# Supplementary material for: The Quality Changes and Proteomic Analysis of Cattle Muscle Postmortem during Rigor Mortis
Source: Foods. 2022 Jan 13;11(2):217. doi: 10.3390/foods11020217 (PMC8775072; doi:10.3390/foods11020217)
Supplement: Supplementary file 1 [file foods-11-00217-s001.zip]

Archive with 7 entries (6 files):
- foods-1503078 (5)/
- foods-1503078 (5)/Table S1.xls
- foods-1503078 (5)/Table S2.xls
- foods-1503078 (5)/Table S3.xls
- foods-1503078 (5)/Table S4.xls
- foods-1503078 (5)/Table S5.xls
- foods-1503078 (5)/Table S6.xls
