# Supplementary material for: The Quality Changes and Proteomic Analysis of Cattle Muscle Postmortem during Rigor Mortis
Source: Foods. 2022 Jan 13;11(2):217. doi: 10.3390/foods11020217 (PMC8775072; doi:10.3390/foods11020217)
Supplement: Supplementary file 1 [file foods-11-00217-s001.zip › foods-1503078 (5)/Table S1.xls]

## Sheet: Sheet1
Accession	Description	p_value	6 h/0 h
A0A0A0MPA0	Uncharacterized protein OS=Bos taurus GN=LOC784932 PE=1 SV=1 - [A0A0A0MPA0_BOVIN]	0.000974579	0.620125
A0A140T897	Serum albumin OS=Bos taurus GN=ALB PE=3 SV=1 - [A0A140T897_BOVIN]	0	0.599004
A0A140T8A5	Isocitrate dehydrogenase [NADP] OS=Bos taurus GN=IDH1 PE=1 SV=1 - [A0A140T8A5_BOVIN]	1.66e-05	0.493
A1A4L7	Glutathione S-transferase Mu 1 OS=Bos taurus GN=GSTM4 PE=2 SV=1 - [A1A4L7_BOVIN]	0.0380517	0.31575
A2I7M9	Serpin A3-2 OS=Bos taurus GN=SERPINA3-2 PE=3 SV=1 - [SPA32_BOVIN]	0.000165976	0.58425
A3KN43	CNOT1 protein (Fragment) OS=Bos taurus GN=CNOT1 PE=2 SV=1 - [A3KN43_BOVIN]	0.00980844	0.627375
A4FUZ1	Lactoylglutathione lyase OS=Bos taurus GN=GLO1 PE=1 SV=1 - [A4FUZ1_BOVIN]	7.89e-30	0.508589
A4IFG0	GSTM1 protein OS=Bos taurus GN=GSTM1 PE=2 SV=1 - [A4IFG0_BOVIN]	4.24e-05	0.44975
A4IFH6	Cardiac phospholamban OS=Bos taurus GN=PLN PE=1 SV=1 - [PPLA_BOVIN]	0.000865171	3.2115
A5D984	Pyruvate kinase OS=Bos taurus GN=PKM2 PE=1 SV=1 - [A5D984_BOVIN]	0	0.640657
A6QLC3	Uncharacterized protein (Fragment) OS=Bos taurus PE=2 SV=1 - [A6QLC3_BOVIN]	0.0176061	2.44742
B3IVN4	M1-type pyruvate kinase (Fragment) OS=Bos taurus GN=PKM PE=2 SV=1 - [B3IVN4_BOVIN]	1.52e-12	0.592323
E1B959	Phosphoglycerate mutase OS=Bos taurus PE=3 SV=1 - [E1B959_BOVIN]	2.09e-05	0.50725
E1BDC7	Uncharacterized protein OS=Bos taurus PE=4 SV=2 - [E1BDC7_BOVIN]	0.0101786	2.56439
E1BFJ4	Ring finger protein 17 OS=Bos taurus GN=RNF17 PE=4 SV=1 - [E1BFJ4_BOVIN]	2.81e-08	0.5725
E1BL97	SRY-box 13 OS=Bos taurus GN=SOX13 PE=4 SV=1 - [E1BL97_BOVIN]	2.39e-06	0.38575
E1BM61	Aminopeptidase OS=Bos taurus GN=LVRN PE=3 SV=1 - [E1BM61_BOVIN]	0.0021303	0.611
E1BNV7	Myosin IXB OS=Bos taurus GN=MYO9B PE=3 SV=2 - [E1BNV7_BOVIN]	0.000262525	0.5015
E1BP91	Aminopeptidase OS=Bos taurus GN=NPEPPS PE=1 SV=2 - [E1BP91_BOVIN]	1.59e-18	0.636589
F1MC11	Keratin, type I cytoskeletal 14 OS=Bos taurus GN=KRT14 PE=1 SV=2 - [F1MC11_BOVIN]	0.000140972	1.96025
F1MFX9	Uncharacterized protein OS=Bos taurus GN=LOC504219 PE=4 SV=1 - [F1MFX9_BOVIN]	1.22e-05	0.551
F1MKE7	Uncharacterized protein OS=Bos taurus GN=KRT6C PE=3 SV=2 - [F1MKE7_BOVIN]	0.00945055	1.70162
F1MNQ4	Superoxide dismutase [Cu-Zn] OS=Bos taurus PE=3 SV=2 - [F1MNQ4_BOVIN]	6.31e-27	0.634868
F1MPU4	Myotilin OS=Bos taurus GN=MYOT PE=4 SV=1 - [F1MPU4_BOVIN]	1.98e-26	1.77285
F1MTZ1	Protein NDRG2 OS=Bos taurus GN=NDRG2 PE=4 SV=2 - [F1MTZ1_BOVIN]	0.000108981	0.577833
F1MUX6	Glutathione S-transferase OS=Bos taurus GN=GSTM3 PE=1 SV=2 - [F1MUX6_BOVIN]	1.69e-09	0.60115
F1MVC9	Proline rich basic protein 1 OS=Bos taurus GN=PROB1 PE=4 SV=2 - [F1MVC9_BOVIN]	8.25e-11	2.33825
F1MWN3	Nidogen 1 OS=Bos taurus GN=NID1 PE=4 SV=2 - [F1MWN3_BOVIN]	0.0410152	1.54964
F1MX12	Ankyrin repeat domain 2 OS=Bos taurus GN=ANKRD2 PE=4 SV=2 - [F1MX12_BOVIN]	2.58e-06	1.9571
F1N206	Dihydrolipoyl dehydrogenase OS=Bos taurus GN=DLD PE=1 SV=2 - [F1N206_BOVIN]	3.89e-05	1.54494
F1N2F2	Phosphoglycerate mutase OS=Bos taurus GN=PGAM2 PE=3 SV=2 - [F1N2F2_BOVIN]	3.58e-118	0.52576
F1N2G0	Uncharacterized protein OS=Bos taurus PE=3 SV=2 - [F1N2G0_BOVIN]	4.64e-09	3.36125
F1N5M2	Vitamin D-binding protein OS=Bos taurus GN=GC PE=3 SV=2 - [F1N5M2_BOVIN]	2.26e-05	0.5635
F6Q7P1	Activating transcription factor 7 interacting protein OS=Bos taurus GN=ATF7IP PE=4 SV=1 - [F6Q7P1_BOVIN]	0.00724027	1.70775
G3MYN5	Uncharacterized protein OS=Bos taurus GN=TNNI1 PE=4 SV=1 - [G3MYN5_BOVIN]	5.92e-09	2.11391
G3N1C8	Dynein axonemal heavy chain 1 OS=Bos taurus GN=DNAH1 PE=4 SV=1 - [G3N1C8_BOVIN]	7.8e-07	0.4415
O77834	Peroxiredoxin-6 OS=Bos taurus GN=PRDX6 PE=1 SV=3 - [PRDX6_BOVIN]	6.74e-46	0.587412
P00426	Cytochrome c oxidase subunit 5A, mitochondrial OS=Bos taurus GN=COX5A PE=1 SV=2 - [COX5A_BOVIN]	0.00010731	1.72366
P00429	Cytochrome c oxidase subunit 6B1 OS=Bos taurus GN=COX6B1 PE=1 SV=2 - [CX6B1_BOVIN]	0.00183984	1.64884
P00570	Adenylate kinase isoenzyme 1 OS=Bos taurus GN=AK1 PE=1 SV=2 - [KAD1_BOVIN]	3.45e-95	0.655574
P10096	Glyceraldehyde-3-phosphate dehydrogenase OS=Bos taurus GN=GAPDH PE=1 SV=4 - [G3P_BOVIN]	0	0.620401
P10522	Myelin protein P0 OS=Bos taurus GN=MPZ PE=1 SV=2 - [MYP0_BOVIN]	4.8e-07	2.18675
P16116	Aldose reductase OS=Bos taurus GN=AKR1B1 PE=1 SV=1 - [ALDR_BOVIN]	3.17e-13	0.662056
P25712	NADH dehydrogenase [ubiquinone] flavoprotein 3, mitochondrial OS=Bos taurus GN=NDUFV3 PE=1 SV=1 - [NDUV3_BOVIN]	6.25e-05	1.783
P33097	Aspartate aminotransferase, cytoplasmic OS=Bos taurus GN=GOT1 PE=1 SV=3 - [AATC_BOVIN]	1.8e-40	0.64256
P41976	Superoxide dismutase [Mn], mitochondrial OS=Bos taurus GN=SOD2 PE=2 SV=1 - [SODM_BOVIN]	0.00413239	1.51346
P60661	Myosin light polypeptide 6 OS=Bos taurus GN=MYL6 PE=2 SV=2 - [MYL6_BOVIN]	1.45e-06	1.59014
P62894	Cytochrome c OS=Bos taurus GN=CYCS PE=1 SV=2 - [CYC_BOVIN]	2.88e-12	2.30116
P63315	Troponin C, slow skeletal and cardiac muscles OS=Bos taurus GN=TNNC1 PE=1 SV=1 - [TNNC1_BOVIN]	0	1.59079
Q08DI7	Myozenin 3 OS=Bos taurus GN=MYOZ3 PE=2 SV=1 - [Q08DI7_BOVIN]	0.00463875	1.8308
Q08DP0	Phosphoglucomutase-1 OS=Bos taurus GN=PGM1 PE=2 SV=1 - [PGM1_BOVIN]	0	0.509255
Q0IIE1	MYOZ1 protein OS=Bos taurus GN=MYOZ1 PE=2 SV=1 - [Q0IIE1_BOVIN]	2.27e-27	1.54859
Q0VCZ8	Acyl-CoA synthetase long-chain family member 1 OS=Bos taurus GN=ACSL1 PE=1 SV=1 - [Q0VCZ8_BOVIN]	9.22e-07	1.91165
Q0VD18	Phospholysine phosphohistidine inorganic pyrophosphate phosphatase OS=Bos taurus GN=LHPP PE=1 SV=1 - [LHPP_BOVIN]	0.000126611	0.416125
Q148H2	Myosin light chain 6B OS=Bos taurus GN=MYL6B PE=2 SV=1 - [Q148H2_BOVIN]	1.47e-173	2.4608
Q17QS4-2	Isoform 2 of Phosphatidylinositol 4-phosphate 5-kinase-like protein 1 OS=Bos taurus GN=PIP5KL1 - [PI5L1_BOVIN]	0.00623878	0.5965
Q1JQD3	Paraoxonase 3 OS=Bos taurus GN=PON3 PE=1 SV=1 - [Q1JQD3_BOVIN]	1.59e-11	4.15725
Q29RI6	Calcium-binding protein 39 OS=Bos taurus GN=CAB39 PE=2 SV=1 - [CAB39_BOVIN]	4.72e-05	0.58725
Q29RK1	Citrate synthase, mitochondrial OS=Bos taurus GN=CS PE=1 SV=1 - [CISY_BOVIN]	8.48e-05	1.52059
Q2KIW9	UMP-CMP kinase OS=Bos taurus GN=CMPK1 PE=2 SV=2 - [KCY_BOVIN]	6.01e-07	0.624
Q2KJJ9	Fructose-1,6-bisphosphatase isozyme 2 OS=Bos taurus GN=FBP2 PE=2 SV=1 - [F16P2_BOVIN]	4.35e-38	0.591181
Q32KN6	Phosphoglycerate kinase OS=Bos taurus GN=PGK2 PE=2 SV=2 - [Q32KN6_BOVIN]	4.43e-07	0.487
Q32LG3	Malate dehydrogenase, mitochondrial OS=Bos taurus GN=MDH2 PE=1 SV=1 - [MDHM_BOVIN]	8.06e-46	2.22782
Q3SZR3	Alpha-1-acid glycoprotein OS=Bos taurus GN=ORM1 PE=2 SV=1 - [A1AG_BOVIN]	6.99e-16	0.634214
Q3T0I5	Mitochondrial fission 1 protein OS=Bos taurus GN=FIS1 PE=2 SV=1 - [FIS1_BOVIN]	1.68e-10	1.6115
Q3T0P6	Phosphoglycerate kinase 1 OS=Bos taurus GN=PGK1 PE=2 SV=3 - [PGK1_BOVIN]	3.41e-210	0.54206
Q3T145	Malate dehydrogenase, cytoplasmic OS=Bos taurus GN=MDH1 PE=2 SV=3 - [MDHC_BOVIN]	1.19e-96	0.641981
Q3ZBD7	Glucose-6-phosphate isomerase OS=Bos taurus GN=GPI PE=2 SV=4 - [G6PI_BOVIN]	2.57e-169	0.615854
Q3ZBU0	PDZ and LIM domain 5 OS=Bos taurus GN=PDLIM5 PE=2 SV=1 - [Q3ZBU0_BOVIN]	1.13e-20	1.59241
Q3ZC09	Beta-enolase OS=Bos taurus GN=ENO3 PE=2 SV=1 - [ENOB_BOVIN]	5.71e-292	0.623922
Q3ZC41	Acetyl-CoA acyltransferase 1 OS=Bos taurus GN=ACAA1 PE=1 SV=1 - [Q3ZC41_BOVIN]	0.00010344	0.66125
Q5E946	Protein/nucleic acid deglycase DJ-1 OS=Bos taurus GN=PARK7 PE=2 SV=1 - [PARK7_BOVIN]	5.55e-66	0.583415
Q5E956	Triosephosphate isomerase OS=Bos taurus GN=TPI1 PE=2 SV=3 - [TPIS_BOVIN]	1.9e-253	0.631511
Q5E9C0	Ras suppressor protein 1 OS=Bos taurus GN=RSU1 PE=2 SV=1 - [RSU1_BOVIN]	0.00251579	2.61875
Q5E9V3	Myozenin-2 OS=Bos taurus GN=MYOZ2 PE=2 SV=1 - [MYOZ2_BOVIN]	5.81e-28	2.21299
Q5EM57	LIM protein (Fragment) OS=Bos taurus PE=2 SV=1 - [Q5EM57_BOVIN]	0.0440399	2.28441
Q5KR47	Tropomyosin alpha-3 chain OS=Bos taurus GN=TPM3 PE=2 SV=1 - [TPM3_BOVIN]	1.09e-161	1.93626
Q6T8D8	Telethonin OS=Bos taurus GN=TCAP PE=2 SV=1 - [TELT_BOVIN]	0.0322288	3.12123
Q862R2	Similar to aspartate aminotransferase (Fragment) OS=Bos taurus PE=2 SV=1 - [Q862R2_BOVIN]	4.12e-10	1.94
Q8MKH6-2	Isoform 2 of Troponin T, slow skeletal muscle OS=Bos taurus GN=TNNT1 - [TNNT1_BOVIN]	2.15e-33	1.56723
Q9TS73	Trypsin inhibitor (Fragments) OS=Bos taurus PE=1 SV=1 - [Q9TS73_BOVIN]	9.49e-10	0.6185
Q9TSB1	Calvasculin (Fragments) OS=Bos taurus PE=4 SV=1 - [Q9TSB1_BOVIN]	0.000607506	0.555
Q9XSN4	Glyceraldehyde-3-phosphate dehydrogenase like-17 protein (Fragment) OS=Bos taurus GN=GAPDL17 PE=2 SV=1 - [Q9XSN4_BOVIN]	1.93e-06	0.5965
