# Supplementary material for: The Quality Changes and Proteomic Analysis of Cattle Muscle Postmortem during Rigor Mortis
Source: Foods. 2022 Jan 13;11(2):217. doi: 10.3390/foods11020217 (PMC8775072; doi:10.3390/foods11020217)
Supplement: Supplementary file 1 [file foods-11-00217-s001.zip › foods-1503078 (5)/Table S2.xls]

## Sheet: Sheet1
Accession	Description	p_value	24 h/6 h
A0A0N9SLY9	Cytochrome c oxidase subunit II (Fragment) OS=Bos taurus GN=COX2 PE=4 SV=1 - [A0A0N9SLY9_BOVIN]	6.35e-09	0.511902
A1A4R1	Histone H2A type 2-C OS=Bos taurus GN=HIST2H2AC PE=2 SV=1 - [H2A2C_BOVIN]	0.0054494	0.465383
A4IFH6	Cardiac phospholamban OS=Bos taurus GN=PLN PE=1 SV=1 - [PPLA_BOVIN]	1e-06	0.508259
A5D954	Solute carrier family 25 (Mitochondrial carrier; oxoglutarate carrier), member 11 (Fragment) OS=Bos taurus GN=SLC25A11 PE=2 SV=1 - [A5D954_BOVIN]	1.96e-16	0.621104
A6QLS9	RAB10 protein OS=Bos taurus GN=RAB10 PE=1 SV=1 - [A6QLS9_BOVIN]	0.0432797	0.371333
A6QNM9	SLC25A12 protein OS=Bos taurus GN=SLC25A12 PE=2 SV=1 - [A6QNM9_BOVIN]	6.75e-05	0.443634
A6QNZ7	Keratin 10 (Epidermolytic hyperkeratosis; keratosis palmaris et plantaris) OS=Bos taurus GN=KRT10 PE=2 SV=1 - [A6QNZ7_BOVIN]	0.0113677	0.631961
A7E3P5	Zinc binding alcohol dehydrogenase, domain containing 1 OS=Bos taurus GN=ZADH1 PE=2 SV=1 - [A7E3P5_BOVIN]	0.000441079	0.616404
B0JYN3	L-lactate dehydrogenase OS=Bos taurus GN=LDHB PE=2 SV=1 - [B0JYN3_BOVIN]	1.76e-14	0.564657
B5B0D4	Major allergen beta-lactoglobulin OS=Bos taurus PE=1 SV=1 - [B5B0D4_BOVIN]	4.89e-05	2.39521
B5B3R8	Alpha S1 casein OS=Bos taurus GN=CSN1S1 PE=2 SV=1 - [B5B3R8_BOVIN]	0.000913656	1.79272
C0LSL0	Heart fatty acid-binding protein OS=Bos taurus GN=H-FABP PE=2 SV=1 - [C0LSL0_BOVIN]	2.33e-32	0.658106
E1BD64	Mitochondrial pyruvate carrier OS=Bos taurus GN=MPC2 PE=3 SV=2 - [E1BD64_BOVIN]	0.000903028	0.612417
E1BDM8	DEAD-box helicase 6 OS=Bos taurus GN=DDX6 PE=1 SV=1 - [E1BDM8_BOVIN]	5.05e-07	0.662361
E1BDQ4	Uncharacterized protein OS=Bos taurus GN=RYR1 PE=4 SV=2 - [E1BDQ4_BOVIN]	2.42e-15	0.475759
E1BF47	Translocated promoter region, nuclear basket protein OS=Bos taurus GN=TPR PE=4 SV=1 - [E1BF47_BOVIN]	9.82e-05	0.547795
E1BI79	APC2, WNT signaling pathway regulator OS=Bos taurus GN=APC2 PE=4 SV=2 - [E1BI79_BOVIN]	0.000195751	1.51343
E1BJN9	Phospholipase D family member 5 OS=Bos taurus GN=PLD5 PE=4 SV=2 - [E1BJN9_BOVIN]	0.00120872	1.67154
F1MDM4	Receptor expression-enhancing protein OS=Bos taurus GN=REEP5 PE=3 SV=1 - [F1MDM4_BOVIN]	0.000823581	0.643708
F1MFX9	Uncharacterized protein OS=Bos taurus GN=LOC504219 PE=4 SV=1 - [F1MFX9_BOVIN]	8.41e-06	1.86047
F1MGC0	Succinate--CoA ligase [ADP-forming] subunit beta, mitochondrial OS=Bos taurus GN=SUCLA2 PE=3 SV=2 - [F1MGC0_BOVIN]	9.85e-08	0.616516
F1MGF2	Chromodomain helicase DNA binding protein 1 OS=Bos taurus GN=CHD1 PE=4 SV=2 - [F1MGF2_BOVIN]	9.41e-08	0.210937
F1MK91	Hedgehog acyltransferase like OS=Bos taurus GN=HHATL PE=3 SV=2 - [F1MK91_BOVIN]	8.35e-06	0.623101
F1MKE7	Uncharacterized protein OS=Bos taurus GN=KRT6C PE=3 SV=2 - [F1MKE7_BOVIN]	0.00478789	0.556754
F1MN23	Dehydrogenase/reductase SDR family member 7B OS=Bos taurus GN=DHRS7B PE=3 SV=1 - [F1MN23_BOVIN]	8.16e-05	0.580383
F1MPR3	Calcium-transporting ATPase OS=Bos taurus GN=ATP2A2 PE=3 SV=2 - [F1MPR3_BOVIN]	1.26e-58	0.532535
F1MRQ7	SH3 domain binding glutamate rich protein OS=Bos taurus GN=SH3BGR PE=4 SV=2 - [F1MRQ7_BOVIN]	0.00362118	0.42874
F1MWR8	T-complex protein 1 subunit eta OS=Bos taurus GN=CCT7 PE=3 SV=2 - [F1MWR8_BOVIN]	4.05e-05	1.62866
F1MX12	Ankyrin repeat domain 2 OS=Bos taurus GN=ANKRD2 PE=4 SV=2 - [F1MX12_BOVIN]	0.000751893	0.547429
F1N2G0	Uncharacterized protein OS=Bos taurus PE=3 SV=2 - [F1N2G0_BOVIN]	0.035294	0.353778
F1N2P7	Uncharacterized protein OS=Bos taurus GN=PLXNA4 PE=4 SV=2 - [F1N2P7_BOVIN]	6.32e-05	0.575236
F1N7U2	NPL4 homolog, ubiquitin recognition factor OS=Bos taurus GN=NPLOC4 PE=4 SV=2 - [F1N7U2_BOVIN]	1.3e-07	0.23663
F6Q7P1	Activating transcription factor 7 interacting protein OS=Bos taurus GN=ATF7IP PE=4 SV=1 - [F6Q7P1_BOVIN]	1.61e-07	0.285429
G3MYN5	Uncharacterized protein OS=Bos taurus GN=TNNI1 PE=4 SV=1 - [G3MYN5_BOVIN]	0.00046226	0.522409
G3X807	Histone H4 OS=Bos taurus PE=3 SV=1 - [G3X807_BOVIN]	3.49e-08	0.500771
P00423	Cytochrome c oxidase subunit 4 isoform 1, mitochondrial OS=Bos taurus GN=COX4I1 PE=1 SV=1 - [COX41_BOVIN]	3.34e-36	0.574231
P00430	Cytochrome c oxidase subunit 7C, mitochondrial OS=Bos taurus GN=COX7C PE=1 SV=3 - [COX7C_BOVIN]	1.88e-09	0.610082
P00517	cAMP-dependent protein kinase catalytic subunit alpha OS=Bos taurus GN=PRKACA PE=1 SV=3 - [KAPCA_BOVIN]	0.00285667	0.527609
P01966	Hemoglobin subunit alpha OS=Bos taurus GN=HBA PE=1 SV=2 - [HBA_BOVIN]	5.65e-20	0.573144
P02070	Hemoglobin subunit beta OS=Bos taurus GN=HBB PE=1 SV=1 - [HBB_BOVIN]	4.86e-35	0.568966
P02639	Protein S100-A1 OS=Bos taurus GN=S100A1 PE=1 SV=2 - [S10A1_BOVIN]	0.000221276	0.62474
P02663	Alpha-S2-casein OS=Bos taurus GN=CSN1S2 PE=1 SV=2 - [CASA2_BOVIN]	2.21e-05	3.03951
P02666	Beta-casein OS=Bos taurus GN=CSN2 PE=1 SV=2 - [CASB_BOVIN]	0.000202761	1.96367
P02722	ADP/ATP translocase 1 OS=Bos taurus GN=SLC25A4 PE=1 SV=3 - [ADT1_BOVIN]	8.6e-90	0.344935
P04038	Cytochrome c oxidase subunit 6C OS=Bos taurus GN=COX6C PE=1 SV=2 - [COX6C_BOVIN]	8.67e-05	0.609459
P10522	Myelin protein P0 OS=Bos taurus GN=MPZ PE=1 SV=2 - [MYP0_BOVIN]	6.59e-07	0.352175
P11024	NAD(P) transhydrogenase, mitochondrial OS=Bos taurus GN=NNT PE=1 SV=3 - [NNTM_BOVIN]	2.61e-49	0.654806
P12234-2	Isoform B of Phosphate carrier protein, mitochondrial OS=Bos taurus GN=SLC25A3 - [MPCP_BOVIN]	2.92e-47	0.516614
P13621	ATP synthase subunit O, mitochondrial OS=Bos taurus GN=ATP5O PE=1 SV=2 - [ATPO_BOVIN]	0.0225285	0.461533
P30404	Peptidyl-prolyl cis-trans isomerase F, mitochondrial OS=Bos taurus GN=PPIF PE=1 SV=3 - [PPIF_BOVIN]	5.94e-08	2.05973
P35720	Succinate dehydrogenase cytochrome b560 subunit, mitochondrial OS=Bos taurus GN=SDHC PE=1 SV=2 - [C560_BOVIN]	0.00215926	0.66291
P68002	Voltage-dependent anion-selective channel protein 2 OS=Bos taurus GN=VDAC2 PE=2 SV=2 - [VDAC2_BOVIN]	3.92e-42	0.624556
Q02367	NADH dehydrogenase [ubiquinone] 1 beta subcomplex subunit 6 OS=Bos taurus GN=NDUFB6 PE=1 SV=2 - [NDUB6_BOVIN]	1.4e-06	0.494988
Q0VCN1	NmrA-like family domain-containing protein 1 OS=Bos taurus GN=NMRAL1 PE=2 SV=1 - [NMRL1_BOVIN]	0.000457063	0.50923
Q0VCY0	Sarcoplasmic/endoplasmic reticulum calcium ATPase 1 OS=Bos taurus GN=ATP2A1 PE=1 SV=1 - [AT2A1_BOVIN]	1.79e-169	0.530067
Q17R10	Actin filament-associated protein 1-like 2 OS=Bos taurus GN=AFAP1L2 PE=2 SV=1 - [AF1L2_BOVIN]	3.85e-11	1.64846
Q28851	ATP synthase subunit f, mitochondrial OS=Bos taurus GN=ATP5J2 PE=1 SV=3 - [ATPK_BOVIN]	0.0451573	0.60289
Q2KJI7	AFG3-like protein 2 OS=Bos taurus GN=AFG3L2 PE=2 SV=1 - [AFG32_BOVIN]	0.000678653	0.577909
Q3SZE5	Myosin regulatory light chain 2, ventricular/cardiac muscle isoform OS=Bos taurus GN=MYL2 PE=1 SV=1 - [MLRV_BOVIN]	0.00137699	1.7452
Q3SZX4	Carbonic anhydrase 3 OS=Bos taurus GN=CA3 PE=2 SV=3 - [CAH3_BOVIN]	1.57e-193	0.477487
Q3T0I5	Mitochondrial fission 1 protein OS=Bos taurus GN=FIS1 PE=2 SV=1 - [FIS1_BOVIN]	2.58e-06	0.646204
Q3T100	Microsomal glutathione S-transferase 3 OS=Bos taurus GN=MGST3 PE=2 SV=1 - [MGST3_BOVIN]	1.85e-06	0.664121
Q3ZCD7	Very-long-chain enoyl-CoA reductase OS=Bos taurus GN=TECR PE=2 SV=1 - [TECR_BOVIN]	0.000173837	0.542888
Q5E946	Protein/nucleic acid deglycase DJ-1 OS=Bos taurus GN=PARK7 PE=2 SV=1 - [PARK7_BOVIN]	3.04e-07	0.570141
Q6B4J2	Vitamin K epoxide reductase complex subunit 1 OS=Bos taurus GN=VKORC1 PE=2 SV=1 - [VKOR1_BOVIN]	0.00555596	0.655093
Q6IM73	Reticulon OS=Bos taurus GN=RTN2 PE=2 SV=1 - [Q6IM73_BOVIN]	2.46e-13	0.609149
Q862H6	Similar to ATP synthase proteolipid P2 (Fragment) OS=Bos taurus PE=2 SV=1 - [Q862H6_BOVIN]	0.00541389	0.506297
Q8HXG5	NADH dehydrogenase [ubiquinone] 1 beta subcomplex subunit 11, mitochondrial OS=Bos taurus GN=NDUFB11 PE=1 SV=2 - [NDUBB_BOVIN]	0.0387322	0.658924
Q8MKH8	Troponin T fast skeletal muscle type OS=Bos taurus GN=Tnnt3 PE=2 SV=1 - [Q8MKH8_BOVIN]	7.7e-08	1.58583
Q95123	Succinate dehydrogenase [ubiquinone] cytochrome b small subunit, mitochondrial OS=Bos taurus GN=SDHD PE=2 SV=2 - [DHSD_BOVIN]	6.1e-06	0.651413
Q9MZ13	Voltage-dependent anion-selective channel protein 3 OS=Bos taurus GN=VDAC3 PE=2 SV=1 - [VDAC3_BOVIN]	1.54e-39	0.585278
