# Supplementary material for: The Quality Changes and Proteomic Analysis of Cattle Muscle Postmortem during Rigor Mortis
Source: Foods. 2022 Jan 13;11(2):217. doi: 10.3390/foods11020217 (PMC8775072; doi:10.3390/foods11020217)
Supplement: Supplementary file 1 [file foods-11-00217-s001.zip › foods-1503078 (5)/Table S3.xls]

## Sheet: Cellular Component
Term	Description	P-value	# in background	# in different	Protein involve
GO:0099081	supramolecular polymer	0.109874	183	20	E1BDC7,E1BNV7,F1MC11,F1MKE7,F1MPU4,F1MTZ1,F1MX12,F1N2G0,G3MYN5,P60661,P63315,Q08DI7,Q08DP0,Q0IIE1,Q148H2,Q2KJJ9,Q5E9V3,Q5KR47,Q6T8D8,Q8MKH6-2,
	Accession	Description	p_value	6_0
	E1BDC7	Uncharacterized protein OS=Bos taurus PE=4 SV=2 - [E1BDC7_BOVIN]	0.0101786	2.56439
	E1BNV7	Myosin IXB OS=Bos taurus GN=MYO9B PE=3 SV=2 - [E1BNV7_BOVIN]	0.000262525	0.5015
	F1MC11	Keratin, type I cytoskeletal 14 OS=Bos taurus GN=KRT14 PE=1 SV=2 - [F1MC11_BOVIN]	0.000140972	1.96025
	F1MKE7	Uncharacterized protein OS=Bos taurus GN=KRT6C PE=3 SV=2 - [F1MKE7_BOVIN]	0.00945055	1.70162
	F1MPU4	Myotilin OS=Bos taurus GN=MYOT PE=4 SV=1 - [F1MPU4_BOVIN]	1.98e-26	1.77285
	F1MTZ1	Protein NDRG2 OS=Bos taurus GN=NDRG2 PE=4 SV=2 - [F1MTZ1_BOVIN]	0.000108981	0.577833
	F1MX12	Ankyrin repeat domain 2 OS=Bos taurus GN=ANKRD2 PE=4 SV=2 - [F1MX12_BOVIN]	2.58e-06	1.9571
	F1N2G0	Uncharacterized protein OS=Bos taurus PE=3 SV=2 - [F1N2G0_BOVIN]	4.64e-09	3.36125
	G3MYN5	Uncharacterized protein OS=Bos taurus GN=TNNI1 PE=4 SV=1 - [G3MYN5_BOVIN]	5.92e-09	2.11391
	P60661	Myosin light polypeptide 6 OS=Bos taurus GN=MYL6 PE=2 SV=2 - [MYL6_BOVIN]	1.45e-06	1.59014
	P63315	Troponin C, slow skeletal and cardiac muscles OS=Bos taurus GN=TNNC1 PE=1 SV=1 - [TNNC1_BOVIN]	0	1.59079
	Q08DI7	Myozenin 3 OS=Bos taurus GN=MYOZ3 PE=2 SV=1 - [Q08DI7_BOVIN]	0.00463875	1.8308
	Q08DP0	Phosphoglucomutase-1 OS=Bos taurus GN=PGM1 PE=2 SV=1 - [PGM1_BOVIN]	0	0.509255
	Q0IIE1	MYOZ1 protein OS=Bos taurus GN=MYOZ1 PE=2 SV=1 - [Q0IIE1_BOVIN]	2.27e-27	1.54859
	Q148H2	Myosin light chain 6B OS=Bos taurus GN=MYL6B PE=2 SV=1 - [Q148H2_BOVIN]	1.47e-173	2.4608
	Q2KJJ9	Fructose-1,6-bisphosphatase isozyme 2 OS=Bos taurus GN=FBP2 PE=2 SV=1 - [F16P2_BOVIN]	4.35e-38	0.591181
	Q5E9V3	Myozenin-2 OS=Bos taurus GN=MYOZ2 PE=2 SV=1 - [MYOZ2_BOVIN]	5.81e-28	2.21299
	Q5KR47	Tropomyosin alpha-3 chain OS=Bos taurus GN=TPM3 PE=2 SV=1 - [TPM3_BOVIN]	1.09e-161	1.93626
	Q6T8D8	Telethonin OS=Bos taurus GN=TCAP PE=2 SV=1 - [TELT_BOVIN]	0.0322288	3.12123
	Q8MKH6-2	Isoform 2 of Troponin T, slow skeletal muscle OS=Bos taurus GN=TNNT1 - [TNNT1_BOVIN]	2.15e-33	1.56723
GO:0044449	contractile fiber part	0.00851739	113	17	E1BDC7,F1MC11,F1MPU4,F1MX12,F1N2G0,G3MYN5,P60661,P63315,Q08DI7,Q08DP0,Q0IIE1,Q148H2,Q2KJJ9,Q5E9V3,Q5KR47,Q6T8D8,Q8MKH6-2,
	Accession	Description	p_value	6_0
	E1BDC7	Uncharacterized protein OS=Bos taurus PE=4 SV=2 - [E1BDC7_BOVIN]	0.0101786	2.56439
	F1MC11	Keratin, type I cytoskeletal 14 OS=Bos taurus GN=KRT14 PE=1 SV=2 - [F1MC11_BOVIN]	0.000140972	1.96025
	F1MPU4	Myotilin OS=Bos taurus GN=MYOT PE=4 SV=1 - [F1MPU4_BOVIN]	1.98e-26	1.77285
	F1MX12	Ankyrin repeat domain 2 OS=Bos taurus GN=ANKRD2 PE=4 SV=2 - [F1MX12_BOVIN]	2.58e-06	1.9571
	F1N2G0	Uncharacterized protein OS=Bos taurus PE=3 SV=2 - [F1N2G0_BOVIN]	4.64e-09	3.36125
	G3MYN5	Uncharacterized protein OS=Bos taurus GN=TNNI1 PE=4 SV=1 - [G3MYN5_BOVIN]	5.92e-09	2.11391
	P60661	Myosin light polypeptide 6 OS=Bos taurus GN=MYL6 PE=2 SV=2 - [MYL6_BOVIN]	1.45e-06	1.59014
	P63315	Troponin C, slow skeletal and cardiac muscles OS=Bos taurus GN=TNNC1 PE=1 SV=1 - [TNNC1_BOVIN]	0	1.59079
	Q08DI7	Myozenin 3 OS=Bos taurus GN=MYOZ3 PE=2 SV=1 - [Q08DI7_BOVIN]	0.00463875	1.8308
	Q08DP0	Phosphoglucomutase-1 OS=Bos taurus GN=PGM1 PE=2 SV=1 - [PGM1_BOVIN]	0	0.509255
	Q0IIE1	MYOZ1 protein OS=Bos taurus GN=MYOZ1 PE=2 SV=1 - [Q0IIE1_BOVIN]	2.27e-27	1.54859
	Q148H2	Myosin light chain 6B OS=Bos taurus GN=MYL6B PE=2 SV=1 - [Q148H2_BOVIN]	1.47e-173	2.4608
	Q2KJJ9	Fructose-1,6-bisphosphatase isozyme 2 OS=Bos taurus GN=FBP2 PE=2 SV=1 - [F16P2_BOVIN]	4.35e-38	0.591181
	Q5E9V3	Myozenin-2 OS=Bos taurus GN=MYOZ2 PE=2 SV=1 - [MYOZ2_BOVIN]	5.81e-28	2.21299
	Q5KR47	Tropomyosin alpha-3 chain OS=Bos taurus GN=TPM3 PE=2 SV=1 - [TPM3_BOVIN]	1.09e-161	1.93626
	Q6T8D8	Telethonin OS=Bos taurus GN=TCAP PE=2 SV=1 - [TELT_BOVIN]	0.0322288	3.12123
	Q8MKH6-2	Isoform 2 of Troponin T, slow skeletal muscle OS=Bos taurus GN=TNNT1 - [TNNT1_BOVIN]	2.15e-33	1.56723
GO:0043229	intracellular organelle	0.998867	787	55	A0A0A0MPA0,A0A140T897,A0A140T8A5,A2I7M9,A3KN43,A5D984,B3IVN4,E1BDC7,E1BL97,E1BM61,E1BNV7,E1BP91,F1MC11,F1MFX9,F1MKE7,F1MNQ4,F1MPU4,F1MTZ1,F1MX12,F1N206,F1N2G0,G3MYN5,G3N1C8,O77834,P00426,P00429,P00570,P10096,P16116,P25712,P33097,P41976,P60661,P62894,P63315,Q08DI7,Q08DP0,Q0IIE1,Q0VCZ8,Q0VD18,Q148H2,Q29RK1,Q2KIW9,Q2KJJ9,Q32LG3,Q3T0I5,Q3ZBU0,Q3ZC41,Q5E946,Q5E9V3,Q5KR47,Q6T8D8,Q862R2,Q8MKH6-2,Q9XSN4,
	Accession	Description	p_value	6_0
	A0A0A0MPA0	Uncharacterized protein OS=Bos taurus GN=LOC784932 PE=1 SV=1 - [A0A0A0MPA0_BOVIN]	0.000974579	0.620125
	A0A140T897	Serum albumin OS=Bos taurus GN=ALB PE=3 SV=1 - [A0A140T897_BOVIN]	0	0.599004
	A0A140T8A5	Isocitrate dehydrogenase [NADP] OS=Bos taurus GN=IDH1 PE=1 SV=1 - [A0A140T8A5_BOVIN]	1.66e-05	0.493
	A2I7M9	Serpin A3-2 OS=Bos taurus GN=SERPINA3-2 PE=3 SV=1 - [SPA32_BOVIN]	0.000165976	0.58425
	A3KN43	CNOT1 protein (Fragment) OS=Bos taurus GN=CNOT1 PE=2 SV=1 - [A3KN43_BOVIN]	0.00980844	0.627375
	A5D984	Pyruvate kinase OS=Bos taurus GN=PKM2 PE=1 SV=1 - [A5D984_BOVIN]	0	0.640657
	B3IVN4	M1-type pyruvate kinase (Fragment) OS=Bos taurus GN=PKM PE=2 SV=1 - [B3IVN4_BOVIN]	1.52e-12	0.592323
	E1BDC7	Uncharacterized protein OS=Bos taurus PE=4 SV=2 - [E1BDC7_BOVIN]	0.0101786	2.56439
	E1BL97	SRY-box 13 OS=Bos taurus GN=SOX13 PE=4 SV=1 - [E1BL97_BOVIN]	2.39e-06	0.38575
	E1BM61	Aminopeptidase OS=Bos taurus GN=LVRN PE=3 SV=1 - [E1BM61_BOVIN]	0.0021303	0.611
	E1BNV7	Myosin IXB OS=Bos taurus GN=MYO9B PE=3 SV=2 - [E1BNV7_BOVIN]	0.000262525	0.5015
	E1BP91	Aminopeptidase OS=Bos taurus GN=NPEPPS PE=1 SV=2 - [E1BP91_BOVIN]	1.59e-18	0.636589
	F1MC11	Keratin, type I cytoskeletal 14 OS=Bos taurus GN=KRT14 PE=1 SV=2 - [F1MC11_BOVIN]	0.000140972	1.96025
	F1MFX9	Uncharacterized protein OS=Bos taurus GN=LOC504219 PE=4 SV=1 - [F1MFX9_BOVIN]	1.22e-05	0.551
	F1MKE7	Uncharacterized protein OS=Bos taurus GN=KRT6C PE=3 SV=2 - [F1MKE7_BOVIN]	0.00945055	1.70162
	F1MNQ4	Superoxide dismutase [Cu-Zn] OS=Bos taurus PE=3 SV=2 - [F1MNQ4_BOVIN]	6.31e-27	0.634868
	F1MPU4	Myotilin OS=Bos taurus GN=MYOT PE=4 SV=1 - [F1MPU4_BOVIN]	1.98e-26	1.77285
	F1MTZ1	Protein NDRG2 OS=Bos taurus GN=NDRG2 PE=4 SV=2 - [F1MTZ1_BOVIN]	0.000108981	0.577833
	F1MX12	Ankyrin repeat domain 2 OS=Bos taurus GN=ANKRD2 PE=4 SV=2 - [F1MX12_BOVIN]	2.58e-06	1.9571
	F1N206	Dihydrolipoyl dehydrogenase OS=Bos taurus GN=DLD PE=1 SV=2 - [F1N206_BOVIN]	3.89e-05	1.54494
	F1N2G0	Uncharacterized protein OS=Bos taurus PE=3 SV=2 - [F1N2G0_BOVIN]	4.64e-09	3.36125
	G3MYN5	Uncharacterized protein OS=Bos taurus GN=TNNI1 PE=4 SV=1 - [G3MYN5_BOVIN]	5.92e-09	2.11391
	G3N1C8	Dynein axonemal heavy chain 1 OS=Bos taurus GN=DNAH1 PE=4 SV=1 - [G3N1C8_BOVIN]	7.8e-07	0.4415
	O77834	Peroxiredoxin-6 OS=Bos taurus GN=PRDX6 PE=1 SV=3 - [PRDX6_BOVIN]	6.74e-46	0.587412
	P00426	Cytochrome c oxidase subunit 5A, mitochondrial OS=Bos taurus GN=COX5A PE=1 SV=2 - [COX5A_BOVIN]	0.00010731	1.72366
	P00429	Cytochrome c oxidase subunit 6B1 OS=Bos taurus GN=COX6B1 PE=1 SV=2 - [CX6B1_BOVIN]	0.00183984	1.64884
	P00570	Adenylate kinase isoenzyme 1 OS=Bos taurus GN=AK1 PE=1 SV=2 - [KAD1_BOVIN]	3.45e-95	0.655574
	P10096	Glyceraldehyde-3-phosphate dehydrogenase OS=Bos taurus GN=GAPDH PE=1 SV=4 - [G3P_BOVIN]	0	0.620401
	P16116	Aldose reductase OS=Bos taurus GN=AKR1B1 PE=1 SV=1 - [ALDR_BOVIN]	3.17e-13	0.662056
	P25712	NADH dehydrogenase [ubiquinone] flavoprotein 3, mitochondrial OS=Bos taurus GN=NDUFV3 PE=1 SV=1 - [NDUV3_BOVIN]	6.25e-05	1.783
	P33097	Aspartate aminotransferase, cytoplasmic OS=Bos taurus GN=GOT1 PE=1 SV=3 - [AATC_BOVIN]	1.8e-40	0.64256
	P41976	Superoxide dismutase [Mn], mitochondrial OS=Bos taurus GN=SOD2 PE=2 SV=1 - [SODM_BOVIN]	0.00413239	1.51346
	P60661	Myosin light polypeptide 6 OS=Bos taurus GN=MYL6 PE=2 SV=2 - [MYL6_BOVIN]	1.45e-06	1.59014
	P62894	Cytochrome c OS=Bos taurus GN=CYCS PE=1 SV=2 - [CYC_BOVIN]	2.88e-12	2.30116
	P63315	Troponin C, slow skeletal and cardiac muscles OS=Bos taurus GN=TNNC1 PE=1 SV=1 - [TNNC1_BOVIN]	0	1.59079
	Q08DI7	Myozenin 3 OS=Bos taurus GN=MYOZ3 PE=2 SV=1 - [Q08DI7_BOVIN]	0.00463875	1.8308
	Q08DP0	Phosphoglucomutase-1 OS=Bos taurus GN=PGM1 PE=2 SV=1 - [PGM1_BOVIN]	0	0.509255
	Q0IIE1	MYOZ1 protein OS=Bos taurus GN=MYOZ1 PE=2 SV=1 - [Q0IIE1_BOVIN]	2.27e-27	1.54859
	Q0VCZ8	Acyl-CoA synthetase long-chain family member 1 OS=Bos taurus GN=ACSL1 PE=1 SV=1 - [Q0VCZ8_BOVIN]	9.22e-07	1.91165
	Q0VD18	Phospholysine phosphohistidine inorganic pyrophosphate phosphatase OS=Bos taurus GN=LHPP PE=1 SV=1 - [LHPP_BOVIN]	0.000126611	0.416125
	Q148H2	Myosin light chain 6B OS=Bos taurus GN=MYL6B PE=2 SV=1 - [Q148H2_BOVIN]	1.47e-173	2.4608
	Q29RK1	Citrate synthase, mitochondrial OS=Bos taurus GN=CS PE=1 SV=1 - [CISY_BOVIN]	8.48e-05	1.52059
	Q2KIW9	UMP-CMP kinase OS=Bos taurus GN=CMPK1 PE=2 SV=2 - [KCY_BOVIN]	6.01e-07	0.624
	Q2KJJ9	Fructose-1,6-bisphosphatase isozyme 2 OS=Bos taurus GN=FBP2 PE=2 SV=1 - [F16P2_BOVIN]	4.35e-38	0.591181
	Q32LG3	Malate dehydrogenase, mitochondrial OS=Bos taurus GN=MDH2 PE=1 SV=1 - [MDHM_BOVIN]	8.06e-46	2.22782
	Q3T0I5	Mitochondrial fission 1 protein OS=Bos taurus GN=FIS1 PE=2 SV=1 - [FIS1_BOVIN]	1.68e-10	1.6115
	Q3ZBU0	PDZ and LIM domain 5 OS=Bos taurus GN=PDLIM5 PE=2 SV=1 - [Q3ZBU0_BOVIN]	1.13e-20	1.59241
	Q3ZC41	Acetyl-CoA acyltransferase 1 OS=Bos taurus GN=ACAA1 PE=1 SV=1 - [Q3ZC41_BOVIN]	0.00010344	0.66125
	Q5E946	Protein/nucleic acid deglycase DJ-1 OS=Bos taurus GN=PARK7 PE=2 SV=1 - [PARK7_BOVIN]	5.55e-66	0.583415
	Q5E9V3	Myozenin-2 OS=Bos taurus GN=MYOZ2 PE=2 SV=1 - [MYOZ2_BOVIN]	5.81e-28	2.21299
	Q5KR47	Tropomyosin alpha-3 chain OS=Bos taurus GN=TPM3 PE=2 SV=1 - [TPM3_BOVIN]	1.09e-161	1.93626
	Q6T8D8	Telethonin OS=Bos taurus GN=TCAP PE=2 SV=1 - [TELT_BOVIN]	0.0322288	3.12123
	Q862R2	Similar to aspartate aminotransferase (Fragment) OS=Bos taurus PE=2 SV=1 - [Q862R2_BOVIN]	4.12e-10	1.94
	Q8MKH6-2	Isoform 2 of Troponin T, slow skeletal muscle OS=Bos taurus GN=TNNT1 - [TNNT1_BOVIN]	2.15e-33	1.56723
	Q9XSN4	Glyceraldehyde-3-phosphate dehydrogenase like-17 protein (Fragment) OS=Bos taurus GN=GAPDL17 PE=2 SV=1 - [Q9XSN4_BOVIN]	1.93e-06	0.5965
GO:0043227	membrane-bounded organelle	0.999983	669	39	A0A0A0MPA0,A0A140T897,A0A140T8A5,A2I7M9,A5D984,B3IVN4,E1BDC7,E1BL97,E1BM61,E1BP91,F1MC11,F1MFX9,F1MNQ4,F1MTZ1,F1MX12,F1N206,G3MYN5,O77834,P00426,P00429,P00570,P10096,P16116,P25712,P33097,P41976,P62894,Q0IIE1,Q0VCZ8,Q0VD18,Q29RK1,Q2KIW9,Q2KJJ9,Q32LG3,Q3T0I5,Q3ZC41,Q5E946,Q862R2,Q9XSN4,
	Accession	Description	p_value	6_0
	A0A0A0MPA0	Uncharacterized protein OS=Bos taurus GN=LOC784932 PE=1 SV=1 - [A0A0A0MPA0_BOVIN]	0.000974579	0.620125
	A0A140T897	Serum albumin OS=Bos taurus GN=ALB PE=3 SV=1 - [A0A140T897_BOVIN]	0	0.599004
	A0A140T8A5	Isocitrate dehydrogenase [NADP] OS=Bos taurus GN=IDH1 PE=1 SV=1 - [A0A140T8A5_BOVIN]	1.66e-05	0.493
	A2I7M9	Serpin A3-2 OS=Bos taurus GN=SERPINA3-2 PE=3 SV=1 - [SPA32_BOVIN]	0.000165976	0.58425
	A5D984	Pyruvate kinase OS=Bos taurus GN=PKM2 PE=1 SV=1 - [A5D984_BOVIN]	0	0.640657
	B3IVN4	M1-type pyruvate kinase (Fragment) OS=Bos taurus GN=PKM PE=2 SV=1 - [B3IVN4_BOVIN]	1.52e-12	0.592323
	E1BDC7	Uncharacterized protein OS=Bos taurus PE=4 SV=2 - [E1BDC7_BOVIN]	0.0101786	2.56439
	E1BL97	SRY-box 13 OS=Bos taurus GN=SOX13 PE=4 SV=1 - [E1BL97_BOVIN]	2.39e-06	0.38575
	E1BM61	Aminopeptidase OS=Bos taurus GN=LVRN PE=3 SV=1 - [E1BM61_BOVIN]	0.0021303	0.611
	E1BP91	Aminopeptidase OS=Bos taurus GN=NPEPPS PE=1 SV=2 - [E1BP91_BOVIN]	1.59e-18	0.636589
	F1MC11	Keratin, type I cytoskeletal 14 OS=Bos taurus GN=KRT14 PE=1 SV=2 - [F1MC11_BOVIN]	0.000140972	1.96025
	F1MFX9	Uncharacterized protein OS=Bos taurus GN=LOC504219 PE=4 SV=1 - [F1MFX9_BOVIN]	1.22e-05	0.551
	F1MNQ4	Superoxide dismutase [Cu-Zn] OS=Bos taurus PE=3 SV=2 - [F1MNQ4_BOVIN]	6.31e-27	0.634868
	F1MTZ1	Protein NDRG2 OS=Bos taurus GN=NDRG2 PE=4 SV=2 - [F1MTZ1_BOVIN]	0.000108981	0.577833
	F1MX12	Ankyrin repeat domain 2 OS=Bos taurus GN=ANKRD2 PE=4 SV=2 - [F1MX12_BOVIN]	2.58e-06	1.9571
	F1N206	Dihydrolipoyl dehydrogenase OS=Bos taurus GN=DLD PE=1 SV=2 - [F1N206_BOVIN]	3.89e-05	1.54494
	G3MYN5	Uncharacterized protein OS=Bos taurus GN=TNNI1 PE=4 SV=1 - [G3MYN5_BOVIN]	5.92e-09	2.11391
	O77834	Peroxiredoxin-6 OS=Bos taurus GN=PRDX6 PE=1 SV=3 - [PRDX6_BOVIN]	6.74e-46	0.587412
	P00426	Cytochrome c oxidase subunit 5A, mitochondrial OS=Bos taurus GN=COX5A PE=1 SV=2 - [COX5A_BOVIN]	0.00010731	1.72366
	P00429	Cytochrome c oxidase subunit 6B1 OS=Bos taurus GN=COX6B1 PE=1 SV=2 - [CX6B1_BOVIN]	0.00183984	1.64884
	P00570	Adenylate kinase isoenzyme 1 OS=Bos taurus GN=AK1 PE=1 SV=2 - [KAD1_BOVIN]	3.45e-95	0.655574
	P10096	Glyceraldehyde-3-phosphate dehydrogenase OS=Bos taurus GN=GAPDH PE=1 SV=4 - [G3P_BOVIN]	0	0.620401
	P16116	Aldose reductase OS=Bos taurus GN=AKR1B1 PE=1 SV=1 - [ALDR_BOVIN]	3.17e-13	0.662056
	P25712	NADH dehydrogenase [ubiquinone] flavoprotein 3, mitochondrial OS=Bos taurus GN=NDUFV3 PE=1 SV=1 - [NDUV3_BOVIN]	6.25e-05	1.783
	P33097	Aspartate aminotransferase, cytoplasmic OS=Bos taurus GN=GOT1 PE=1 SV=3 - [AATC_BOVIN]	1.8e-40	0.64256
	P41976	Superoxide dismutase [Mn], mitochondrial OS=Bos taurus GN=SOD2 PE=2 SV=1 - [SODM_BOVIN]	0.00413239	1.51346
	P62894	Cytochrome c OS=Bos taurus GN=CYCS PE=1 SV=2 - [CYC_BOVIN]	2.88e-12	2.30116
	Q0IIE1	MYOZ1 protein OS=Bos taurus GN=MYOZ1 PE=2 SV=1 - [Q0IIE1_BOVIN]	2.27e-27	1.54859
	Q0VCZ8	Acyl-CoA synthetase long-chain family member 1 OS=Bos taurus GN=ACSL1 PE=1 SV=1 - [Q0VCZ8_BOVIN]	9.22e-07	1.91165
	Q0VD18	Phospholysine phosphohistidine inorganic pyrophosphate phosphatase OS=Bos taurus GN=LHPP PE=1 SV=1 - [LHPP_BOVIN]	0.000126611	0.416125
	Q29RK1	Citrate synthase, mitochondrial OS=Bos taurus GN=CS PE=1 SV=1 - [CISY_BOVIN]	8.48e-05	1.52059
	Q2KIW9	UMP-CMP kinase OS=Bos taurus GN=CMPK1 PE=2 SV=2 - [KCY_BOVIN]	6.01e-07	0.624
	Q2KJJ9	Fructose-1,6-bisphosphatase isozyme 2 OS=Bos taurus GN=FBP2 PE=2 SV=1 - [F16P2_BOVIN]	4.35e-38	0.591181
	Q32LG3	Malate dehydrogenase, mitochondrial OS=Bos taurus GN=MDH2 PE=1 SV=1 - [MDHM_BOVIN]	8.06e-46	2.22782
	Q3T0I5	Mitochondrial fission 1 protein OS=Bos taurus GN=FIS1 PE=2 SV=1 - [FIS1_BOVIN]	1.68e-10	1.6115
	Q3ZC41	Acetyl-CoA acyltransferase 1 OS=Bos taurus GN=ACAA1 PE=1 SV=1 - [Q3ZC41_BOVIN]	0.00010344	0.66125
	Q5E946	Protein/nucleic acid deglycase DJ-1 OS=Bos taurus GN=PARK7 PE=2 SV=1 - [PARK7_BOVIN]	5.55e-66	0.583415
	Q862R2	Similar to aspartate aminotransferase (Fragment) OS=Bos taurus PE=2 SV=1 - [Q862R2_BOVIN]	4.12e-10	1.94
	Q9XSN4	Glyceraldehyde-3-phosphate dehydrogenase like-17 protein (Fragment) OS=Bos taurus GN=GAPDL17 PE=2 SV=1 - [Q9XSN4_BOVIN]	1.93e-06	0.5965
GO:0030658	transport vesicle membrane	0.201059	10	2	P10096,Q9XSN4,
	Accession	Description	p_value	6_0
	P10096	Glyceraldehyde-3-phosphate dehydrogenase OS=Bos taurus GN=GAPDH PE=1 SV=4 - [G3P_BOVIN]	0	0.620401
	Q9XSN4	Glyceraldehyde-3-phosphate dehydrogenase like-17 protein (Fragment) OS=Bos taurus GN=GAPDL17 PE=2 SV=1 - [Q9XSN4_BOVIN]	1.93e-06	0.5965
GO:0001650	fibrillar center	0.458595	7	1	F1MX12,
	Accession	Description	p_value	6_0
	F1MX12	Ankyrin repeat domain 2 OS=Bos taurus GN=ANKRD2 PE=4 SV=2 - [F1MX12_BOVIN]	2.58e-06	1.9571
GO:0030027	lamellipodium	0.976518	42	1	E1BNV7,
	Accession	Description	p_value	6_0
	E1BNV7	Myosin IXB OS=Bos taurus GN=MYO9B PE=3 SV=2 - [E1BNV7_BOVIN]	0.000262525	0.5015
GO:0045111	intermediate filament cytoskeleton	0.329813	14	2	F1MC11,F1MKE7,
	Accession	Description	p_value	6_0
	F1MC11	Keratin, type I cytoskeletal 14 OS=Bos taurus GN=KRT14 PE=1 SV=2 - [F1MC11_BOVIN]	0.000140972	1.96025
	F1MKE7	Uncharacterized protein OS=Bos taurus GN=KRT6C PE=3 SV=2 - [F1MKE7_BOVIN]	0.00945055	1.70162
GO:0045252	oxoglutarate dehydrogenase complex	0.295358	4	1	F1N206,
	Accession	Description	p_value	6_0
	F1N206	Dihydrolipoyl dehydrogenase OS=Bos taurus GN=DLD PE=1 SV=2 - [F1N206_BOVIN]	3.89e-05	1.54494
GO:0044428	nuclear part	0.998893	257	11	E1BDC7,E1BL97,F1MX12,F1N206,P00570,P33097,Q0VCZ8,Q0VD18,Q2KIW9,Q2KJJ9,Q5E946,
	Accession	Description	p_value	6_0
	E1BDC7	Uncharacterized protein OS=Bos taurus PE=4 SV=2 - [E1BDC7_BOVIN]	0.0101786	2.56439
	E1BL97	SRY-box 13 OS=Bos taurus GN=SOX13 PE=4 SV=1 - [E1BL97_BOVIN]	2.39e-06	0.38575
	F1MX12	Ankyrin repeat domain 2 OS=Bos taurus GN=ANKRD2 PE=4 SV=2 - [F1MX12_BOVIN]	2.58e-06	1.9571
	F1N206	Dihydrolipoyl dehydrogenase OS=Bos taurus GN=DLD PE=1 SV=2 - [F1N206_BOVIN]	3.89e-05	1.54494
	P00570	Adenylate kinase isoenzyme 1 OS=Bos taurus GN=AK1 PE=1 SV=2 - [KAD1_BOVIN]	3.45e-95	0.655574
	P33097	Aspartate aminotransferase, cytoplasmic OS=Bos taurus GN=GOT1 PE=1 SV=3 - [AATC_BOVIN]	1.8e-40	0.64256
	Q0VCZ8	Acyl-CoA synthetase long-chain family member 1 OS=Bos taurus GN=ACSL1 PE=1 SV=1 - [Q0VCZ8_BOVIN]	9.22e-07	1.91165
	Q0VD18	Phospholysine phosphohistidine inorganic pyrophosphate phosphatase OS=Bos taurus GN=LHPP PE=1 SV=1 - [LHPP_BOVIN]	0.000126611	0.416125
	Q2KIW9	UMP-CMP kinase OS=Bos taurus GN=CMPK1 PE=2 SV=2 - [KCY_BOVIN]	6.01e-07	0.624
	Q2KJJ9	Fructose-1,6-bisphosphatase isozyme 2 OS=Bos taurus GN=FBP2 PE=2 SV=1 - [F16P2_BOVIN]	4.35e-38	0.591181
	Q5E946	Protein/nucleic acid deglycase DJ-1 OS=Bos taurus GN=PARK7 PE=2 SV=1 - [PARK7_BOVIN]	5.55e-66	0.583415
GO:0005576	extracellular region	0.831016	136	9	A0A0A0MPA0,A0A140T897,A2I7M9,F1MNQ4,F1MWN3,F1N5M2,Q1JQD3,Q3SZR3,Q3ZBD7,
	Accession	Description	p_value	6_0
	A0A0A0MPA0	Uncharacterized protein OS=Bos taurus GN=LOC784932 PE=1 SV=1 - [A0A0A0MPA0_BOVIN]	0.000974579	0.620125
	A0A140T897	Serum albumin OS=Bos taurus GN=ALB PE=3 SV=1 - [A0A140T897_BOVIN]	0	0.599004
	A2I7M9	Serpin A3-2 OS=Bos taurus GN=SERPINA3-2 PE=3 SV=1 - [SPA32_BOVIN]	0.000165976	0.58425
	F1MNQ4	Superoxide dismutase [Cu-Zn] OS=Bos taurus PE=3 SV=2 - [F1MNQ4_BOVIN]	6.31e-27	0.634868
	F1MWN3	Nidogen 1 OS=Bos taurus GN=NID1 PE=4 SV=2 - [F1MWN3_BOVIN]	0.0410152	1.54964
	F1N5M2	Vitamin D-binding protein OS=Bos taurus GN=GC PE=3 SV=2 - [F1N5M2_BOVIN]	2.26e-05	0.5635
	Q1JQD3	Paraoxonase 3 OS=Bos taurus GN=PON3 PE=1 SV=1 - [Q1JQD3_BOVIN]	1.59e-11	4.15725
	Q3SZR3	Alpha-1-acid glycoprotein OS=Bos taurus GN=ORM1 PE=2 SV=1 - [A1AG_BOVIN]	6.99e-16	0.634214
	Q3ZBD7	Glucose-6-phosphate isomerase OS=Bos taurus GN=GPI PE=2 SV=4 - [G6PI_BOVIN]	2.57e-169	0.615854
GO:0150034	distal axon	0.908565	27	1	F1MTZ1,
	Accession	Description	p_value	6_0
	F1MTZ1	Protein NDRG2 OS=Bos taurus GN=NDRG2 PE=4 SV=2 - [F1MTZ1_BOVIN]	0.000108981	0.577833
GO:0005764	lysosome	0.91643	28	1	O77834,
	Accession	Description	p_value	6_0
	O77834	Peroxiredoxin-6 OS=Bos taurus GN=PRDX6 PE=1 SV=3 - [PRDX6_BOVIN]	6.74e-46	0.587412
GO:0005740	mitochondrial envelope	0.762102	140	10	A0A140T8A5,P00426,P00429,P25712,P33097,P62894,Q3T0I5,Q3ZC41,Q5E946,Q862R2,
	Accession	Description	p_value	6_0
	A0A140T8A5	Isocitrate dehydrogenase [NADP] OS=Bos taurus GN=IDH1 PE=1 SV=1 - [A0A140T8A5_BOVIN]	1.66e-05	0.493
	P00426	Cytochrome c oxidase subunit 5A, mitochondrial OS=Bos taurus GN=COX5A PE=1 SV=2 - [COX5A_BOVIN]	0.00010731	1.72366
	P00429	Cytochrome c oxidase subunit 6B1 OS=Bos taurus GN=COX6B1 PE=1 SV=2 - [CX6B1_BOVIN]	0.00183984	1.64884
	P25712	NADH dehydrogenase [ubiquinone] flavoprotein 3, mitochondrial OS=Bos taurus GN=NDUFV3 PE=1 SV=1 - [NDUV3_BOVIN]	6.25e-05	1.783
	P33097	Aspartate aminotransferase, cytoplasmic OS=Bos taurus GN=GOT1 PE=1 SV=3 - [AATC_BOVIN]	1.8e-40	0.64256
	P62894	Cytochrome c OS=Bos taurus GN=CYCS PE=1 SV=2 - [CYC_BOVIN]	2.88e-12	2.30116
	Q3T0I5	Mitochondrial fission 1 protein OS=Bos taurus GN=FIS1 PE=2 SV=1 - [FIS1_BOVIN]	1.68e-10	1.6115
	Q3ZC41	Acetyl-CoA acyltransferase 1 OS=Bos taurus GN=ACAA1 PE=1 SV=1 - [Q3ZC41_BOVIN]	0.00010344	0.66125
	Q5E946	Protein/nucleic acid deglycase DJ-1 OS=Bos taurus GN=PARK7 PE=2 SV=1 - [PARK7_BOVIN]	5.55e-66	0.583415
	Q862R2	Similar to aspartate aminotransferase (Fragment) OS=Bos taurus PE=2 SV=1 - [Q862R2_BOVIN]	4.12e-10	1.94
GO:0005773	vacuole	0.808163	35	2	F1N206,O77834,
	Accession	Description	p_value	6_0
	F1N206	Dihydrolipoyl dehydrogenase OS=Bos taurus GN=DLD PE=1 SV=2 - [F1N206_BOVIN]	3.89e-05	1.54494
	O77834	Peroxiredoxin-6 OS=Bos taurus GN=PRDX6 PE=1 SV=3 - [PRDX6_BOVIN]	6.74e-46	0.587412
GO:0005741	mitochondrial outer membrane	0.536593	21	2	Q3T0I5,Q3ZC41,
	Accession	Description	p_value	6_0
	Q3T0I5	Mitochondrial fission 1 protein OS=Bos taurus GN=FIS1 PE=2 SV=1 - [FIS1_BOVIN]	1.68e-10	1.6115
	Q3ZC41	Acetyl-CoA acyltransferase 1 OS=Bos taurus GN=ACAA1 PE=1 SV=1 - [Q3ZC41_BOVIN]	0.00010344	0.66125
GO:0030659	cytoplasmic vesicle membrane	0.780543	33	2	P10096,Q9XSN4,
	Accession	Description	p_value	6_0
	P10096	Glyceraldehyde-3-phosphate dehydrogenase OS=Bos taurus GN=GAPDH PE=1 SV=4 - [G3P_BOVIN]	0	0.620401
	Q9XSN4	Glyceraldehyde-3-phosphate dehydrogenase like-17 protein (Fragment) OS=Bos taurus GN=GAPDL17 PE=2 SV=1 - [Q9XSN4_BOVIN]	1.93e-06	0.5965
GO:0044456	synapse part	0.99099	95	3	P10096,Q5E946,Q9XSN4,
	Accession	Description	p_value	6_0
	P10096	Glyceraldehyde-3-phosphate dehydrogenase OS=Bos taurus GN=GAPDH PE=1 SV=4 - [G3P_BOVIN]	0	0.620401
	Q5E946	Protein/nucleic acid deglycase DJ-1 OS=Bos taurus GN=PARK7 PE=2 SV=1 - [PARK7_BOVIN]	5.55e-66	0.583415
	Q9XSN4	Glyceraldehyde-3-phosphate dehydrogenase like-17 protein (Fragment) OS=Bos taurus GN=GAPDL17 PE=2 SV=1 - [Q9XSN4_BOVIN]	1.93e-06	0.5965
GO:0005902	microvillus	0.458595	7	1	E1BNV7,
	Accession	Description	p_value	6_0
	E1BNV7	Myosin IXB OS=Bos taurus GN=MYO9B PE=3 SV=2 - [E1BNV7_BOVIN]	0.000262525	0.5015
GO:0099503	secretory vesicle	0.287382	43	5	A0A0A0MPA0,A2I7M9,F1N206,P10096,Q9XSN4,
	Accession	Description	p_value	6_0
	A0A0A0MPA0	Uncharacterized protein OS=Bos taurus GN=LOC784932 PE=1 SV=1 - [A0A0A0MPA0_BOVIN]	0.000974579	0.620125
	A2I7M9	Serpin A3-2 OS=Bos taurus GN=SERPINA3-2 PE=3 SV=1 - [SPA32_BOVIN]	0.000165976	0.58425
	F1N206	Dihydrolipoyl dehydrogenase OS=Bos taurus GN=DLD PE=1 SV=2 - [F1N206_BOVIN]	3.89e-05	1.54494
	P10096	Glyceraldehyde-3-phosphate dehydrogenase OS=Bos taurus GN=GAPDH PE=1 SV=4 - [G3P_BOVIN]	0	0.620401
	Q9XSN4	Glyceraldehyde-3-phosphate dehydrogenase like-17 protein (Fragment) OS=Bos taurus GN=GAPDL17 PE=2 SV=1 - [Q9XSN4_BOVIN]	1.93e-06	0.5965
GO:0098800	inner mitochondrial membrane protein complex	0.907702	62	3	P00426,P25712,Q5E946,
	Accession	Description	p_value	6_0
	P00426	Cytochrome c oxidase subunit 5A, mitochondrial OS=Bos taurus GN=COX5A PE=1 SV=2 - [COX5A_BOVIN]	0.00010731	1.72366
	P25712	NADH dehydrogenase [ubiquinone] flavoprotein 3, mitochondrial OS=Bos taurus GN=NDUFV3 PE=1 SV=1 - [NDUV3_BOVIN]	6.25e-05	1.783
	Q5E946	Protein/nucleic acid deglycase DJ-1 OS=Bos taurus GN=PARK7 PE=2 SV=1 - [PARK7_BOVIN]	5.55e-66	0.583415
GO:0070069	cytochrome complex	0.297692	13	2	P00426,P00429,
	Accession	Description	p_value	6_0
	P00426	Cytochrome c oxidase subunit 5A, mitochondrial OS=Bos taurus GN=COX5A PE=1 SV=2 - [COX5A_BOVIN]	0.00010731	1.72366
	P00429	Cytochrome c oxidase subunit 6B1 OS=Bos taurus GN=COX6B1 PE=1 SV=2 - [CX6B1_BOVIN]	0.00183984	1.64884
GO:0098798	mitochondrial protein complex	0.966387	77	3	P00426,P25712,Q5E946,
	Accession	Description	p_value	6_0
	P00426	Cytochrome c oxidase subunit 5A, mitochondrial OS=Bos taurus GN=COX5A PE=1 SV=2 - [COX5A_BOVIN]	0.00010731	1.72366
	P25712	NADH dehydrogenase [ubiquinone] flavoprotein 3, mitochondrial OS=Bos taurus GN=NDUFV3 PE=1 SV=1 - [NDUV3_BOVIN]	6.25e-05	1.783
	Q5E946	Protein/nucleic acid deglycase DJ-1 OS=Bos taurus GN=PARK7 PE=2 SV=1 - [PARK7_BOVIN]	5.55e-66	0.583415
GO:0044422	organelle part	0.984933	630	44	A0A140T8A5,E1BDC7,E1BL97,E1BM61,E1BNV7,E1BP91,F1MC11,F1MKE7,F1MPU4,F1MTZ1,F1MX12,F1N206,F1N2G0,G3MYN5,G3N1C8,P00426,P00429,P00570,P10096,P25712,P33097,P41976,P60661,P62894,P63315,Q08DI7,Q08DP0,Q0IIE1,Q0VCZ8,Q0VD18,Q148H2,Q29RK1,Q2KIW9,Q2KJJ9,Q32LG3,Q3T0I5,Q3ZC41,Q5E946,Q5E9V3,Q5KR47,Q6T8D8,Q862R2,Q8MKH6-2,Q9XSN4,
	Accession	Description	p_value	6_0
	A0A140T8A5	Isocitrate dehydrogenase [NADP] OS=Bos taurus GN=IDH1 PE=1 SV=1 - [A0A140T8A5_BOVIN]	1.66e-05	0.493
	E1BDC7	Uncharacterized protein OS=Bos taurus PE=4 SV=2 - [E1BDC7_BOVIN]	0.0101786	2.56439
	E1BL97	SRY-box 13 OS=Bos taurus GN=SOX13 PE=4 SV=1 - [E1BL97_BOVIN]	2.39e-06	0.38575
	E1BM61	Aminopeptidase OS=Bos taurus GN=LVRN PE=3 SV=1 - [E1BM61_BOVIN]	0.0021303	0.611
	E1BNV7	Myosin IXB OS=Bos taurus GN=MYO9B PE=3 SV=2 - [E1BNV7_BOVIN]	0.000262525	0.5015
	E1BP91	Aminopeptidase OS=Bos taurus GN=NPEPPS PE=1 SV=2 - [E1BP91_BOVIN]	1.59e-18	0.636589
	F1MC11	Keratin, type I cytoskeletal 14 OS=Bos taurus GN=KRT14 PE=1 SV=2 - [F1MC11_BOVIN]	0.000140972	1.96025
	F1MKE7	Uncharacterized protein OS=Bos taurus GN=KRT6C PE=3 SV=2 - [F1MKE7_BOVIN]	0.00945055	1.70162
	F1MPU4	Myotilin OS=Bos taurus GN=MYOT PE=4 SV=1 - [F1MPU4_BOVIN]	1.98e-26	1.77285
	F1MTZ1	Protein NDRG2 OS=Bos taurus GN=NDRG2 PE=4 SV=2 - [F1MTZ1_BOVIN]	0.000108981	0.577833
	F1MX12	Ankyrin repeat domain 2 OS=Bos taurus GN=ANKRD2 PE=4 SV=2 - [F1MX12_BOVIN]	2.58e-06	1.9571
	F1N206	Dihydrolipoyl dehydrogenase OS=Bos taurus GN=DLD PE=1 SV=2 - [F1N206_BOVIN]	3.89e-05	1.54494
	F1N2G0	Uncharacterized protein OS=Bos taurus PE=3 SV=2 - [F1N2G0_BOVIN]	4.64e-09	3.36125
	G3MYN5	Uncharacterized protein OS=Bos taurus GN=TNNI1 PE=4 SV=1 - [G3MYN5_BOVIN]	5.92e-09	2.11391
	G3N1C8	Dynein axonemal heavy chain 1 OS=Bos taurus GN=DNAH1 PE=4 SV=1 - [G3N1C8_BOVIN]	7.8e-07	0.4415
	P00426	Cytochrome c oxidase subunit 5A, mitochondrial OS=Bos taurus GN=COX5A PE=1 SV=2 - [COX5A_BOVIN]	0.00010731	1.72366
	P00429	Cytochrome c oxidase subunit 6B1 OS=Bos taurus GN=COX6B1 PE=1 SV=2 - [CX6B1_BOVIN]	0.00183984	1.64884
	P00570	Adenylate kinase isoenzyme 1 OS=Bos taurus GN=AK1 PE=1 SV=2 - [KAD1_BOVIN]	3.45e-95	0.655574
	P10096	Glyceraldehyde-3-phosphate dehydrogenase OS=Bos taurus GN=GAPDH PE=1 SV=4 - [G3P_BOVIN]	0	0.620401
	P25712	NADH dehydrogenase [ubiquinone] flavoprotein 3, mitochondrial OS=Bos taurus GN=NDUFV3 PE=1 SV=1 - [NDUV3_BOVIN]	6.25e-05	1.783
	P33097	Aspartate aminotransferase, cytoplasmic OS=Bos taurus GN=GOT1 PE=1 SV=3 - [AATC_BOVIN]	1.8e-40	0.64256
	P41976	Superoxide dismutase [Mn], mitochondrial OS=Bos taurus GN=SOD2 PE=2 SV=1 - [SODM_BOVIN]	0.00413239	1.51346
	P60661	Myosin light polypeptide 6 OS=Bos taurus GN=MYL6 PE=2 SV=2 - [MYL6_BOVIN]	1.45e-06	1.59014
	P62894	Cytochrome c OS=Bos taurus GN=CYCS PE=1 SV=2 - [CYC_BOVIN]	2.88e-12	2.30116
	P63315	Troponin C, slow skeletal and cardiac muscles OS=Bos taurus GN=TNNC1 PE=1 SV=1 - [TNNC1_BOVIN]	0	1.59079
	Q08DI7	Myozenin 3 OS=Bos taurus GN=MYOZ3 PE=2 SV=1 - [Q08DI7_BOVIN]	0.00463875	1.8308
	Q08DP0	Phosphoglucomutase-1 OS=Bos taurus GN=PGM1 PE=2 SV=1 - [PGM1_BOVIN]	0	0.509255
	Q0IIE1	MYOZ1 protein OS=Bos taurus GN=MYOZ1 PE=2 SV=1 - [Q0IIE1_BOVIN]	2.27e-27	1.54859
	Q0VCZ8	Acyl-CoA synthetase long-chain family member 1 OS=Bos taurus GN=ACSL1 PE=1 SV=1 - [Q0VCZ8_BOVIN]	9.22e-07	1.91165
	Q0VD18	Phospholysine phosphohistidine inorganic pyrophosphate phosphatase OS=Bos taurus GN=LHPP PE=1 SV=1 - [LHPP_BOVIN]	0.000126611	0.416125
	Q148H2	Myosin light chain 6B OS=Bos taurus GN=MYL6B PE=2 SV=1 - [Q148H2_BOVIN]	1.47e-173	2.4608
	Q29RK1	Citrate synthase, mitochondrial OS=Bos taurus GN=CS PE=1 SV=1 - [CISY_BOVIN]	8.48e-05	1.52059
	Q2KIW9	UMP-CMP kinase OS=Bos taurus GN=CMPK1 PE=2 SV=2 - [KCY_BOVIN]	6.01e-07	0.624
	Q2KJJ9	Fructose-1,6-bisphosphatase isozyme 2 OS=Bos taurus GN=FBP2 PE=2 SV=1 - [F16P2_BOVIN]	4.35e-38	0.591181
	Q32LG3	Malate dehydrogenase, mitochondrial OS=Bos taurus GN=MDH2 PE=1 SV=1 - [MDHM_BOVIN]	8.06e-46	2.22782
	Q3T0I5	Mitochondrial fission 1 protein OS=Bos taurus GN=FIS1 PE=2 SV=1 - [FIS1_BOVIN]	1.68e-10	1.6115
	Q3ZC41	Acetyl-CoA acyltransferase 1 OS=Bos taurus GN=ACAA1 PE=1 SV=1 - [Q3ZC41_BOVIN]	0.00010344	0.66125
	Q5E946	Protein/nucleic acid deglycase DJ-1 OS=Bos taurus GN=PARK7 PE=2 SV=1 - [PARK7_BOVIN]	5.55e-66	0.583415
	Q5E9V3	Myozenin-2 OS=Bos taurus GN=MYOZ2 PE=2 SV=1 - [MYOZ2_BOVIN]	5.81e-28	2.21299
	Q5KR47	Tropomyosin alpha-3 chain OS=Bos taurus GN=TPM3 PE=2 SV=1 - [TPM3_BOVIN]	1.09e-161	1.93626
	Q6T8D8	Telethonin OS=Bos taurus GN=TCAP PE=2 SV=1 - [TELT_BOVIN]	0.0322288	3.12123
	Q862R2	Similar to aspartate aminotransferase (Fragment) OS=Bos taurus PE=2 SV=1 - [Q862R2_BOVIN]	4.12e-10	1.94
	Q8MKH6-2	Isoform 2 of Troponin T, slow skeletal muscle OS=Bos taurus GN=TNNT1 - [TNNT1_BOVIN]	2.15e-33	1.56723
	Q9XSN4	Glyceraldehyde-3-phosphate dehydrogenase like-17 protein (Fragment) OS=Bos taurus GN=GAPDL17 PE=2 SV=1 - [Q9XSN4_BOVIN]	1.93e-06	0.5965
GO:0005615	extracellular space	0.552129	95	8	A0A0A0MPA0,A0A140T897,A2I7M9,F1MNQ4,F1N5M2,Q1JQD3,Q3SZR3,Q3ZBD7,
	Accession	Description	p_value	6_0
	A0A0A0MPA0	Uncharacterized protein OS=Bos taurus GN=LOC784932 PE=1 SV=1 - [A0A0A0MPA0_BOVIN]	0.000974579	0.620125
	A0A140T897	Serum albumin OS=Bos taurus GN=ALB PE=3 SV=1 - [A0A140T897_BOVIN]	0	0.599004
	A2I7M9	Serpin A3-2 OS=Bos taurus GN=SERPINA3-2 PE=3 SV=1 - [SPA32_BOVIN]	0.000165976	0.58425
	F1MNQ4	Superoxide dismutase [Cu-Zn] OS=Bos taurus PE=3 SV=2 - [F1MNQ4_BOVIN]	6.31e-27	0.634868
	F1N5M2	Vitamin D-binding protein OS=Bos taurus GN=GC PE=3 SV=2 - [F1N5M2_BOVIN]	2.26e-05	0.5635
	Q1JQD3	Paraoxonase 3 OS=Bos taurus GN=PON3 PE=1 SV=1 - [Q1JQD3_BOVIN]	1.59e-11	4.15725
	Q3SZR3	Alpha-1-acid glycoprotein OS=Bos taurus GN=ORM1 PE=2 SV=1 - [A1AG_BOVIN]	6.99e-16	0.634214
	Q3ZBD7	Glucose-6-phosphate isomerase OS=Bos taurus GN=GPI PE=2 SV=4 - [G6PI_BOVIN]	2.57e-169	0.615854
GO:0000151	ubiquitin ligase complex	0.755665	16	1	A6QLC3,
	Accession	Description	p_value	6_0
	A6QLC3	Uncharacterized protein (Fragment) OS=Bos taurus PE=2 SV=1 - [A6QLC3_BOVIN]	0.0176061	2.44742
GO:0044459	plasma membrane part	0.984898	139	6	E1BM61,E1BNV7,E1BP91,F1MC11,P10522,Q08DP0,
	Accession	Description	p_value	6_0
	E1BM61	Aminopeptidase OS=Bos taurus GN=LVRN PE=3 SV=1 - [E1BM61_BOVIN]	0.0021303	0.611
	E1BNV7	Myosin IXB OS=Bos taurus GN=MYO9B PE=3 SV=2 - [E1BNV7_BOVIN]	0.000262525	0.5015
	E1BP91	Aminopeptidase OS=Bos taurus GN=NPEPPS PE=1 SV=2 - [E1BP91_BOVIN]	1.59e-18	0.636589
	F1MC11	Keratin, type I cytoskeletal 14 OS=Bos taurus GN=KRT14 PE=1 SV=2 - [F1MC11_BOVIN]	0.000140972	1.96025
	P10522	Myelin protein P0 OS=Bos taurus GN=MPZ PE=1 SV=2 - [MYP0_BOVIN]	4.8e-07	2.18675
	Q08DP0	Phosphoglucomutase-1 OS=Bos taurus GN=PGM1 PE=2 SV=1 - [PGM1_BOVIN]	0	0.509255
GO:0044437	vacuolar part	0.504216	8	1	F1N206,
	Accession	Description	p_value	6_0
	F1N206	Dihydrolipoyl dehydrogenase OS=Bos taurus GN=DLD PE=1 SV=2 - [F1N206_BOVIN]	3.89e-05	1.54494
GO:0005634	nucleus	0.99872	395	21	A5D984,B3IVN4,E1BDC7,E1BL97,F1MC11,F1MFX9,F1MNQ4,F1MTZ1,F1MX12,F1N206,G3MYN5,P00570,P10096,P33097,Q0IIE1,Q0VCZ8,Q0VD18,Q2KIW9,Q2KJJ9,Q5E946,Q9XSN4,
	Accession	Description	p_value	6_0
	A5D984	Pyruvate kinase OS=Bos taurus GN=PKM2 PE=1 SV=1 - [A5D984_BOVIN]	0	0.640657
	B3IVN4	M1-type pyruvate kinase (Fragment) OS=Bos taurus GN=PKM PE=2 SV=1 - [B3IVN4_BOVIN]	1.52e-12	0.592323
	E1BDC7	Uncharacterized protein OS=Bos taurus PE=4 SV=2 - [E1BDC7_BOVIN]	0.0101786	2.56439
	E1BL97	SRY-box 13 OS=Bos taurus GN=SOX13 PE=4 SV=1 - [E1BL97_BOVIN]	2.39e-06	0.38575
	F1MC11	Keratin, type I cytoskeletal 14 OS=Bos taurus GN=KRT14 PE=1 SV=2 - [F1MC11_BOVIN]	0.000140972	1.96025
	F1MFX9	Uncharacterized protein OS=Bos taurus GN=LOC504219 PE=4 SV=1 - [F1MFX9_BOVIN]	1.22e-05	0.551
	F1MNQ4	Superoxide dismutase [Cu-Zn] OS=Bos taurus PE=3 SV=2 - [F1MNQ4_BOVIN]	6.31e-27	0.634868
	F1MTZ1	Protein NDRG2 OS=Bos taurus GN=NDRG2 PE=4 SV=2 - [F1MTZ1_BOVIN]	0.000108981	0.577833
	F1MX12	Ankyrin repeat domain 2 OS=Bos taurus GN=ANKRD2 PE=4 SV=2 - [F1MX12_BOVIN]	2.58e-06	1.9571
	F1N206	Dihydrolipoyl dehydrogenase OS=Bos taurus GN=DLD PE=1 SV=2 - [F1N206_BOVIN]	3.89e-05	1.54494
	G3MYN5	Uncharacterized protein OS=Bos taurus GN=TNNI1 PE=4 SV=1 - [G3MYN5_BOVIN]	5.92e-09	2.11391
	P00570	Adenylate kinase isoenzyme 1 OS=Bos taurus GN=AK1 PE=1 SV=2 - [KAD1_BOVIN]	3.45e-95	0.655574
	P10096	Glyceraldehyde-3-phosphate dehydrogenase OS=Bos taurus GN=GAPDH PE=1 SV=4 - [G3P_BOVIN]	0	0.620401
	P33097	Aspartate aminotransferase, cytoplasmic OS=Bos taurus GN=GOT1 PE=1 SV=3 - [AATC_BOVIN]	1.8e-40	0.64256
	Q0IIE1	MYOZ1 protein OS=Bos taurus GN=MYOZ1 PE=2 SV=1 - [Q0IIE1_BOVIN]	2.27e-27	1.54859
	Q0VCZ8	Acyl-CoA synthetase long-chain family member 1 OS=Bos taurus GN=ACSL1 PE=1 SV=1 - [Q0VCZ8_BOVIN]	9.22e-07	1.91165
	Q0VD18	Phospholysine phosphohistidine inorganic pyrophosphate phosphatase OS=Bos taurus GN=LHPP PE=1 SV=1 - [LHPP_BOVIN]	0.000126611	0.416125
	Q2KIW9	UMP-CMP kinase OS=Bos taurus GN=CMPK1 PE=2 SV=2 - [KCY_BOVIN]	6.01e-07	0.624
	Q2KJJ9	Fructose-1,6-bisphosphatase isozyme 2 OS=Bos taurus GN=FBP2 PE=2 SV=1 - [F16P2_BOVIN]	4.35e-38	0.591181
	Q5E946	Protein/nucleic acid deglycase DJ-1 OS=Bos taurus GN=PARK7 PE=2 SV=1 - [PARK7_BOVIN]	5.55e-66	0.583415
	Q9XSN4	Glyceraldehyde-3-phosphate dehydrogenase like-17 protein (Fragment) OS=Bos taurus GN=GAPDL17 PE=2 SV=1 - [Q9XSN4_BOVIN]	1.93e-06	0.5965
GO:0031984	organelle subcompartment	0.995642	84	2	E1BM61,E1BP91,
	Accession	Description	p_value	6_0
	E1BM61	Aminopeptidase OS=Bos taurus GN=LVRN PE=3 SV=1 - [E1BM61_BOVIN]	0.0021303	0.611
	E1BP91	Aminopeptidase OS=Bos taurus GN=NPEPPS PE=1 SV=2 - [E1BP91_BOVIN]	1.59e-18	0.636589
GO:0001725	stress fiber	0.715337	43	3	F1N2G0,Q08DP0,Q5KR47,
	Accession	Description	p_value	6_0
	F1N2G0	Uncharacterized protein OS=Bos taurus PE=3 SV=2 - [F1N2G0_BOVIN]	4.64e-09	3.36125
	Q08DP0	Phosphoglucomutase-1 OS=Bos taurus GN=PGM1 PE=2 SV=1 - [PGM1_BOVIN]	0	0.509255
	Q5KR47	Tropomyosin alpha-3 chain OS=Bos taurus GN=TPM3 PE=2 SV=1 - [TPM3_BOVIN]	1.09e-161	1.93626
GO:0098858	actin-based cell projection	0.812903	19	1	E1BNV7,
	Accession	Description	p_value	6_0
	E1BNV7	Myosin IXB OS=Bos taurus GN=MYO9B PE=3 SV=2 - [E1BNV7_BOVIN]	0.000262525	0.5015
GO:0044232	organelle membrane contact site	0.230805	3	1	Q0VCZ8,
	Accession	Description	p_value	6_0
	Q0VCZ8	Acyl-CoA synthetase long-chain family member 1 OS=Bos taurus GN=ACSL1 PE=1 SV=1 - [Q0VCZ8_BOVIN]	9.22e-07	1.91165
GO:0005913	cell-cell adherens junction	0.755665	16	1	Q08DP0,
	Accession	Description	p_value	6_0
	Q08DP0	Phosphoglucomutase-1 OS=Bos taurus GN=PGM1 PE=2 SV=1 - [PGM1_BOVIN]	0	0.509255
GO:0045254	pyruvate dehydrogenase complex	0.354554	5	1	F1N206,
	Accession	Description	p_value	6_0
	F1N206	Dihydrolipoyl dehydrogenase OS=Bos taurus GN=DLD PE=1 SV=2 - [F1N206_BOVIN]	3.89e-05	1.54494
GO:0043226	organelle	0.999047	789	55	A0A0A0MPA0,A0A140T897,A0A140T8A5,A2I7M9,A3KN43,A5D984,B3IVN4,E1BDC7,E1BL97,E1BM61,E1BNV7,E1BP91,F1MC11,F1MFX9,F1MKE7,F1MNQ4,F1MPU4,F1MTZ1,F1MX12,F1N206,F1N2G0,G3MYN5,G3N1C8,O77834,P00426,P00429,P00570,P10096,P16116,P25712,P33097,P41976,P60661,P62894,P63315,Q08DI7,Q08DP0,Q0IIE1,Q0VCZ8,Q0VD18,Q148H2,Q29RK1,Q2KIW9,Q2KJJ9,Q32LG3,Q3T0I5,Q3ZBU0,Q3ZC41,Q5E946,Q5E9V3,Q5KR47,Q6T8D8,Q862R2,Q8MKH6-2,Q9XSN4,
	Accession	Description	p_value	6_0
	A0A0A0MPA0	Uncharacterized protein OS=Bos taurus GN=LOC784932 PE=1 SV=1 - [A0A0A0MPA0_BOVIN]	0.000974579	0.620125
	A0A140T897	Serum albumin OS=Bos taurus GN=ALB PE=3 SV=1 - [A0A140T897_BOVIN]	0	0.599004
	A0A140T8A5	Isocitrate dehydrogenase [NADP] OS=Bos taurus GN=IDH1 PE=1 SV=1 - [A0A140T8A5_BOVIN]	1.66e-05	0.493
	A2I7M9	Serpin A3-2 OS=Bos taurus GN=SERPINA3-2 PE=3 SV=1 - [SPA32_BOVIN]	0.000165976	0.58425
	A3KN43	CNOT1 protein (Fragment) OS=Bos taurus GN=CNOT1 PE=2 SV=1 - [A3KN43_BOVIN]	0.00980844	0.627375
	A5D984	Pyruvate kinase OS=Bos taurus GN=PKM2 PE=1 SV=1 - [A5D984_BOVIN]	0	0.640657
	B3IVN4	M1-type pyruvate kinase (Fragment) OS=Bos taurus GN=PKM PE=2 SV=1 - [B3IVN4_BOVIN]	1.52e-12	0.592323
	E1BDC7	Uncharacterized protein OS=Bos taurus PE=4 SV=2 - [E1BDC7_BOVIN]	0.0101786	2.56439
	E1BL97	SRY-box 13 OS=Bos taurus GN=SOX13 PE=4 SV=1 - [E1BL97_BOVIN]	2.39e-06	0.38575
	E1BM61	Aminopeptidase OS=Bos taurus GN=LVRN PE=3 SV=1 - [E1BM61_BOVIN]	0.0021303	0.611
	E1BNV7	Myosin IXB OS=Bos taurus GN=MYO9B PE=3 SV=2 - [E1BNV7_BOVIN]	0.000262525	0.5015
	E1BP91	Aminopeptidase OS=Bos taurus GN=NPEPPS PE=1 SV=2 - [E1BP91_BOVIN]	1.59e-18	0.636589
	F1MC11	Keratin, type I cytoskeletal 14 OS=Bos taurus GN=KRT14 PE=1 SV=2 - [F1MC11_BOVIN]	0.000140972	1.96025
	F1MFX9	Uncharacterized protein OS=Bos taurus GN=LOC504219 PE=4 SV=1 - [F1MFX9_BOVIN]	1.22e-05	0.551
	F1MKE7	Uncharacterized protein OS=Bos taurus GN=KRT6C PE=3 SV=2 - [F1MKE7_BOVIN]	0.00945055	1.70162
	F1MNQ4	Superoxide dismutase [Cu-Zn] OS=Bos taurus PE=3 SV=2 - [F1MNQ4_BOVIN]	6.31e-27	0.634868
	F1MPU4	Myotilin OS=Bos taurus GN=MYOT PE=4 SV=1 - [F1MPU4_BOVIN]	1.98e-26	1.77285
	F1MTZ1	Protein NDRG2 OS=Bos taurus GN=NDRG2 PE=4 SV=2 - [F1MTZ1_BOVIN]	0.000108981	0.577833
	F1MX12	Ankyrin repeat domain 2 OS=Bos taurus GN=ANKRD2 PE=4 SV=2 - [F1MX12_BOVIN]	2.58e-06	1.9571
	F1N206	Dihydrolipoyl dehydrogenase OS=Bos taurus GN=DLD PE=1 SV=2 - [F1N206_BOVIN]	3.89e-05	1.54494
	F1N2G0	Uncharacterized protein OS=Bos taurus PE=3 SV=2 - [F1N2G0_BOVIN]	4.64e-09	3.36125
	G3MYN5	Uncharacterized protein OS=Bos taurus GN=TNNI1 PE=4 SV=1 - [G3MYN5_BOVIN]	5.92e-09	2.11391
	G3N1C8	Dynein axonemal heavy chain 1 OS=Bos taurus GN=DNAH1 PE=4 SV=1 - [G3N1C8_BOVIN]	7.8e-07	0.4415
	O77834	Peroxiredoxin-6 OS=Bos taurus GN=PRDX6 PE=1 SV=3 - [PRDX6_BOVIN]	6.74e-46	0.587412
	P00426	Cytochrome c oxidase subunit 5A, mitochondrial OS=Bos taurus GN=COX5A PE=1 SV=2 - [COX5A_BOVIN]	0.00010731	1.72366
	P00429	Cytochrome c oxidase subunit 6B1 OS=Bos taurus GN=COX6B1 PE=1 SV=2 - [CX6B1_BOVIN]	0.00183984	1.64884
	P00570	Adenylate kinase isoenzyme 1 OS=Bos taurus GN=AK1 PE=1 SV=2 - [KAD1_BOVIN]	3.45e-95	0.655574
	P10096	Glyceraldehyde-3-phosphate dehydrogenase OS=Bos taurus GN=GAPDH PE=1 SV=4 - [G3P_BOVIN]	0	0.620401
	P16116	Aldose reductase OS=Bos taurus GN=AKR1B1 PE=1 SV=1 - [ALDR_BOVIN]	3.17e-13	0.662056
	P25712	NADH dehydrogenase [ubiquinone] flavoprotein 3, mitochondrial OS=Bos taurus GN=NDUFV3 PE=1 SV=1 - [NDUV3_BOVIN]	6.25e-05	1.783
	P33097	Aspartate aminotransferase, cytoplasmic OS=Bos taurus GN=GOT1 PE=1 SV=3 - [AATC_BOVIN]	1.8e-40	0.64256
	P41976	Superoxide dismutase [Mn], mitochondrial OS=Bos taurus GN=SOD2 PE=2 SV=1 - [SODM_BOVIN]	0.00413239	1.51346
	P60661	Myosin light polypeptide 6 OS=Bos taurus GN=MYL6 PE=2 SV=2 - [MYL6_BOVIN]	1.45e-06	1.59014
	P62894	Cytochrome c OS=Bos taurus GN=CYCS PE=1 SV=2 - [CYC_BOVIN]	2.88e-12	2.30116
	P63315	Troponin C, slow skeletal and cardiac muscles OS=Bos taurus GN=TNNC1 PE=1 SV=1 - [TNNC1_BOVIN]	0	1.59079
	Q08DI7	Myozenin 3 OS=Bos taurus GN=MYOZ3 PE=2 SV=1 - [Q08DI7_BOVIN]	0.00463875	1.8308
	Q08DP0	Phosphoglucomutase-1 OS=Bos taurus GN=PGM1 PE=2 SV=1 - [PGM1_BOVIN]	0	0.509255
	Q0IIE1	MYOZ1 protein OS=Bos taurus GN=MYOZ1 PE=2 SV=1 - [Q0IIE1_BOVIN]	2.27e-27	1.54859
	Q0VCZ8	Acyl-CoA synthetase long-chain family member 1 OS=Bos taurus GN=ACSL1 PE=1 SV=1 - [Q0VCZ8_BOVIN]	9.22e-07	1.91165
	Q0VD18	Phospholysine phosphohistidine inorganic pyrophosphate phosphatase OS=Bos taurus GN=LHPP PE=1 SV=1 - [LHPP_BOVIN]	0.000126611	0.416125
	Q148H2	Myosin light chain 6B OS=Bos taurus GN=MYL6B PE=2 SV=1 - [Q148H2_BOVIN]	1.47e-173	2.4608
	Q29RK1	Citrate synthase, mitochondrial OS=Bos taurus GN=CS PE=1 SV=1 - [CISY_BOVIN]	8.48e-05	1.52059
	Q2KIW9	UMP-CMP kinase OS=Bos taurus GN=CMPK1 PE=2 SV=2 - [KCY_BOVIN]	6.01e-07	0.624
	Q2KJJ9	Fructose-1,6-bisphosphatase isozyme 2 OS=Bos taurus GN=FBP2 PE=2 SV=1 - [F16P2_BOVIN]	4.35e-38	0.591181
	Q32LG3	Malate dehydrogenase, mitochondrial OS=Bos taurus GN=MDH2 PE=1 SV=1 - [MDHM_BOVIN]	8.06e-46	2.22782
	Q3T0I5	Mitochondrial fission 1 protein OS=Bos taurus GN=FIS1 PE=2 SV=1 - [FIS1_BOVIN]	1.68e-10	1.6115
	Q3ZBU0	PDZ and LIM domain 5 OS=Bos taurus GN=PDLIM5 PE=2 SV=1 - [Q3ZBU0_BOVIN]	1.13e-20	1.59241
	Q3ZC41	Acetyl-CoA acyltransferase 1 OS=Bos taurus GN=ACAA1 PE=1 SV=1 - [Q3ZC41_BOVIN]	0.00010344	0.66125
	Q5E946	Protein/nucleic acid deglycase DJ-1 OS=Bos taurus GN=PARK7 PE=2 SV=1 - [PARK7_BOVIN]	5.55e-66	0.583415
	Q5E9V3	Myozenin-2 OS=Bos taurus GN=MYOZ2 PE=2 SV=1 - [MYOZ2_BOVIN]	5.81e-28	2.21299
	Q5KR47	Tropomyosin alpha-3 chain OS=Bos taurus GN=TPM3 PE=2 SV=1 - [TPM3_BOVIN]	1.09e-161	1.93626
	Q6T8D8	Telethonin OS=Bos taurus GN=TCAP PE=2 SV=1 - [TELT_BOVIN]	0.0322288	3.12123
	Q862R2	Similar to aspartate aminotransferase (Fragment) OS=Bos taurus PE=2 SV=1 - [Q862R2_BOVIN]	4.12e-10	1.94
	Q8MKH6-2	Isoform 2 of Troponin T, slow skeletal muscle OS=Bos taurus GN=TNNT1 - [TNNT1_BOVIN]	2.15e-33	1.56723
	Q9XSN4	Glyceraldehyde-3-phosphate dehydrogenase like-17 protein (Fragment) OS=Bos taurus GN=GAPDL17 PE=2 SV=1 - [Q9XSN4_BOVIN]	1.93e-06	0.5965
GO:0031588	nucleotide-activated protein kinase complex	0.295358	4	1	F1MFX9,
	Accession	Description	p_value	6_0
	F1MFX9	Uncharacterized protein OS=Bos taurus GN=LOC504219 PE=4 SV=1 - [F1MFX9_BOVIN]	1.22e-05	0.551
GO:0045177	apical part of cell	0.59341	36	3	E1BM61,E1BNV7,E1BP91,
	Accession	Description	p_value	6_0
	E1BM61	Aminopeptidase OS=Bos taurus GN=LVRN PE=3 SV=1 - [E1BM61_BOVIN]	0.0021303	0.611
	E1BNV7	Myosin IXB OS=Bos taurus GN=MYO9B PE=3 SV=2 - [E1BNV7_BOVIN]	0.000262525	0.5015
	E1BP91	Aminopeptidase OS=Bos taurus GN=NPEPPS PE=1 SV=2 - [E1BP91_BOVIN]	1.59e-18	0.636589
GO:0014704	intercalated disc	0.681189	13	1	Q08DP0,
	Accession	Description	p_value	6_0
	Q08DP0	Phosphoglucomutase-1 OS=Bos taurus GN=PGM1 PE=2 SV=1 - [PGM1_BOVIN]	0	0.509255
GO:0097517	contractile actin filament bundle	0.715337	43	3	F1N2G0,Q08DP0,Q5KR47,
	Accession	Description	p_value	6_0
	F1N2G0	Uncharacterized protein OS=Bos taurus PE=3 SV=2 - [F1N2G0_BOVIN]	4.64e-09	3.36125
	Q08DP0	Phosphoglucomutase-1 OS=Bos taurus GN=PGM1 PE=2 SV=1 - [PGM1_BOVIN]	0	0.509255
	Q5KR47	Tropomyosin alpha-3 chain OS=Bos taurus GN=TPM3 PE=2 SV=1 - [TPM3_BOVIN]	1.09e-161	1.93626
GO:0030964	NADH dehydrogenase complex	0.780543	33	2	P25712,Q5E946,
	Accession	Description	p_value	6_0
	P25712	NADH dehydrogenase [ubiquinone] flavoprotein 3, mitochondrial OS=Bos taurus GN=NDUFV3 PE=1 SV=1 - [NDUV3_BOVIN]	6.25e-05	1.783
	Q5E946	Protein/nucleic acid deglycase DJ-1 OS=Bos taurus GN=PARK7 PE=2 SV=1 - [PARK7_BOVIN]	5.55e-66	0.583415
GO:0043232	intracellular non-membrane-bounded organelle	0.856952	395	29	A3KN43,E1BDC7,E1BNV7,F1MC11,F1MKE7,F1MPU4,F1MTZ1,F1MX12,F1N2G0,G3MYN5,G3N1C8,P00570,P10096,P60661,P63315,Q08DI7,Q08DP0,Q0IIE1,Q0VCZ8,Q148H2,Q2KIW9,Q2KJJ9,Q3ZBU0,Q5E946,Q5E9V3,Q5KR47,Q6T8D8,Q8MKH6-2,Q9XSN4,
	Accession	Description	p_value	6_0
	A3KN43	CNOT1 protein (Fragment) OS=Bos taurus GN=CNOT1 PE=2 SV=1 - [A3KN43_BOVIN]	0.00980844	0.627375
	E1BDC7	Uncharacterized protein OS=Bos taurus PE=4 SV=2 - [E1BDC7_BOVIN]	0.0101786	2.56439
	E1BNV7	Myosin IXB OS=Bos taurus GN=MYO9B PE=3 SV=2 - [E1BNV7_BOVIN]	0.000262525	0.5015
	F1MC11	Keratin, type I cytoskeletal 14 OS=Bos taurus GN=KRT14 PE=1 SV=2 - [F1MC11_BOVIN]	0.000140972	1.96025
	F1MKE7	Uncharacterized protein OS=Bos taurus GN=KRT6C PE=3 SV=2 - [F1MKE7_BOVIN]	0.00945055	1.70162
	F1MPU4	Myotilin OS=Bos taurus GN=MYOT PE=4 SV=1 - [F1MPU4_BOVIN]	1.98e-26	1.77285
	F1MTZ1	Protein NDRG2 OS=Bos taurus GN=NDRG2 PE=4 SV=2 - [F1MTZ1_BOVIN]	0.000108981	0.577833
	F1MX12	Ankyrin repeat domain 2 OS=Bos taurus GN=ANKRD2 PE=4 SV=2 - [F1MX12_BOVIN]	2.58e-06	1.9571
	F1N2G0	Uncharacterized protein OS=Bos taurus PE=3 SV=2 - [F1N2G0_BOVIN]	4.64e-09	3.36125
	G3MYN5	Uncharacterized protein OS=Bos taurus GN=TNNI1 PE=4 SV=1 - [G3MYN5_BOVIN]	5.92e-09	2.11391
	G3N1C8	Dynein axonemal heavy chain 1 OS=Bos taurus GN=DNAH1 PE=4 SV=1 - [G3N1C8_BOVIN]	7.8e-07	0.4415
	P00570	Adenylate kinase isoenzyme 1 OS=Bos taurus GN=AK1 PE=1 SV=2 - [KAD1_BOVIN]	3.45e-95	0.655574
	P10096	Glyceraldehyde-3-phosphate dehydrogenase OS=Bos taurus GN=GAPDH PE=1 SV=4 - [G3P_BOVIN]	0	0.620401
	P60661	Myosin light polypeptide 6 OS=Bos taurus GN=MYL6 PE=2 SV=2 - [MYL6_BOVIN]	1.45e-06	1.59014
	P63315	Troponin C, slow skeletal and cardiac muscles OS=Bos taurus GN=TNNC1 PE=1 SV=1 - [TNNC1_BOVIN]	0	1.59079
	Q08DI7	Myozenin 3 OS=Bos taurus GN=MYOZ3 PE=2 SV=1 - [Q08DI7_BOVIN]	0.00463875	1.8308
	Q08DP0	Phosphoglucomutase-1 OS=Bos taurus GN=PGM1 PE=2 SV=1 - [PGM1_BOVIN]	0	0.509255
	Q0IIE1	MYOZ1 protein OS=Bos taurus GN=MYOZ1 PE=2 SV=1 - [Q0IIE1_BOVIN]	2.27e-27	1.54859
	Q0VCZ8	Acyl-CoA synthetase long-chain family member 1 OS=Bos taurus GN=ACSL1 PE=1 SV=1 - [Q0VCZ8_BOVIN]	9.22e-07	1.91165
	Q148H2	Myosin light chain 6B OS=Bos taurus GN=MYL6B PE=2 SV=1 - [Q148H2_BOVIN]	1.47e-173	2.4608
	Q2KIW9	UMP-CMP kinase OS=Bos taurus GN=CMPK1 PE=2 SV=2 - [KCY_BOVIN]	6.01e-07	0.624
	Q2KJJ9	Fructose-1,6-bisphosphatase isozyme 2 OS=Bos taurus GN=FBP2 PE=2 SV=1 - [F16P2_BOVIN]	4.35e-38	0.591181
	Q3ZBU0	PDZ and LIM domain 5 OS=Bos taurus GN=PDLIM5 PE=2 SV=1 - [Q3ZBU0_BOVIN]	1.13e-20	1.59241
	Q5E946	Protein/nucleic acid deglycase DJ-1 OS=Bos taurus GN=PARK7 PE=2 SV=1 - [PARK7_BOVIN]	5.55e-66	0.583415
	Q5E9V3	Myozenin-2 OS=Bos taurus GN=MYOZ2 PE=2 SV=1 - [MYOZ2_BOVIN]	5.81e-28	2.21299
	Q5KR47	Tropomyosin alpha-3 chain OS=Bos taurus GN=TPM3 PE=2 SV=1 - [TPM3_BOVIN]	1.09e-161	1.93626
	Q6T8D8	Telethonin OS=Bos taurus GN=TCAP PE=2 SV=1 - [TELT_BOVIN]	0.0322288	3.12123
	Q8MKH6-2	Isoform 2 of Troponin T, slow skeletal muscle OS=Bos taurus GN=TNNT1 - [TNNT1_BOVIN]	2.15e-33	1.56723
	Q9XSN4	Glyceraldehyde-3-phosphate dehydrogenase like-17 protein (Fragment) OS=Bos taurus GN=GAPDL17 PE=2 SV=1 - [Q9XSN4_BOVIN]	1.93e-06	0.5965
GO:0009898	cytoplasmic side of plasma membrane	0.354554	5	1	Q08DP0,
	Accession	Description	p_value	6_0
	Q08DP0	Phosphoglucomutase-1 OS=Bos taurus GN=PGM1 PE=2 SV=1 - [PGM1_BOVIN]	0	0.509255
GO:0030141	secretory granule	0.532142	33	3	A0A0A0MPA0,A2I7M9,F1N206,
	Accession	Description	p_value	6_0
	A0A0A0MPA0	Uncharacterized protein OS=Bos taurus GN=LOC784932 PE=1 SV=1 - [A0A0A0MPA0_BOVIN]	0.000974579	0.620125
	A2I7M9	Serpin A3-2 OS=Bos taurus GN=SERPINA3-2 PE=3 SV=1 - [SPA32_BOVIN]	0.000165976	0.58425
	F1N206	Dihydrolipoyl dehydrogenase OS=Bos taurus GN=DLD PE=1 SV=2 - [F1N206_BOVIN]	3.89e-05	1.54494
GO:0036379	myofilament	0.349095	25	3	G3MYN5,P63315,Q8MKH6-2,
	Accession	Description	p_value	6_0
	G3MYN5	Uncharacterized protein OS=Bos taurus GN=TNNI1 PE=4 SV=1 - [G3MYN5_BOVIN]	5.92e-09	2.11391
	P63315	Troponin C, slow skeletal and cardiac muscles OS=Bos taurus GN=TNNC1 PE=1 SV=1 - [TNNC1_BOVIN]	0	1.59079
	Q8MKH6-2	Isoform 2 of Troponin T, slow skeletal muscle OS=Bos taurus GN=TNNT1 - [TNNT1_BOVIN]	2.15e-33	1.56723
GO:0099568	cytoplasmic region	0.76221	74	5	E1BNV7,F1MC11,F1MNQ4,G3N1C8,Q3ZC09,
	Accession	Description	p_value	6_0
	E1BNV7	Myosin IXB OS=Bos taurus GN=MYO9B PE=3 SV=2 - [E1BNV7_BOVIN]	0.000262525	0.5015
	F1MC11	Keratin, type I cytoskeletal 14 OS=Bos taurus GN=KRT14 PE=1 SV=2 - [F1MC11_BOVIN]	0.000140972	1.96025
	F1MNQ4	Superoxide dismutase [Cu-Zn] OS=Bos taurus PE=3 SV=2 - [F1MNQ4_BOVIN]	6.31e-27	0.634868
	G3N1C8	Dynein axonemal heavy chain 1 OS=Bos taurus GN=DNAH1 PE=4 SV=1 - [G3N1C8_BOVIN]	7.8e-07	0.4415
	Q3ZC09	Beta-enolase OS=Bos taurus GN=ENO3 PE=2 SV=1 - [ENOB_BOVIN]	5.71e-292	0.623922
GO:0045095	keratin filament	0.0831656	6	2	F1MC11,F1MKE7,
	Accession	Description	p_value	6_0
	F1MC11	Keratin, type I cytoskeletal 14 OS=Bos taurus GN=KRT14 PE=1 SV=2 - [F1MC11_BOVIN]	0.000140972	1.96025
	F1MKE7	Uncharacterized protein OS=Bos taurus GN=KRT6C PE=3 SV=2 - [F1MKE7_BOVIN]	0.00945055	1.70162
GO:0005882	intermediate filament	0.297692	13	2	F1MC11,F1MKE7,
	Accession	Description	p_value	6_0
	F1MC11	Keratin, type I cytoskeletal 14 OS=Bos taurus GN=KRT14 PE=1 SV=2 - [F1MC11_BOVIN]	0.000140972	1.96025
	F1MKE7	Uncharacterized protein OS=Bos taurus GN=KRT6C PE=3 SV=2 - [F1MKE7_BOVIN]	0.00945055	1.70162
GO:0031594	neuromuscular junction	0.869105	23	1	F1MWN3,
	Accession	Description	p_value	6_0
	F1MWN3	Nidogen 1 OS=Bos taurus GN=NID1 PE=4 SV=2 - [F1MWN3_BOVIN]	0.0410152	1.54964
GO:0043005	neuron projection	0.986972	108	4	F1MNQ4,F1MPU4,F1MTZ1,Q5E946,
	Accession	Description	p_value	6_0
	F1MNQ4	Superoxide dismutase [Cu-Zn] OS=Bos taurus PE=3 SV=2 - [F1MNQ4_BOVIN]	6.31e-27	0.634868
	F1MPU4	Myotilin OS=Bos taurus GN=MYOT PE=4 SV=1 - [F1MPU4_BOVIN]	1.98e-26	1.77285
	F1MTZ1	Protein NDRG2 OS=Bos taurus GN=NDRG2 PE=4 SV=2 - [F1MTZ1_BOVIN]	0.000108981	0.577833
	Q5E946	Protein/nucleic acid deglycase DJ-1 OS=Bos taurus GN=PARK7 PE=2 SV=1 - [PARK7_BOVIN]	5.55e-66	0.583415
GO:0098588	bounding membrane of organelle	0.980293	102	4	P10096,Q3T0I5,Q3ZC41,Q9XSN4,
	Accession	Description	p_value	6_0
	P10096	Glyceraldehyde-3-phosphate dehydrogenase OS=Bos taurus GN=GAPDH PE=1 SV=4 - [G3P_BOVIN]	0	0.620401
	Q3T0I5	Mitochondrial fission 1 protein OS=Bos taurus GN=FIS1 PE=2 SV=1 - [FIS1_BOVIN]	1.68e-10	1.6115
	Q3ZC41	Acetyl-CoA acyltransferase 1 OS=Bos taurus GN=ACAA1 PE=1 SV=1 - [Q3ZC41_BOVIN]	0.00010344	0.66125
	Q9XSN4	Glyceraldehyde-3-phosphate dehydrogenase like-17 protein (Fragment) OS=Bos taurus GN=GAPDL17 PE=2 SV=1 - [Q9XSN4_BOVIN]	1.93e-06	0.5965
GO:0001917	photoreceptor inner segment	0.295358	4	1	Q3ZC09,
	Accession	Description	p_value	6_0
	Q3ZC09	Beta-enolase OS=Bos taurus GN=ENO3 PE=2 SV=1 - [ENOB_BOVIN]	5.71e-292	0.623922
GO:0009897	external side of plasma membrane	0.587392	23	2	E1BM61,E1BP91,
	Accession	Description	p_value	6_0
	E1BM61	Aminopeptidase OS=Bos taurus GN=LVRN PE=3 SV=1 - [E1BM61_BOVIN]	0.0021303	0.611
	E1BP91	Aminopeptidase OS=Bos taurus GN=NPEPPS PE=1 SV=2 - [E1BP91_BOVIN]	1.59e-18	0.636589
GO:0019898	extrinsic component of membrane	0.676509	27	2	P10096,Q9XSN4,
	Accession	Description	p_value	6_0
	P10096	Glyceraldehyde-3-phosphate dehydrogenase OS=Bos taurus GN=GAPDH PE=1 SV=4 - [G3P_BOVIN]	0	0.620401
	Q9XSN4	Glyceraldehyde-3-phosphate dehydrogenase like-17 protein (Fragment) OS=Bos taurus GN=GAPDL17 PE=2 SV=1 - [Q9XSN4_BOVIN]	1.93e-06	0.5965
GO:0099501	exocytic vesicle membrane	0.110249	7	2	P10096,Q9XSN4,
	Accession	Description	p_value	6_0
	P10096	Glyceraldehyde-3-phosphate dehydrogenase OS=Bos taurus GN=GAPDH PE=1 SV=4 - [G3P_BOVIN]	0	0.620401
	Q9XSN4	Glyceraldehyde-3-phosphate dehydrogenase like-17 protein (Fragment) OS=Bos taurus GN=GAPDL17 PE=2 SV=1 - [Q9XSN4_BOVIN]	1.93e-06	0.5965
GO:0098589	membrane region	0.962966	37	1	Q5E946,
	Accession	Description	p_value	6_0
	Q5E946	Protein/nucleic acid deglycase DJ-1 OS=Bos taurus GN=PARK7 PE=2 SV=1 - [PARK7_BOVIN]	5.55e-66	0.583415
GO:0016459	myosin complex	0.276062	32	4	E1BNV7,F1N2G0,P60661,Q148H2,
	Accession	Description	p_value	6_0
	E1BNV7	Myosin IXB OS=Bos taurus GN=MYO9B PE=3 SV=2 - [E1BNV7_BOVIN]	0.000262525	0.5015
	F1N2G0	Uncharacterized protein OS=Bos taurus PE=3 SV=2 - [F1N2G0_BOVIN]	4.64e-09	3.36125
	P60661	Myosin light polypeptide 6 OS=Bos taurus GN=MYL6 PE=2 SV=2 - [MYL6_BOVIN]	1.45e-06	1.59014
	Q148H2	Myosin light chain 6B OS=Bos taurus GN=MYL6B PE=2 SV=1 - [Q148H2_BOVIN]	1.47e-173	2.4608
GO:0097014	ciliary plasm	0.584366	10	1	G3N1C8,
	Accession	Description	p_value	6_0
	G3N1C8	Dynein axonemal heavy chain 1 OS=Bos taurus GN=DNAH1 PE=4 SV=1 - [G3N1C8_BOVIN]	7.8e-07	0.4415
GO:0005925	focal adhesion	0.955593	35	1	Q08DP0,
	Accession	Description	p_value	6_0
	Q08DP0	Phosphoglucomutase-1 OS=Bos taurus GN=PGM1 PE=2 SV=1 - [PGM1_BOVIN]	0	0.509255
GO:0005924	cell-substrate adherens junction	0.959445	36	1	Q08DP0,
	Accession	Description	p_value	6_0
	Q08DP0	Phosphoglucomutase-1 OS=Bos taurus GN=PGM1 PE=2 SV=1 - [PGM1_BOVIN]	0	0.509255
GO:0031981	nuclear lumen	0.989536	221	11	E1BDC7,E1BL97,F1MX12,F1N206,P00570,P33097,Q0VCZ8,Q0VD18,Q2KIW9,Q2KJJ9,Q5E946,
	Accession	Description	p_value	6_0
	E1BDC7	Uncharacterized protein OS=Bos taurus PE=4 SV=2 - [E1BDC7_BOVIN]	0.0101786	2.56439
	E1BL97	SRY-box 13 OS=Bos taurus GN=SOX13 PE=4 SV=1 - [E1BL97_BOVIN]	2.39e-06	0.38575
	F1MX12	Ankyrin repeat domain 2 OS=Bos taurus GN=ANKRD2 PE=4 SV=2 - [F1MX12_BOVIN]	2.58e-06	1.9571
	F1N206	Dihydrolipoyl dehydrogenase OS=Bos taurus GN=DLD PE=1 SV=2 - [F1N206_BOVIN]	3.89e-05	1.54494
	P00570	Adenylate kinase isoenzyme 1 OS=Bos taurus GN=AK1 PE=1 SV=2 - [KAD1_BOVIN]	3.45e-95	0.655574
	P33097	Aspartate aminotransferase, cytoplasmic OS=Bos taurus GN=GOT1 PE=1 SV=3 - [AATC_BOVIN]	1.8e-40	0.64256
	Q0VCZ8	Acyl-CoA synthetase long-chain family member 1 OS=Bos taurus GN=ACSL1 PE=1 SV=1 - [Q0VCZ8_BOVIN]	9.22e-07	1.91165
	Q0VD18	Phospholysine phosphohistidine inorganic pyrophosphate phosphatase OS=Bos taurus GN=LHPP PE=1 SV=1 - [LHPP_BOVIN]	0.000126611	0.416125
	Q2KIW9	UMP-CMP kinase OS=Bos taurus GN=CMPK1 PE=2 SV=2 - [KCY_BOVIN]	6.01e-07	0.624
	Q2KJJ9	Fructose-1,6-bisphosphatase isozyme 2 OS=Bos taurus GN=FBP2 PE=2 SV=1 - [F16P2_BOVIN]	4.35e-38	0.591181
	Q5E946	Protein/nucleic acid deglycase DJ-1 OS=Bos taurus GN=PARK7 PE=2 SV=1 - [PARK7_BOVIN]	5.55e-66	0.583415
GO:0005694	chromosome	0.905107	45	2	F1MX12,Q5E946,
	Accession	Description	p_value	6_0
	F1MX12	Ankyrin repeat domain 2 OS=Bos taurus GN=ANKRD2 PE=4 SV=2 - [F1MX12_BOVIN]	2.58e-06	1.9571
	Q5E946	Protein/nucleic acid deglycase DJ-1 OS=Bos taurus GN=PARK7 PE=2 SV=1 - [PARK7_BOVIN]	5.55e-66	0.583415
GO:0070469	respiratory chain	0.478009	54	5	P00426,P00429,P25712,P62894,Q5E946,
	Accession	Description	p_value	6_0
	P00426	Cytochrome c oxidase subunit 5A, mitochondrial OS=Bos taurus GN=COX5A PE=1 SV=2 - [COX5A_BOVIN]	0.00010731	1.72366
	P00429	Cytochrome c oxidase subunit 6B1 OS=Bos taurus GN=COX6B1 PE=1 SV=2 - [CX6B1_BOVIN]	0.00183984	1.64884
	P25712	NADH dehydrogenase [ubiquinone] flavoprotein 3, mitochondrial OS=Bos taurus GN=NDUFV3 PE=1 SV=1 - [NDUV3_BOVIN]	6.25e-05	1.783
	P62894	Cytochrome c OS=Bos taurus GN=CYCS PE=1 SV=2 - [CYC_BOVIN]	2.88e-12	2.30116
	Q5E946	Protein/nucleic acid deglycase DJ-1 OS=Bos taurus GN=PARK7 PE=2 SV=1 - [PARK7_BOVIN]	5.55e-66	0.583415
GO:0031970	organelle envelope lumen	0.185546	18	3	P00429,P62894,Q5E946,
	Accession	Description	p_value	6_0
	P00429	Cytochrome c oxidase subunit 6B1 OS=Bos taurus GN=COX6B1 PE=1 SV=2 - [CX6B1_BOVIN]	0.00183984	1.64884
	P62894	Cytochrome c OS=Bos taurus GN=CYCS PE=1 SV=2 - [CYC_BOVIN]	2.88e-12	2.30116
	Q5E946	Protein/nucleic acid deglycase DJ-1 OS=Bos taurus GN=PARK7 PE=2 SV=1 - [PARK7_BOVIN]	5.55e-66	0.583415
GO:0043159	acrosomal matrix	0.0836694	1	1	F1N206,
	Accession	Description	p_value	6_0
	F1N206	Dihydrolipoyl dehydrogenase OS=Bos taurus GN=DLD PE=1 SV=2 - [F1N206_BOVIN]	3.89e-05	1.54494
GO:0005911	cell-cell junction	0.986453	48	1	Q08DP0,
	Accession	Description	p_value	6_0
	Q08DP0	Phosphoglucomutase-1 OS=Bos taurus GN=PGM1 PE=2 SV=1 - [PGM1_BOVIN]	0	0.509255
GO:1903561	extracellular vesicle	0.812903	19	1	A0A140T897,
	Accession	Description	p_value	6_0
	A0A140T897	Serum albumin OS=Bos taurus GN=ALB PE=3 SV=1 - [A0A140T897_BOVIN]	0	0.599004
GO:0030427	site of polarized growth	0.619496	11	1	F1MTZ1,
	Accession	Description	p_value	6_0
	F1MTZ1	Protein NDRG2 OS=Bos taurus GN=NDRG2 PE=4 SV=2 - [F1MTZ1_BOVIN]	0.000108981	0.577833
GO:0031224	intrinsic component of membrane	0.994343	154	6	E1BM61,E1BP91,F1MWN3,P10522,Q0VCZ8,Q3T0I5,
	Accession	Description	p_value	6_0
	E1BM61	Aminopeptidase OS=Bos taurus GN=LVRN PE=3 SV=1 - [E1BM61_BOVIN]	0.0021303	0.611
	E1BP91	Aminopeptidase OS=Bos taurus GN=NPEPPS PE=1 SV=2 - [E1BP91_BOVIN]	1.59e-18	0.636589
	F1MWN3	Nidogen 1 OS=Bos taurus GN=NID1 PE=4 SV=2 - [F1MWN3_BOVIN]	0.0410152	1.54964
	P10522	Myelin protein P0 OS=Bos taurus GN=MPZ PE=1 SV=2 - [MYP0_BOVIN]	4.8e-07	2.18675
	Q0VCZ8	Acyl-CoA synthetase long-chain family member 1 OS=Bos taurus GN=ACSL1 PE=1 SV=1 - [Q0VCZ8_BOVIN]	9.22e-07	1.91165
	Q3T0I5	Mitochondrial fission 1 protein OS=Bos taurus GN=FIS1 PE=2 SV=1 - [FIS1_BOVIN]	1.68e-10	1.6115
GO:0005811	lipid droplet	0.408832	6	1	Q0VCZ8,
	Accession	Description	p_value	6_0
	Q0VCZ8	Acyl-CoA synthetase long-chain family member 1 OS=Bos taurus GN=ACSL1 PE=1 SV=1 - [Q0VCZ8_BOVIN]	9.22e-07	1.91165
GO:0032839	dendrite cytoplasm	0.230805	3	1	F1MNQ4,
	Accession	Description	p_value	6_0
	F1MNQ4	Superoxide dismutase [Cu-Zn] OS=Bos taurus PE=3 SV=2 - [F1MNQ4_BOVIN]	6.31e-27	0.634868
GO:0005874	microtubule	0.978569	43	1	F1MTZ1,
	Accession	Description	p_value	6_0
	F1MTZ1	Protein NDRG2 OS=Bos taurus GN=NDRG2 PE=4 SV=2 - [F1MTZ1_BOVIN]	0.000108981	0.577833
GO:0005758	mitochondrial intermembrane space	0.123587	15	3	P00429,P62894,Q5E946,
	Accession	Description	p_value	6_0
	P00429	Cytochrome c oxidase subunit 6B1 OS=Bos taurus GN=COX6B1 PE=1 SV=2 - [CX6B1_BOVIN]	0.00183984	1.64884
	P62894	Cytochrome c OS=Bos taurus GN=CYCS PE=1 SV=2 - [CYC_BOVIN]	2.88e-12	2.30116
	Q5E946	Protein/nucleic acid deglycase DJ-1 OS=Bos taurus GN=PARK7 PE=2 SV=1 - [PARK7_BOVIN]	5.55e-66	0.583415
GO:0031975	envelope	0.967969	186	10	A0A140T8A5,P00426,P00429,P25712,P33097,P62894,Q3T0I5,Q3ZC41,Q5E946,Q862R2,
	Accession	Description	p_value	6_0
	A0A140T8A5	Isocitrate dehydrogenase [NADP] OS=Bos taurus GN=IDH1 PE=1 SV=1 - [A0A140T8A5_BOVIN]	1.66e-05	0.493
	P00426	Cytochrome c oxidase subunit 5A, mitochondrial OS=Bos taurus GN=COX5A PE=1 SV=2 - [COX5A_BOVIN]	0.00010731	1.72366
	P00429	Cytochrome c oxidase subunit 6B1 OS=Bos taurus GN=COX6B1 PE=1 SV=2 - [CX6B1_BOVIN]	0.00183984	1.64884
	P25712	NADH dehydrogenase [ubiquinone] flavoprotein 3, mitochondrial OS=Bos taurus GN=NDUFV3 PE=1 SV=1 - [NDUV3_BOVIN]	6.25e-05	1.783
	P33097	Aspartate aminotransferase, cytoplasmic OS=Bos taurus GN=GOT1 PE=1 SV=3 - [AATC_BOVIN]	1.8e-40	0.64256
	P62894	Cytochrome c OS=Bos taurus GN=CYCS PE=1 SV=2 - [CYC_BOVIN]	2.88e-12	2.30116
	Q3T0I5	Mitochondrial fission 1 protein OS=Bos taurus GN=FIS1 PE=2 SV=1 - [FIS1_BOVIN]	1.68e-10	1.6115
	Q3ZC41	Acetyl-CoA acyltransferase 1 OS=Bos taurus GN=ACAA1 PE=1 SV=1 - [Q3ZC41_BOVIN]	0.00010344	0.66125
	Q5E946	Protein/nucleic acid deglycase DJ-1 OS=Bos taurus GN=PARK7 PE=2 SV=1 - [PARK7_BOVIN]	5.55e-66	0.583415
	Q862R2	Similar to aspartate aminotransferase (Fragment) OS=Bos taurus PE=2 SV=1 - [Q862R2_BOVIN]	4.12e-10	1.94
GO:0016605	PML body	0.233066	11	2	F1MX12,Q5E946,
	Accession	Description	p_value	6_0
	F1MX12	Ankyrin repeat domain 2 OS=Bos taurus GN=ANKRD2 PE=4 SV=2 - [F1MX12_BOVIN]	2.58e-06	1.9571
	Q5E946	Protein/nucleic acid deglycase DJ-1 OS=Bos taurus GN=PARK7 PE=2 SV=1 - [PARK7_BOVIN]	5.55e-66	0.583415
GO:0042995	cell projection	0.878547	171	11	A5D984,B3IVN4,E1BNV7,F1MNQ4,F1MPU4,F1MTZ1,F1N206,G3N1C8,Q0IIE1,Q17QS4-2,Q5E946,
	Accession	Description	p_value	6_0
	A5D984	Pyruvate kinase OS=Bos taurus GN=PKM2 PE=1 SV=1 - [A5D984_BOVIN]	0	0.640657
	B3IVN4	M1-type pyruvate kinase (Fragment) OS=Bos taurus GN=PKM PE=2 SV=1 - [B3IVN4_BOVIN]	1.52e-12	0.592323
	E1BNV7	Myosin IXB OS=Bos taurus GN=MYO9B PE=3 SV=2 - [E1BNV7_BOVIN]	0.000262525	0.5015
	F1MNQ4	Superoxide dismutase [Cu-Zn] OS=Bos taurus PE=3 SV=2 - [F1MNQ4_BOVIN]	6.31e-27	0.634868
	F1MPU4	Myotilin OS=Bos taurus GN=MYOT PE=4 SV=1 - [F1MPU4_BOVIN]	1.98e-26	1.77285
	F1MTZ1	Protein NDRG2 OS=Bos taurus GN=NDRG2 PE=4 SV=2 - [F1MTZ1_BOVIN]	0.000108981	0.577833
	F1N206	Dihydrolipoyl dehydrogenase OS=Bos taurus GN=DLD PE=1 SV=2 - [F1N206_BOVIN]	3.89e-05	1.54494
	G3N1C8	Dynein axonemal heavy chain 1 OS=Bos taurus GN=DNAH1 PE=4 SV=1 - [G3N1C8_BOVIN]	7.8e-07	0.4415
	Q0IIE1	MYOZ1 protein OS=Bos taurus GN=MYOZ1 PE=2 SV=1 - [Q0IIE1_BOVIN]	2.27e-27	1.54859
	Q17QS4-2	Isoform 2 of Phosphatidylinositol 4-phosphate 5-kinase-like protein 1 OS=Bos taurus GN=PIP5KL1 - [PI5L1_BOVIN]	0.00623878	0.5965
	Q5E946	Protein/nucleic acid deglycase DJ-1 OS=Bos taurus GN=PARK7 PE=2 SV=1 - [PARK7_BOVIN]	5.55e-66	0.583415
GO:1990777	lipoprotein particle	0.354554	5	1	Q1JQD3,
	Accession	Description	p_value	6_0
	Q1JQD3	Paraoxonase 3 OS=Bos taurus GN=PON3 PE=1 SV=1 - [Q1JQD3_BOVIN]	1.59e-11	4.15725
GO:0044463	cell projection part	0.987854	109	4	E1BNV7,F1MNQ4,F1MTZ1,G3N1C8,
	Accession	Description	p_value	6_0
	E1BNV7	Myosin IXB OS=Bos taurus GN=MYO9B PE=3 SV=2 - [E1BNV7_BOVIN]	0.000262525	0.5015
	F1MNQ4	Superoxide dismutase [Cu-Zn] OS=Bos taurus PE=3 SV=2 - [F1MNQ4_BOVIN]	6.31e-27	0.634868
	F1MTZ1	Protein NDRG2 OS=Bos taurus GN=NDRG2 PE=4 SV=2 - [F1MTZ1_BOVIN]	0.000108981	0.577833
	G3N1C8	Dynein axonemal heavy chain 1 OS=Bos taurus GN=DNAH1 PE=4 SV=1 - [G3N1C8_BOVIN]	7.8e-07	0.4415
GO:0032433	filopodium tip	0.230805	3	1	E1BNV7,
	Accession	Description	p_value	6_0
	E1BNV7	Myosin IXB OS=Bos taurus GN=MYO9B PE=3 SV=2 - [E1BNV7_BOVIN]	0.000262525	0.5015
GO:0016010	dystrophin-associated glycoprotein complex	0.619496	11	1	Q08DP0,
	Accession	Description	p_value	6_0
	Q08DP0	Phosphoglucomutase-1 OS=Bos taurus GN=PGM1 PE=2 SV=1 - [PGM1_BOVIN]	0	0.509255
GO:0005789	endoplasmic reticulum membrane	0.988243	72	2	E1BM61,E1BP91,
	Accession	Description	p_value	6_0
	E1BM61	Aminopeptidase OS=Bos taurus GN=LVRN PE=3 SV=1 - [E1BM61_BOVIN]	0.0021303	0.611
	E1BP91	Aminopeptidase OS=Bos taurus GN=NPEPPS PE=1 SV=2 - [E1BP91_BOVIN]	1.59e-18	0.636589
GO:0016020	membrane	0.995196	462	28	A0A140T8A5,E1BM61,E1BNV7,E1BP91,F1MC11,F1MKE7,F1MPU4,F1MTZ1,F1MWN3,P00426,P00429,P10096,P10522,P25712,P33097,P62894,Q08DP0,Q0VCZ8,Q17QS4-2,Q1JQD3,Q2KJJ9,Q32LG3,Q3T0I5,Q3ZC09,Q3ZC41,Q5E946,Q862R2,Q9XSN4,
	Accession	Description	p_value	6_0
	A0A140T8A5	Isocitrate dehydrogenase [NADP] OS=Bos taurus GN=IDH1 PE=1 SV=1 - [A0A140T8A5_BOVIN]	1.66e-05	0.493
	E1BM61	Aminopeptidase OS=Bos taurus GN=LVRN PE=3 SV=1 - [E1BM61_BOVIN]	0.0021303	0.611
	E1BNV7	Myosin IXB OS=Bos taurus GN=MYO9B PE=3 SV=2 - [E1BNV7_BOVIN]	0.000262525	0.5015
	E1BP91	Aminopeptidase OS=Bos taurus GN=NPEPPS PE=1 SV=2 - [E1BP91_BOVIN]	1.59e-18	0.636589
	F1MC11	Keratin, type I cytoskeletal 14 OS=Bos taurus GN=KRT14 PE=1 SV=2 - [F1MC11_BOVIN]	0.000140972	1.96025
	F1MKE7	Uncharacterized protein OS=Bos taurus GN=KRT6C PE=3 SV=2 - [F1MKE7_BOVIN]	0.00945055	1.70162
	F1MPU4	Myotilin OS=Bos taurus GN=MYOT PE=4 SV=1 - [F1MPU4_BOVIN]	1.98e-26	1.77285
	F1MTZ1	Protein NDRG2 OS=Bos taurus GN=NDRG2 PE=4 SV=2 - [F1MTZ1_BOVIN]	0.000108981	0.577833
	F1MWN3	Nidogen 1 OS=Bos taurus GN=NID1 PE=4 SV=2 - [F1MWN3_BOVIN]	0.0410152	1.54964
	P00426	Cytochrome c oxidase subunit 5A, mitochondrial OS=Bos taurus GN=COX5A PE=1 SV=2 - [COX5A_BOVIN]	0.00010731	1.72366
	P00429	Cytochrome c oxidase subunit 6B1 OS=Bos taurus GN=COX6B1 PE=1 SV=2 - [CX6B1_BOVIN]	0.00183984	1.64884
	P10096	Glyceraldehyde-3-phosphate dehydrogenase OS=Bos taurus GN=GAPDH PE=1 SV=4 - [G3P_BOVIN]	0	0.620401
	P10522	Myelin protein P0 OS=Bos taurus GN=MPZ PE=1 SV=2 - [MYP0_BOVIN]	4.8e-07	2.18675
	P25712	NADH dehydrogenase [ubiquinone] flavoprotein 3, mitochondrial OS=Bos taurus GN=NDUFV3 PE=1 SV=1 - [NDUV3_BOVIN]	6.25e-05	1.783
	P33097	Aspartate aminotransferase, cytoplasmic OS=Bos taurus GN=GOT1 PE=1 SV=3 - [AATC_BOVIN]	1.8e-40	0.64256
	P62894	Cytochrome c OS=Bos taurus GN=CYCS PE=1 SV=2 - [CYC_BOVIN]	2.88e-12	2.30116
	Q08DP0	Phosphoglucomutase-1 OS=Bos taurus GN=PGM1 PE=2 SV=1 - [PGM1_BOVIN]	0	0.509255
	Q0VCZ8	Acyl-CoA synthetase long-chain family member 1 OS=Bos taurus GN=ACSL1 PE=1 SV=1 - [Q0VCZ8_BOVIN]	9.22e-07	1.91165
	Q17QS4-2	Isoform 2 of Phosphatidylinositol 4-phosphate 5-kinase-like protein 1 OS=Bos taurus GN=PIP5KL1 - [PI5L1_BOVIN]	0.00623878	0.5965
	Q1JQD3	Paraoxonase 3 OS=Bos taurus GN=PON3 PE=1 SV=1 - [Q1JQD3_BOVIN]	1.59e-11	4.15725
	Q2KJJ9	Fructose-1,6-bisphosphatase isozyme 2 OS=Bos taurus GN=FBP2 PE=2 SV=1 - [F16P2_BOVIN]	4.35e-38	0.591181
	Q32LG3	Malate dehydrogenase, mitochondrial OS=Bos taurus GN=MDH2 PE=1 SV=1 - [MDHM_BOVIN]	8.06e-46	2.22782
	Q3T0I5	Mitochondrial fission 1 protein OS=Bos taurus GN=FIS1 PE=2 SV=1 - [FIS1_BOVIN]	1.68e-10	1.6115
	Q3ZC09	Beta-enolase OS=Bos taurus GN=ENO3 PE=2 SV=1 - [ENOB_BOVIN]	5.71e-292	0.623922
	Q3ZC41	Acetyl-CoA acyltransferase 1 OS=Bos taurus GN=ACAA1 PE=1 SV=1 - [Q3ZC41_BOVIN]	0.00010344	0.66125
	Q5E946	Protein/nucleic acid deglycase DJ-1 OS=Bos taurus GN=PARK7 PE=2 SV=1 - [PARK7_BOVIN]	5.55e-66	0.583415
	Q862R2	Similar to aspartate aminotransferase (Fragment) OS=Bos taurus PE=2 SV=1 - [Q862R2_BOVIN]	4.12e-10	1.94
	Q9XSN4	Glyceraldehyde-3-phosphate dehydrogenase like-17 protein (Fragment) OS=Bos taurus GN=GAPDL17 PE=2 SV=1 - [Q9XSN4_BOVIN]	1.93e-06	0.5965
GO:0031226	intrinsic component of plasma membrane	0.869105	23	1	P10522,
	Accession	Description	p_value	6_0
	P10522	Myelin protein P0 OS=Bos taurus GN=MPZ PE=1 SV=2 - [MYP0_BOVIN]	4.8e-07	2.18675
GO:0030286	dynein complex	0.408832	6	1	G3N1C8,
	Accession	Description	p_value	6_0
	G3N1C8	Dynein axonemal heavy chain 1 OS=Bos taurus GN=DNAH1 PE=4 SV=1 - [G3N1C8_BOVIN]	7.8e-07	0.4415
GO:0045271	respiratory chain complex I	0.780543	33	2	P25712,Q5E946,
	Accession	Description	p_value	6_0
	P25712	NADH dehydrogenase [ubiquinone] flavoprotein 3, mitochondrial OS=Bos taurus GN=NDUFV3 PE=1 SV=1 - [NDUV3_BOVIN]	6.25e-05	1.783
	Q5E946	Protein/nucleic acid deglycase DJ-1 OS=Bos taurus GN=PARK7 PE=2 SV=1 - [PARK7_BOVIN]	5.55e-66	0.583415
GO:0005875	microtubule associated complex	0.584366	10	1	G3N1C8,
	Accession	Description	p_value	6_0
	G3N1C8	Dynein axonemal heavy chain 1 OS=Bos taurus GN=DNAH1 PE=4 SV=1 - [G3N1C8_BOVIN]	7.8e-07	0.4415
GO:0031307	integral component of mitochondrial outer membrane	0.230805	3	1	Q3T0I5,
	Accession	Description	p_value	6_0
	Q3T0I5	Mitochondrial fission 1 protein OS=Bos taurus GN=FIS1 PE=2 SV=1 - [FIS1_BOVIN]	1.68e-10	1.6115
GO:0098862	cluster of actin-based cell projections	0.0770828	28	5	E1BM61,E1BNV7,E1BP91,P60661,Q148H2,
	Accession	Description	p_value	6_0
	E1BM61	Aminopeptidase OS=Bos taurus GN=LVRN PE=3 SV=1 - [E1BM61_BOVIN]	0.0021303	0.611
	E1BNV7	Myosin IXB OS=Bos taurus GN=MYO9B PE=3 SV=2 - [E1BNV7_BOVIN]	0.000262525	0.5015
	E1BP91	Aminopeptidase OS=Bos taurus GN=NPEPPS PE=1 SV=2 - [E1BP91_BOVIN]	1.59e-18	0.636589
	P60661	Myosin light polypeptide 6 OS=Bos taurus GN=MYL6 PE=2 SV=2 - [MYL6_BOVIN]	1.45e-06	1.59014
	Q148H2	Myosin light chain 6B OS=Bos taurus GN=MYL6B PE=2 SV=1 - [Q148H2_BOVIN]	1.47e-173	2.4608
GO:0098857	membrane microdomain	0.951381	34	1	Q5E946,
	Accession	Description	p_value	6_0
	Q5E946	Protein/nucleic acid deglycase DJ-1 OS=Bos taurus GN=PARK7 PE=2 SV=1 - [PARK7_BOVIN]	5.55e-66	0.583415
GO:0030133	transport vesicle	0.392716	16	2	P10096,Q9XSN4,
	Accession	Description	p_value	6_0
	P10096	Glyceraldehyde-3-phosphate dehydrogenase OS=Bos taurus GN=GAPDH PE=1 SV=4 - [G3P_BOVIN]	0	0.620401
	Q9XSN4	Glyceraldehyde-3-phosphate dehydrogenase like-17 protein (Fragment) OS=Bos taurus GN=GAPDL17 PE=2 SV=1 - [Q9XSN4_BOVIN]	1.93e-06	0.5965
GO:0031903	microbody membrane	0.230805	3	1	Q3T0I5,
	Accession	Description	p_value	6_0
	Q3T0I5	Mitochondrial fission 1 protein OS=Bos taurus GN=FIS1 PE=2 SV=1 - [FIS1_BOVIN]	1.68e-10	1.6115
GO:0098805	whole membrane	0.898002	91	5	P10096,Q3T0I5,Q3ZC41,Q5E946,Q9XSN4,
	Accession	Description	p_value	6_0
	P10096	Glyceraldehyde-3-phosphate dehydrogenase OS=Bos taurus GN=GAPDH PE=1 SV=4 - [G3P_BOVIN]	0	0.620401
	Q3T0I5	Mitochondrial fission 1 protein OS=Bos taurus GN=FIS1 PE=2 SV=1 - [FIS1_BOVIN]	1.68e-10	1.6115
	Q3ZC41	Acetyl-CoA acyltransferase 1 OS=Bos taurus GN=ACAA1 PE=1 SV=1 - [Q3ZC41_BOVIN]	0.00010344	0.66125
	Q5E946	Protein/nucleic acid deglycase DJ-1 OS=Bos taurus GN=PARK7 PE=2 SV=1 - [PARK7_BOVIN]	5.55e-66	0.583415
	Q9XSN4	Glyceraldehyde-3-phosphate dehydrogenase like-17 protein (Fragment) OS=Bos taurus GN=GAPDL17 PE=2 SV=1 - [Q9XSN4_BOVIN]	1.93e-06	0.5965
GO:0005865	striated muscle thin filament	0.349095	25	3	G3MYN5,P63315,Q8MKH6-2,
	Accession	Description	p_value	6_0
	G3MYN5	Uncharacterized protein OS=Bos taurus GN=TNNI1 PE=4 SV=1 - [G3MYN5_BOVIN]	5.92e-09	2.11391
	P63315	Troponin C, slow skeletal and cardiac muscles OS=Bos taurus GN=TNNC1 PE=1 SV=1 - [TNNC1_BOVIN]	0	1.59079
	Q8MKH6-2	Isoform 2 of Troponin T, slow skeletal muscle OS=Bos taurus GN=TNNT1 - [TNNT1_BOVIN]	2.15e-33	1.56723
GO:0005938	cell cortex	0.856986	55	3	E1BNV7,F1MC11,Q3ZC09,
	Accession	Description	p_value	6_0
	E1BNV7	Myosin IXB OS=Bos taurus GN=MYO9B PE=3 SV=2 - [E1BNV7_BOVIN]	0.000262525	0.5015
	F1MC11	Keratin, type I cytoskeletal 14 OS=Bos taurus GN=KRT14 PE=1 SV=2 - [F1MC11_BOVIN]	0.000140972	1.96025
	Q3ZC09	Beta-enolase OS=Bos taurus GN=ENO3 PE=2 SV=1 - [ENOB_BOVIN]	5.71e-292	0.623922
GO:0005737	cytoplasm	0.866528	837	67	A0A0A0MPA0,A0A140T897,A0A140T8A5,A1A4L7,A2I7M9,A3KN43,A4IFG0,A5D984,A6QLC3,B3IVN4,E1B959,E1BDC7,E1BM61,E1BNV7,E1BP91,F1MC11,F1MKE7,F1MNQ4,F1MPU4,F1MTZ1,F1MUX6,F1MX12,F1N206,F1N2F2,F1N2G0,G3MYN5,G3N1C8,O77834,P00426,P00429,P00570,P10096,P16116,P25712,P33097,P41976,P60661,P62894,P63315,Q08DI7,Q08DP0,Q0IIE1,Q0VCZ8,Q0VD18,Q148H2,Q17QS4-2,Q29RI6,Q29RK1,Q2KIW9,Q2KJJ9,Q32KN6,Q32LG3,Q3T0I5,Q3T0P6,Q3T145,…
	Accession	Description	p_value	6_0
	A0A0A0MPA0	Uncharacterized protein OS=Bos taurus GN=LOC784932 PE=1 SV=1 - [A0A0A0MPA0_BOVIN]	0.000974579	0.620125
	A0A140T897	Serum albumin OS=Bos taurus GN=ALB PE=3 SV=1 - [A0A140T897_BOVIN]	0	0.599004
	A0A140T8A5	Isocitrate dehydrogenase [NADP] OS=Bos taurus GN=IDH1 PE=1 SV=1 - [A0A140T8A5_BOVIN]	1.66e-05	0.493
	A1A4L7	Glutathione S-transferase Mu 1 OS=Bos taurus GN=GSTM4 PE=2 SV=1 - [A1A4L7_BOVIN]	0.0380517	0.31575
	A2I7M9	Serpin A3-2 OS=Bos taurus GN=SERPINA3-2 PE=3 SV=1 - [SPA32_BOVIN]	0.000165976	0.58425
	A3KN43	CNOT1 protein (Fragment) OS=Bos taurus GN=CNOT1 PE=2 SV=1 - [A3KN43_BOVIN]	0.00980844	0.627375
	A4IFG0	GSTM1 protein OS=Bos taurus GN=GSTM1 PE=2 SV=1 - [A4IFG0_BOVIN]	4.24e-05	0.44975
	A5D984	Pyruvate kinase OS=Bos taurus GN=PKM2 PE=1 SV=1 - [A5D984_BOVIN]	0	0.640657
	A6QLC3	Uncharacterized protein (Fragment) OS=Bos taurus PE=2 SV=1 - [A6QLC3_BOVIN]	0.0176061	2.44742
	B3IVN4	M1-type pyruvate kinase (Fragment) OS=Bos taurus GN=PKM PE=2 SV=1 - [B3IVN4_BOVIN]	1.52e-12	0.592323
	E1B959	Phosphoglycerate mutase OS=Bos taurus PE=3 SV=1 - [E1B959_BOVIN]	2.09e-05	0.50725
	E1BDC7	Uncharacterized protein OS=Bos taurus PE=4 SV=2 - [E1BDC7_BOVIN]	0.0101786	2.56439
	E1BM61	Aminopeptidase OS=Bos taurus GN=LVRN PE=3 SV=1 - [E1BM61_BOVIN]	0.0021303	0.611
	E1BNV7	Myosin IXB OS=Bos taurus GN=MYO9B PE=3 SV=2 - [E1BNV7_BOVIN]	0.000262525	0.5015
	E1BP91	Aminopeptidase OS=Bos taurus GN=NPEPPS PE=1 SV=2 - [E1BP91_BOVIN]	1.59e-18	0.636589
	F1MC11	Keratin, type I cytoskeletal 14 OS=Bos taurus GN=KRT14 PE=1 SV=2 - [F1MC11_BOVIN]	0.000140972	1.96025
	F1MKE7	Uncharacterized protein OS=Bos taurus GN=KRT6C PE=3 SV=2 - [F1MKE7_BOVIN]	0.00945055	1.70162
	F1MNQ4	Superoxide dismutase [Cu-Zn] OS=Bos taurus PE=3 SV=2 - [F1MNQ4_BOVIN]	6.31e-27	0.634868
	F1MPU4	Myotilin OS=Bos taurus GN=MYOT PE=4 SV=1 - [F1MPU4_BOVIN]	1.98e-26	1.77285
	F1MTZ1	Protein NDRG2 OS=Bos taurus GN=NDRG2 PE=4 SV=2 - [F1MTZ1_BOVIN]	0.000108981	0.577833
	F1MUX6	Glutathione S-transferase OS=Bos taurus GN=GSTM3 PE=1 SV=2 - [F1MUX6_BOVIN]	1.69e-09	0.60115
	F1MX12	Ankyrin repeat domain 2 OS=Bos taurus GN=ANKRD2 PE=4 SV=2 - [F1MX12_BOVIN]	2.58e-06	1.9571
	F1N206	Dihydrolipoyl dehydrogenase OS=Bos taurus GN=DLD PE=1 SV=2 - [F1N206_BOVIN]	3.89e-05	1.54494
	F1N2F2	Phosphoglycerate mutase OS=Bos taurus GN=PGAM2 PE=3 SV=2 - [F1N2F2_BOVIN]	3.58e-118	0.52576
	F1N2G0	Uncharacterized protein OS=Bos taurus PE=3 SV=2 - [F1N2G0_BOVIN]	4.64e-09	3.36125
	G3MYN5	Uncharacterized protein OS=Bos taurus GN=TNNI1 PE=4 SV=1 - [G3MYN5_BOVIN]	5.92e-09	2.11391
	G3N1C8	Dynein axonemal heavy chain 1 OS=Bos taurus GN=DNAH1 PE=4 SV=1 - [G3N1C8_BOVIN]	7.8e-07	0.4415
	O77834	Peroxiredoxin-6 OS=Bos taurus GN=PRDX6 PE=1 SV=3 - [PRDX6_BOVIN]	6.74e-46	0.587412
	P00426	Cytochrome c oxidase subunit 5A, mitochondrial OS=Bos taurus GN=COX5A PE=1 SV=2 - [COX5A_BOVIN]	0.00010731	1.72366
	P00429	Cytochrome c oxidase subunit 6B1 OS=Bos taurus GN=COX6B1 PE=1 SV=2 - [CX6B1_BOVIN]	0.00183984	1.64884
	P00570	Adenylate kinase isoenzyme 1 OS=Bos taurus GN=AK1 PE=1 SV=2 - [KAD1_BOVIN]	3.45e-95	0.655574
	P10096	Glyceraldehyde-3-phosphate dehydrogenase OS=Bos taurus GN=GAPDH PE=1 SV=4 - [G3P_BOVIN]	0	0.620401
	P16116	Aldose reductase OS=Bos taurus GN=AKR1B1 PE=1 SV=1 - [ALDR_BOVIN]	3.17e-13	0.662056
	P25712	NADH dehydrogenase [ubiquinone] flavoprotein 3, mitochondrial OS=Bos taurus GN=NDUFV3 PE=1 SV=1 - [NDUV3_BOVIN]	6.25e-05	1.783
	P33097	Aspartate aminotransferase, cytoplasmic OS=Bos taurus GN=GOT1 PE=1 SV=3 - [AATC_BOVIN]	1.8e-40	0.64256
	P41976	Superoxide dismutase [Mn], mitochondrial OS=Bos taurus GN=SOD2 PE=2 SV=1 - [SODM_BOVIN]	0.00413239	1.51346
	P60661	Myosin light polypeptide 6 OS=Bos taurus GN=MYL6 PE=2 SV=2 - [MYL6_BOVIN]	1.45e-06	1.59014
	P62894	Cytochrome c OS=Bos taurus GN=CYCS PE=1 SV=2 - [CYC_BOVIN]	2.88e-12	2.30116
	P63315	Troponin C, slow skeletal and cardiac muscles OS=Bos taurus GN=TNNC1 PE=1 SV=1 - [TNNC1_BOVIN]	0	1.59079
	Q08DI7	Myozenin 3 OS=Bos taurus GN=MYOZ3 PE=2 SV=1 - [Q08DI7_BOVIN]	0.00463875	1.8308
	Q08DP0	Phosphoglucomutase-1 OS=Bos taurus GN=PGM1 PE=2 SV=1 - [PGM1_BOVIN]	0	0.509255
	Q0IIE1	MYOZ1 protein OS=Bos taurus GN=MYOZ1 PE=2 SV=1 - [Q0IIE1_BOVIN]	2.27e-27	1.54859
	Q0VCZ8	Acyl-CoA synthetase long-chain family member 1 OS=Bos taurus GN=ACSL1 PE=1 SV=1 - [Q0VCZ8_BOVIN]	9.22e-07	1.91165
	Q0VD18	Phospholysine phosphohistidine inorganic pyrophosphate phosphatase OS=Bos taurus GN=LHPP PE=1 SV=1 - [LHPP_BOVIN]	0.000126611	0.416125
	Q148H2	Myosin light chain 6B OS=Bos taurus GN=MYL6B PE=2 SV=1 - [Q148H2_BOVIN]	1.47e-173	2.4608
	Q17QS4-2	Isoform 2 of Phosphatidylinositol 4-phosphate 5-kinase-like protein 1 OS=Bos taurus GN=PIP5KL1 - [PI5L1_BOVIN]	0.00623878	0.5965
	Q29RI6	Calcium-binding protein 39 OS=Bos taurus GN=CAB39 PE=2 SV=1 - [CAB39_BOVIN]	4.72e-05	0.58725
	Q29RK1	Citrate synthase, mitochondrial OS=Bos taurus GN=CS PE=1 SV=1 - [CISY_BOVIN]	8.48e-05	1.52059
	Q2KIW9	UMP-CMP kinase OS=Bos taurus GN=CMPK1 PE=2 SV=2 - [KCY_BOVIN]	6.01e-07	0.624
	Q2KJJ9	Fructose-1,6-bisphosphatase isozyme 2 OS=Bos taurus GN=FBP2 PE=2 SV=1 - [F16P2_BOVIN]	4.35e-38	0.591181
	Q32KN6	Phosphoglycerate kinase OS=Bos taurus GN=PGK2 PE=2 SV=2 - [Q32KN6_BOVIN]	4.43e-07	0.487
	Q32LG3	Malate dehydrogenase, mitochondrial OS=Bos taurus GN=MDH2 PE=1 SV=1 - [MDHM_BOVIN]	8.06e-46	2.22782
	Q3T0I5	Mitochondrial fission 1 protein OS=Bos taurus GN=FIS1 PE=2 SV=1 - [FIS1_BOVIN]	1.68e-10	1.6115
	Q3T0P6	Phosphoglycerate kinase 1 OS=Bos taurus GN=PGK1 PE=2 SV=3 - [PGK1_BOVIN]	3.41e-210	0.54206
	Q3T145	Malate dehydrogenase, cytoplasmic OS=Bos taurus GN=MDH1 PE=2 SV=3 - [MDHC_BOVIN]	1.19e-96	0.641981
	Q3ZBD7	Glucose-6-phosphate isomerase OS=Bos taurus GN=GPI PE=2 SV=4 - [G6PI_BOVIN]	2.57e-169	0.615854
	Q3ZBU0	PDZ and LIM domain 5 OS=Bos taurus GN=PDLIM5 PE=2 SV=1 - [Q3ZBU0_BOVIN]	1.13e-20	1.59241
	Q3ZC09	Beta-enolase OS=Bos taurus GN=ENO3 PE=2 SV=1 - [ENOB_BOVIN]	5.71e-292	0.623922
	Q3ZC41	Acetyl-CoA acyltransferase 1 OS=Bos taurus GN=ACAA1 PE=1 SV=1 - [Q3ZC41_BOVIN]	0.00010344	0.66125
	Q5E946	Protein/nucleic acid deglycase DJ-1 OS=Bos taurus GN=PARK7 PE=2 SV=1 - [PARK7_BOVIN]	5.55e-66	0.583415
	Q5E956	Triosephosphate isomerase OS=Bos taurus GN=TPI1 PE=2 SV=3 - [TPIS_BOVIN]	1.9e-253	0.631511
	Q5E9V3	Myozenin-2 OS=Bos taurus GN=MYOZ2 PE=2 SV=1 - [MYOZ2_BOVIN]	5.81e-28	2.21299
	Q5KR47	Tropomyosin alpha-3 chain OS=Bos taurus GN=TPM3 PE=2 SV=1 - [TPM3_BOVIN]	1.09e-161	1.93626
	Q6T8D8	Telethonin OS=Bos taurus GN=TCAP PE=2 SV=1 - [TELT_BOVIN]	0.0322288	3.12123
	Q862R2	Similar to aspartate aminotransferase (Fragment) OS=Bos taurus PE=2 SV=1 - [Q862R2_BOVIN]	4.12e-10	1.94
	Q8MKH6-2	Isoform 2 of Troponin T, slow skeletal muscle OS=Bos taurus GN=TNNT1 - [TNNT1_BOVIN]	2.15e-33	1.56723
	Q9XSN4	Glyceraldehyde-3-phosphate dehydrogenase like-17 protein (Fragment) OS=Bos taurus GN=GAPDL17 PE=2 SV=1 - [Q9XSN4_BOVIN]	1.93e-06	0.5965
GO:0044439	peroxisomal part	0.354554	5	1	Q3T0I5,
	Accession	Description	p_value	6_0
	Q3T0I5	Mitochondrial fission 1 protein OS=Bos taurus GN=FIS1 PE=2 SV=1 - [FIS1_BOVIN]	1.68e-10	1.6115
GO:0005739	mitochondrion	0.903713	256	17	A0A140T8A5,F1MNQ4,F1N206,P00426,P00429,P16116,P25712,P33097,P41976,P62894,Q0VCZ8,Q29RK1,Q32LG3,Q3T0I5,Q3ZC41,Q5E946,Q862R2,
	Accession	Description	p_value	6_0
	A0A140T8A5	Isocitrate dehydrogenase [NADP] OS=Bos taurus GN=IDH1 PE=1 SV=1 - [A0A140T8A5_BOVIN]	1.66e-05	0.493
	F1MNQ4	Superoxide dismutase [Cu-Zn] OS=Bos taurus PE=3 SV=2 - [F1MNQ4_BOVIN]	6.31e-27	0.634868
	F1N206	Dihydrolipoyl dehydrogenase OS=Bos taurus GN=DLD PE=1 SV=2 - [F1N206_BOVIN]	3.89e-05	1.54494
	P00426	Cytochrome c oxidase subunit 5A, mitochondrial OS=Bos taurus GN=COX5A PE=1 SV=2 - [COX5A_BOVIN]	0.00010731	1.72366
	P00429	Cytochrome c oxidase subunit 6B1 OS=Bos taurus GN=COX6B1 PE=1 SV=2 - [CX6B1_BOVIN]	0.00183984	1.64884
	P16116	Aldose reductase OS=Bos taurus GN=AKR1B1 PE=1 SV=1 - [ALDR_BOVIN]	3.17e-13	0.662056
	P25712	NADH dehydrogenase [ubiquinone] flavoprotein 3, mitochondrial OS=Bos taurus GN=NDUFV3 PE=1 SV=1 - [NDUV3_BOVIN]	6.25e-05	1.783
	P33097	Aspartate aminotransferase, cytoplasmic OS=Bos taurus GN=GOT1 PE=1 SV=3 - [AATC_BOVIN]	1.8e-40	0.64256
	P41976	Superoxide dismutase [Mn], mitochondrial OS=Bos taurus GN=SOD2 PE=2 SV=1 - [SODM_BOVIN]	0.00413239	1.51346
	P62894	Cytochrome c OS=Bos taurus GN=CYCS PE=1 SV=2 - [CYC_BOVIN]	2.88e-12	2.30116
	Q0VCZ8	Acyl-CoA synthetase long-chain family member 1 OS=Bos taurus GN=ACSL1 PE=1 SV=1 - [Q0VCZ8_BOVIN]	9.22e-07	1.91165
	Q29RK1	Citrate synthase, mitochondrial OS=Bos taurus GN=CS PE=1 SV=1 - [CISY_BOVIN]	8.48e-05	1.52059
	Q32LG3	Malate dehydrogenase, mitochondrial OS=Bos taurus GN=MDH2 PE=1 SV=1 - [MDHM_BOVIN]	8.06e-46	2.22782
	Q3T0I5	Mitochondrial fission 1 protein OS=Bos taurus GN=FIS1 PE=2 SV=1 - [FIS1_BOVIN]	1.68e-10	1.6115
	Q3ZC41	Acetyl-CoA acyltransferase 1 OS=Bos taurus GN=ACAA1 PE=1 SV=1 - [Q3ZC41_BOVIN]	0.00010344	0.66125
	Q5E946	Protein/nucleic acid deglycase DJ-1 OS=Bos taurus GN=PARK7 PE=2 SV=1 - [PARK7_BOVIN]	5.55e-66	0.583415
	Q862R2	Similar to aspartate aminotransferase (Fragment) OS=Bos taurus PE=2 SV=1 - [Q862R2_BOVIN]	4.12e-10	1.94
GO:0005575	cellular_component	0.962425	927	74	A0A0A0MPA0,A0A140T897,A0A140T8A5,A1A4L7,A2I7M9,A3KN43,A4IFG0,A5D984,A6QLC3,B3IVN4,E1B959,E1BDC7,E1BL97,E1BM61,E1BNV7,E1BP91,F1MC11,F1MFX9,F1MKE7,F1MNQ4,F1MPU4,F1MTZ1,F1MUX6,F1MWN3,F1MX12,F1N206,F1N2F2,F1N2G0,F1N5M2,G3MYN5,G3N1C8,O77834,P00426,P00429,P00570,P10096,P10522,P16116,P25712,P33097,P41976,P60661,P62894,P63315,Q08DI7,Q08DP0,Q0IIE1,Q0VCZ8,Q0VD18,Q148H2,Q17QS4-2,Q1JQD3,Q29RI6,Q29RK1,Q2KIW9,…
	Accession	Description	p_value	6_0
	A0A0A0MPA0	Uncharacterized protein OS=Bos taurus GN=LOC784932 PE=1 SV=1 - [A0A0A0MPA0_BOVIN]	0.000974579	0.620125
	A0A140T897	Serum albumin OS=Bos taurus GN=ALB PE=3 SV=1 - [A0A140T897_BOVIN]	0	0.599004
	A0A140T8A5	Isocitrate dehydrogenase [NADP] OS=Bos taurus GN=IDH1 PE=1 SV=1 - [A0A140T8A5_BOVIN]	1.66e-05	0.493
	A1A4L7	Glutathione S-transferase Mu 1 OS=Bos taurus GN=GSTM4 PE=2 SV=1 - [A1A4L7_BOVIN]	0.0380517	0.31575
	A2I7M9	Serpin A3-2 OS=Bos taurus GN=SERPINA3-2 PE=3 SV=1 - [SPA32_BOVIN]	0.000165976	0.58425
	A3KN43	CNOT1 protein (Fragment) OS=Bos taurus GN=CNOT1 PE=2 SV=1 - [A3KN43_BOVIN]	0.00980844	0.627375
	A4IFG0	GSTM1 protein OS=Bos taurus GN=GSTM1 PE=2 SV=1 - [A4IFG0_BOVIN]	4.24e-05	0.44975
	A5D984	Pyruvate kinase OS=Bos taurus GN=PKM2 PE=1 SV=1 - [A5D984_BOVIN]	0	0.640657
	A6QLC3	Uncharacterized protein (Fragment) OS=Bos taurus PE=2 SV=1 - [A6QLC3_BOVIN]	0.0176061	2.44742
	B3IVN4	M1-type pyruvate kinase (Fragment) OS=Bos taurus GN=PKM PE=2 SV=1 - [B3IVN4_BOVIN]	1.52e-12	0.592323
	E1B959	Phosphoglycerate mutase OS=Bos taurus PE=3 SV=1 - [E1B959_BOVIN]	2.09e-05	0.50725
	E1BDC7	Uncharacterized protein OS=Bos taurus PE=4 SV=2 - [E1BDC7_BOVIN]	0.0101786	2.56439
	E1BL97	SRY-box 13 OS=Bos taurus GN=SOX13 PE=4 SV=1 - [E1BL97_BOVIN]	2.39e-06	0.38575
	E1BM61	Aminopeptidase OS=Bos taurus GN=LVRN PE=3 SV=1 - [E1BM61_BOVIN]	0.0021303	0.611
	E1BNV7	Myosin IXB OS=Bos taurus GN=MYO9B PE=3 SV=2 - [E1BNV7_BOVIN]	0.000262525	0.5015
	E1BP91	Aminopeptidase OS=Bos taurus GN=NPEPPS PE=1 SV=2 - [E1BP91_BOVIN]	1.59e-18	0.636589
	F1MC11	Keratin, type I cytoskeletal 14 OS=Bos taurus GN=KRT14 PE=1 SV=2 - [F1MC11_BOVIN]	0.000140972	1.96025
	F1MFX9	Uncharacterized protein OS=Bos taurus GN=LOC504219 PE=4 SV=1 - [F1MFX9_BOVIN]	1.22e-05	0.551
	F1MKE7	Uncharacterized protein OS=Bos taurus GN=KRT6C PE=3 SV=2 - [F1MKE7_BOVIN]	0.00945055	1.70162
	F1MNQ4	Superoxide dismutase [Cu-Zn] OS=Bos taurus PE=3 SV=2 - [F1MNQ4_BOVIN]	6.31e-27	0.634868
	F1MPU4	Myotilin OS=Bos taurus GN=MYOT PE=4 SV=1 - [F1MPU4_BOVIN]	1.98e-26	1.77285
	F1MTZ1	Protein NDRG2 OS=Bos taurus GN=NDRG2 PE=4 SV=2 - [F1MTZ1_BOVIN]	0.000108981	0.577833
	F1MUX6	Glutathione S-transferase OS=Bos taurus GN=GSTM3 PE=1 SV=2 - [F1MUX6_BOVIN]	1.69e-09	0.60115
	F1MWN3	Nidogen 1 OS=Bos taurus GN=NID1 PE=4 SV=2 - [F1MWN3_BOVIN]	0.0410152	1.54964
	F1MX12	Ankyrin repeat domain 2 OS=Bos taurus GN=ANKRD2 PE=4 SV=2 - [F1MX12_BOVIN]	2.58e-06	1.9571
	F1N206	Dihydrolipoyl dehydrogenase OS=Bos taurus GN=DLD PE=1 SV=2 - [F1N206_BOVIN]	3.89e-05	1.54494
	F1N2F2	Phosphoglycerate mutase OS=Bos taurus GN=PGAM2 PE=3 SV=2 - [F1N2F2_BOVIN]	3.58e-118	0.52576
	F1N2G0	Uncharacterized protein OS=Bos taurus PE=3 SV=2 - [F1N2G0_BOVIN]	4.64e-09	3.36125
	F1N5M2	Vitamin D-binding protein OS=Bos taurus GN=GC PE=3 SV=2 - [F1N5M2_BOVIN]	2.26e-05	0.5635
	G3MYN5	Uncharacterized protein OS=Bos taurus GN=TNNI1 PE=4 SV=1 - [G3MYN5_BOVIN]	5.92e-09	2.11391
	G3N1C8	Dynein axonemal heavy chain 1 OS=Bos taurus GN=DNAH1 PE=4 SV=1 - [G3N1C8_BOVIN]	7.8e-07	0.4415
	O77834	Peroxiredoxin-6 OS=Bos taurus GN=PRDX6 PE=1 SV=3 - [PRDX6_BOVIN]	6.74e-46	0.587412
	P00426	Cytochrome c oxidase subunit 5A, mitochondrial OS=Bos taurus GN=COX5A PE=1 SV=2 - [COX5A_BOVIN]	0.00010731	1.72366
	P00429	Cytochrome c oxidase subunit 6B1 OS=Bos taurus GN=COX6B1 PE=1 SV=2 - [CX6B1_BOVIN]	0.00183984	1.64884
	P00570	Adenylate kinase isoenzyme 1 OS=Bos taurus GN=AK1 PE=1 SV=2 - [KAD1_BOVIN]	3.45e-95	0.655574
	P10096	Glyceraldehyde-3-phosphate dehydrogenase OS=Bos taurus GN=GAPDH PE=1 SV=4 - [G3P_BOVIN]	0	0.620401
	P10522	Myelin protein P0 OS=Bos taurus GN=MPZ PE=1 SV=2 - [MYP0_BOVIN]	4.8e-07	2.18675
	P16116	Aldose reductase OS=Bos taurus GN=AKR1B1 PE=1 SV=1 - [ALDR_BOVIN]	3.17e-13	0.662056
	P25712	NADH dehydrogenase [ubiquinone] flavoprotein 3, mitochondrial OS=Bos taurus GN=NDUFV3 PE=1 SV=1 - [NDUV3_BOVIN]	6.25e-05	1.783
	P33097	Aspartate aminotransferase, cytoplasmic OS=Bos taurus GN=GOT1 PE=1 SV=3 - [AATC_BOVIN]	1.8e-40	0.64256
	P41976	Superoxide dismutase [Mn], mitochondrial OS=Bos taurus GN=SOD2 PE=2 SV=1 - [SODM_BOVIN]	0.00413239	1.51346
	P60661	Myosin light polypeptide 6 OS=Bos taurus GN=MYL6 PE=2 SV=2 - [MYL6_BOVIN]	1.45e-06	1.59014
	P62894	Cytochrome c OS=Bos taurus GN=CYCS PE=1 SV=2 - [CYC_BOVIN]	2.88e-12	2.30116
	P63315	Troponin C, slow skeletal and cardiac muscles OS=Bos taurus GN=TNNC1 PE=1 SV=1 - [TNNC1_BOVIN]	0	1.59079
	Q08DI7	Myozenin 3 OS=Bos taurus GN=MYOZ3 PE=2 SV=1 - [Q08DI7_BOVIN]	0.00463875	1.8308
	Q08DP0	Phosphoglucomutase-1 OS=Bos taurus GN=PGM1 PE=2 SV=1 - [PGM1_BOVIN]	0	0.509255
	Q0IIE1	MYOZ1 protein OS=Bos taurus GN=MYOZ1 PE=2 SV=1 - [Q0IIE1_BOVIN]	2.27e-27	1.54859
	Q0VCZ8	Acyl-CoA synthetase long-chain family member 1 OS=Bos taurus GN=ACSL1 PE=1 SV=1 - [Q0VCZ8_BOVIN]	9.22e-07	1.91165
	Q0VD18	Phospholysine phosphohistidine inorganic pyrophosphate phosphatase OS=Bos taurus GN=LHPP PE=1 SV=1 - [LHPP_BOVIN]	0.000126611	0.416125
	Q148H2	Myosin light chain 6B OS=Bos taurus GN=MYL6B PE=2 SV=1 - [Q148H2_BOVIN]	1.47e-173	2.4608
	Q17QS4-2	Isoform 2 of Phosphatidylinositol 4-phosphate 5-kinase-like protein 1 OS=Bos taurus GN=PIP5KL1 - [PI5L1_BOVIN]	0.00623878	0.5965
	Q1JQD3	Paraoxonase 3 OS=Bos taurus GN=PON3 PE=1 SV=1 - [Q1JQD3_BOVIN]	1.59e-11	4.15725
	Q29RI6	Calcium-binding protein 39 OS=Bos taurus GN=CAB39 PE=2 SV=1 - [CAB39_BOVIN]	4.72e-05	0.58725
	Q29RK1	Citrate synthase, mitochondrial OS=Bos taurus GN=CS PE=1 SV=1 - [CISY_BOVIN]	8.48e-05	1.52059
	Q2KIW9	UMP-CMP kinase OS=Bos taurus GN=CMPK1 PE=2 SV=2 - [KCY_BOVIN]	6.01e-07	0.624
	Q2KJJ9	Fructose-1,6-bisphosphatase isozyme 2 OS=Bos taurus GN=FBP2 PE=2 SV=1 - [F16P2_BOVIN]	4.35e-38	0.591181
	Q32KN6	Phosphoglycerate kinase OS=Bos taurus GN=PGK2 PE=2 SV=2 - [Q32KN6_BOVIN]	4.43e-07	0.487
	Q32LG3	Malate dehydrogenase, mitochondrial OS=Bos taurus GN=MDH2 PE=1 SV=1 - [MDHM_BOVIN]	8.06e-46	2.22782
	Q3SZR3	Alpha-1-acid glycoprotein OS=Bos taurus GN=ORM1 PE=2 SV=1 - [A1AG_BOVIN]	6.99e-16	0.634214
	Q3T0I5	Mitochondrial fission 1 protein OS=Bos taurus GN=FIS1 PE=2 SV=1 - [FIS1_BOVIN]	1.68e-10	1.6115
	Q3T0P6	Phosphoglycerate kinase 1 OS=Bos taurus GN=PGK1 PE=2 SV=3 - [PGK1_BOVIN]	3.41e-210	0.54206
	Q3T145	Malate dehydrogenase, cytoplasmic OS=Bos taurus GN=MDH1 PE=2 SV=3 - [MDHC_BOVIN]	1.19e-96	0.641981
	Q3ZBD7	Glucose-6-phosphate isomerase OS=Bos taurus GN=GPI PE=2 SV=4 - [G6PI_BOVIN]	2.57e-169	0.615854
	Q3ZBU0	PDZ and LIM domain 5 OS=Bos taurus GN=PDLIM5 PE=2 SV=1 - [Q3ZBU0_BOVIN]	1.13e-20	1.59241
	Q3ZC09	Beta-enolase OS=Bos taurus GN=ENO3 PE=2 SV=1 - [ENOB_BOVIN]	5.71e-292	0.623922
	Q3ZC41	Acetyl-CoA acyltransferase 1 OS=Bos taurus GN=ACAA1 PE=1 SV=1 - [Q3ZC41_BOVIN]	0.00010344	0.66125
	Q5E946	Protein/nucleic acid deglycase DJ-1 OS=Bos taurus GN=PARK7 PE=2 SV=1 - [PARK7_BOVIN]	5.55e-66	0.583415
	Q5E956	Triosephosphate isomerase OS=Bos taurus GN=TPI1 PE=2 SV=3 - [TPIS_BOVIN]	1.9e-253	0.631511
	Q5E9V3	Myozenin-2 OS=Bos taurus GN=MYOZ2 PE=2 SV=1 - [MYOZ2_BOVIN]	5.81e-28	2.21299
	Q5KR47	Tropomyosin alpha-3 chain OS=Bos taurus GN=TPM3 PE=2 SV=1 - [TPM3_BOVIN]	1.09e-161	1.93626
	Q6T8D8	Telethonin OS=Bos taurus GN=TCAP PE=2 SV=1 - [TELT_BOVIN]	0.0322288	3.12123
	Q862R2	Similar to aspartate aminotransferase (Fragment) OS=Bos taurus PE=2 SV=1 - [Q862R2_BOVIN]	4.12e-10	1.94
	Q8MKH6-2	Isoform 2 of Troponin T, slow skeletal muscle OS=Bos taurus GN=TNNT1 - [TNNT1_BOVIN]	2.15e-33	1.56723
	Q9XSN4	Glyceraldehyde-3-phosphate dehydrogenase like-17 protein (Fragment) OS=Bos taurus GN=GAPDL17 PE=2 SV=1 - [Q9XSN4_BOVIN]	1.93e-06	0.5965
GO:0031143	pseudopodium	0.295358	4	1	Q0IIE1,
	Accession	Description	p_value	6_0
	Q0IIE1	MYOZ1 protein OS=Bos taurus GN=MYOZ1 PE=2 SV=1 - [Q0IIE1_BOVIN]	2.27e-27	1.54859
GO:0098827	endoplasmic reticulum subcompartment	0.989162	73	2	E1BM61,E1BP91,
	Accession	Description	p_value	6_0
	E1BM61	Aminopeptidase OS=Bos taurus GN=LVRN PE=3 SV=1 - [E1BM61_BOVIN]	0.0021303	0.611
	E1BP91	Aminopeptidase OS=Bos taurus GN=NPEPPS PE=1 SV=2 - [E1BP91_BOVIN]	1.59e-18	0.636589
GO:0032982	myosin filament	0.856856	22	1	F1N2G0,
	Accession	Description	p_value	6_0
	F1N2G0	Uncharacterized protein OS=Bos taurus PE=3 SV=2 - [F1N2G0_BOVIN]	4.64e-09	3.36125
GO:0090665	glycoprotein complex	0.619496	11	1	Q08DP0,
	Accession	Description	p_value	6_0
	Q08DP0	Phosphoglucomutase-1 OS=Bos taurus GN=PGM1 PE=2 SV=1 - [PGM1_BOVIN]	0	0.509255
GO:0032838	plasma membrane bounded cell projection cytoplasm	0.481757	19	2	F1MNQ4,G3N1C8,
	Accession	Description	p_value	6_0
	F1MNQ4	Superoxide dismutase [Cu-Zn] OS=Bos taurus PE=3 SV=2 - [F1MNQ4_BOVIN]	6.31e-27	0.634868
	G3N1C8	Dynein axonemal heavy chain 1 OS=Bos taurus GN=DNAH1 PE=4 SV=1 - [G3N1C8_BOVIN]	7.8e-07	0.4415
GO:0000323	lytic vacuole	0.91643	28	1	O77834,
	Accession	Description	p_value	6_0
	O77834	Peroxiredoxin-6 OS=Bos taurus GN=PRDX6 PE=1 SV=3 - [PRDX6_BOVIN]	6.74e-46	0.587412
GO:0019867	outer membrane	0.562509	22	2	Q3T0I5,Q3ZC41,
	Accession	Description	p_value	6_0
	Q3T0I5	Mitochondrial fission 1 protein OS=Bos taurus GN=FIS1 PE=2 SV=1 - [FIS1_BOVIN]	1.68e-10	1.6115
	Q3ZC41	Acetyl-CoA acyltransferase 1 OS=Bos taurus GN=ACAA1 PE=1 SV=1 - [Q3ZC41_BOVIN]	0.00010344	0.66125
GO:0005912	adherens junction	0.98372	46	1	Q08DP0,
	Accession	Description	p_value	6_0
	Q08DP0	Phosphoglucomutase-1 OS=Bos taurus GN=PGM1 PE=2 SV=1 - [PGM1_BOVIN]	0	0.509255
GO:0005623	cell	0.894208	894	72	A0A0A0MPA0,A0A140T897,A0A140T8A5,A1A4L7,A2I7M9,A3KN43,A4IFG0,A5D984,A6QLC3,B3IVN4,E1B959,E1BDC7,E1BL97,E1BM61,E1BNV7,E1BP91,F1MC11,F1MFX9,F1MKE7,F1MNQ4,F1MPU4,F1MTZ1,F1MUX6,F1MWN3,F1MX12,F1N206,F1N2F2,F1N2G0,G3MYN5,G3N1C8,O77834,P00426,P00429,P00570,P10096,P10522,P16116,P25712,P33097,P41976,P60661,P62894,P63315,Q08DI7,Q08DP0,Q0IIE1,Q0VCZ8,Q0VD18,Q148H2,Q17QS4-2,Q1JQD3,Q29RI6,Q29RK1,Q2KIW9,Q2KJJ9,…
	Accession	Description	p_value	6_0
	A0A0A0MPA0	Uncharacterized protein OS=Bos taurus GN=LOC784932 PE=1 SV=1 - [A0A0A0MPA0_BOVIN]	0.000974579	0.620125
	A0A140T897	Serum albumin OS=Bos taurus GN=ALB PE=3 SV=1 - [A0A140T897_BOVIN]	0	0.599004
	A0A140T8A5	Isocitrate dehydrogenase [NADP] OS=Bos taurus GN=IDH1 PE=1 SV=1 - [A0A140T8A5_BOVIN]	1.66e-05	0.493
	A1A4L7	Glutathione S-transferase Mu 1 OS=Bos taurus GN=GSTM4 PE=2 SV=1 - [A1A4L7_BOVIN]	0.0380517	0.31575
	A2I7M9	Serpin A3-2 OS=Bos taurus GN=SERPINA3-2 PE=3 SV=1 - [SPA32_BOVIN]	0.000165976	0.58425
	A3KN43	CNOT1 protein (Fragment) OS=Bos taurus GN=CNOT1 PE=2 SV=1 - [A3KN43_BOVIN]	0.00980844	0.627375
	A4IFG0	GSTM1 protein OS=Bos taurus GN=GSTM1 PE=2 SV=1 - [A4IFG0_BOVIN]	4.24e-05	0.44975
	A5D984	Pyruvate kinase OS=Bos taurus GN=PKM2 PE=1 SV=1 - [A5D984_BOVIN]	0	0.640657
	A6QLC3	Uncharacterized protein (Fragment) OS=Bos taurus PE=2 SV=1 - [A6QLC3_BOVIN]	0.0176061	2.44742
	B3IVN4	M1-type pyruvate kinase (Fragment) OS=Bos taurus GN=PKM PE=2 SV=1 - [B3IVN4_BOVIN]	1.52e-12	0.592323
	E1B959	Phosphoglycerate mutase OS=Bos taurus PE=3 SV=1 - [E1B959_BOVIN]	2.09e-05	0.50725
	E1BDC7	Uncharacterized protein OS=Bos taurus PE=4 SV=2 - [E1BDC7_BOVIN]	0.0101786	2.56439
	E1BL97	SRY-box 13 OS=Bos taurus GN=SOX13 PE=4 SV=1 - [E1BL97_BOVIN]	2.39e-06	0.38575
	E1BM61	Aminopeptidase OS=Bos taurus GN=LVRN PE=3 SV=1 - [E1BM61_BOVIN]	0.0021303	0.611
	E1BNV7	Myosin IXB OS=Bos taurus GN=MYO9B PE=3 SV=2 - [E1BNV7_BOVIN]	0.000262525	0.5015
	E1BP91	Aminopeptidase OS=Bos taurus GN=NPEPPS PE=1 SV=2 - [E1BP91_BOVIN]	1.59e-18	0.636589
	F1MC11	Keratin, type I cytoskeletal 14 OS=Bos taurus GN=KRT14 PE=1 SV=2 - [F1MC11_BOVIN]	0.000140972	1.96025
	F1MFX9	Uncharacterized protein OS=Bos taurus GN=LOC504219 PE=4 SV=1 - [F1MFX9_BOVIN]	1.22e-05	0.551
	F1MKE7	Uncharacterized protein OS=Bos taurus GN=KRT6C PE=3 SV=2 - [F1MKE7_BOVIN]	0.00945055	1.70162
	F1MNQ4	Superoxide dismutase [Cu-Zn] OS=Bos taurus PE=3 SV=2 - [F1MNQ4_BOVIN]	6.31e-27	0.634868
	F1MPU4	Myotilin OS=Bos taurus GN=MYOT PE=4 SV=1 - [F1MPU4_BOVIN]	1.98e-26	1.77285
	F1MTZ1	Protein NDRG2 OS=Bos taurus GN=NDRG2 PE=4 SV=2 - [F1MTZ1_BOVIN]	0.000108981	0.577833
	F1MUX6	Glutathione S-transferase OS=Bos taurus GN=GSTM3 PE=1 SV=2 - [F1MUX6_BOVIN]	1.69e-09	0.60115
	F1MWN3	Nidogen 1 OS=Bos taurus GN=NID1 PE=4 SV=2 - [F1MWN3_BOVIN]	0.0410152	1.54964
	F1MX12	Ankyrin repeat domain 2 OS=Bos taurus GN=ANKRD2 PE=4 SV=2 - [F1MX12_BOVIN]	2.58e-06	1.9571
	F1N206	Dihydrolipoyl dehydrogenase OS=Bos taurus GN=DLD PE=1 SV=2 - [F1N206_BOVIN]	3.89e-05	1.54494
	F1N2F2	Phosphoglycerate mutase OS=Bos taurus GN=PGAM2 PE=3 SV=2 - [F1N2F2_BOVIN]	3.58e-118	0.52576
	F1N2G0	Uncharacterized protein OS=Bos taurus PE=3 SV=2 - [F1N2G0_BOVIN]	4.64e-09	3.36125
	G3MYN5	Uncharacterized protein OS=Bos taurus GN=TNNI1 PE=4 SV=1 - [G3MYN5_BOVIN]	5.92e-09	2.11391
	G3N1C8	Dynein axonemal heavy chain 1 OS=Bos taurus GN=DNAH1 PE=4 SV=1 - [G3N1C8_BOVIN]	7.8e-07	0.4415
	O77834	Peroxiredoxin-6 OS=Bos taurus GN=PRDX6 PE=1 SV=3 - [PRDX6_BOVIN]	6.74e-46	0.587412
	P00426	Cytochrome c oxidase subunit 5A, mitochondrial OS=Bos taurus GN=COX5A PE=1 SV=2 - [COX5A_BOVIN]	0.00010731	1.72366
	P00429	Cytochrome c oxidase subunit 6B1 OS=Bos taurus GN=COX6B1 PE=1 SV=2 - [CX6B1_BOVIN]	0.00183984	1.64884
	P00570	Adenylate kinase isoenzyme 1 OS=Bos taurus GN=AK1 PE=1 SV=2 - [KAD1_BOVIN]	3.45e-95	0.655574
	P10096	Glyceraldehyde-3-phosphate dehydrogenase OS=Bos taurus GN=GAPDH PE=1 SV=4 - [G3P_BOVIN]	0	0.620401
	P10522	Myelin protein P0 OS=Bos taurus GN=MPZ PE=1 SV=2 - [MYP0_BOVIN]	4.8e-07	2.18675
	P16116	Aldose reductase OS=Bos taurus GN=AKR1B1 PE=1 SV=1 - [ALDR_BOVIN]	3.17e-13	0.662056
	P25712	NADH dehydrogenase [ubiquinone] flavoprotein 3, mitochondrial OS=Bos taurus GN=NDUFV3 PE=1 SV=1 - [NDUV3_BOVIN]	6.25e-05	1.783
	P33097	Aspartate aminotransferase, cytoplasmic OS=Bos taurus GN=GOT1 PE=1 SV=3 - [AATC_BOVIN]	1.8e-40	0.64256
	P41976	Superoxide dismutase [Mn], mitochondrial OS=Bos taurus GN=SOD2 PE=2 SV=1 - [SODM_BOVIN]	0.00413239	1.51346
	P60661	Myosin light polypeptide 6 OS=Bos taurus GN=MYL6 PE=2 SV=2 - [MYL6_BOVIN]	1.45e-06	1.59014
	P62894	Cytochrome c OS=Bos taurus GN=CYCS PE=1 SV=2 - [CYC_BOVIN]	2.88e-12	2.30116
	P63315	Troponin C, slow skeletal and cardiac muscles OS=Bos taurus GN=TNNC1 PE=1 SV=1 - [TNNC1_BOVIN]	0	1.59079
	Q08DI7	Myozenin 3 OS=Bos taurus GN=MYOZ3 PE=2 SV=1 - [Q08DI7_BOVIN]	0.00463875	1.8308
	Q08DP0	Phosphoglucomutase-1 OS=Bos taurus GN=PGM1 PE=2 SV=1 - [PGM1_BOVIN]	0	0.509255
	Q0IIE1	MYOZ1 protein OS=Bos taurus GN=MYOZ1 PE=2 SV=1 - [Q0IIE1_BOVIN]	2.27e-27	1.54859
	Q0VCZ8	Acyl-CoA synthetase long-chain family member 1 OS=Bos taurus GN=ACSL1 PE=1 SV=1 - [Q0VCZ8_BOVIN]	9.22e-07	1.91165
	Q0VD18	Phospholysine phosphohistidine inorganic pyrophosphate phosphatase OS=Bos taurus GN=LHPP PE=1 SV=1 - [LHPP_BOVIN]	0.000126611	0.416125
	Q148H2	Myosin light chain 6B OS=Bos taurus GN=MYL6B PE=2 SV=1 - [Q148H2_BOVIN]	1.47e-173	2.4608
	Q17QS4-2	Isoform 2 of Phosphatidylinositol 4-phosphate 5-kinase-like protein 1 OS=Bos taurus GN=PIP5KL1 - [PI5L1_BOVIN]	0.00623878	0.5965
	Q1JQD3	Paraoxonase 3 OS=Bos taurus GN=PON3 PE=1 SV=1 - [Q1JQD3_BOVIN]	1.59e-11	4.15725
	Q29RI6	Calcium-binding protein 39 OS=Bos taurus GN=CAB39 PE=2 SV=1 - [CAB39_BOVIN]	4.72e-05	0.58725
	Q29RK1	Citrate synthase, mitochondrial OS=Bos taurus GN=CS PE=1 SV=1 - [CISY_BOVIN]	8.48e-05	1.52059
	Q2KIW9	UMP-CMP kinase OS=Bos taurus GN=CMPK1 PE=2 SV=2 - [KCY_BOVIN]	6.01e-07	0.624
	Q2KJJ9	Fructose-1,6-bisphosphatase isozyme 2 OS=Bos taurus GN=FBP2 PE=2 SV=1 - [F16P2_BOVIN]	4.35e-38	0.591181
	Q32KN6	Phosphoglycerate kinase OS=Bos taurus GN=PGK2 PE=2 SV=2 - [Q32KN6_BOVIN]	4.43e-07	0.487
	Q32LG3	Malate dehydrogenase, mitochondrial OS=Bos taurus GN=MDH2 PE=1 SV=1 - [MDHM_BOVIN]	8.06e-46	2.22782
	Q3T0I5	Mitochondrial fission 1 protein OS=Bos taurus GN=FIS1 PE=2 SV=1 - [FIS1_BOVIN]	1.68e-10	1.6115
	Q3T0P6	Phosphoglycerate kinase 1 OS=Bos taurus GN=PGK1 PE=2 SV=3 - [PGK1_BOVIN]	3.41e-210	0.54206
	Q3T145	Malate dehydrogenase, cytoplasmic OS=Bos taurus GN=MDH1 PE=2 SV=3 - [MDHC_BOVIN]	1.19e-96	0.641981
	Q3ZBD7	Glucose-6-phosphate isomerase OS=Bos taurus GN=GPI PE=2 SV=4 - [G6PI_BOVIN]	2.57e-169	0.615854
	Q3ZBU0	PDZ and LIM domain 5 OS=Bos taurus GN=PDLIM5 PE=2 SV=1 - [Q3ZBU0_BOVIN]	1.13e-20	1.59241
	Q3ZC09	Beta-enolase OS=Bos taurus GN=ENO3 PE=2 SV=1 - [ENOB_BOVIN]	5.71e-292	0.623922
	Q3ZC41	Acetyl-CoA acyltransferase 1 OS=Bos taurus GN=ACAA1 PE=1 SV=1 - [Q3ZC41_BOVIN]	0.00010344	0.66125
	Q5E946	Protein/nucleic acid deglycase DJ-1 OS=Bos taurus GN=PARK7 PE=2 SV=1 - [PARK7_BOVIN]	5.55e-66	0.583415
	Q5E956	Triosephosphate isomerase OS=Bos taurus GN=TPI1 PE=2 SV=3 - [TPIS_BOVIN]	1.9e-253	0.631511
	Q5E9V3	Myozenin-2 OS=Bos taurus GN=MYOZ2 PE=2 SV=1 - [MYOZ2_BOVIN]	5.81e-28	2.21299
	Q5KR47	Tropomyosin alpha-3 chain OS=Bos taurus GN=TPM3 PE=2 SV=1 - [TPM3_BOVIN]	1.09e-161	1.93626
	Q6T8D8	Telethonin OS=Bos taurus GN=TCAP PE=2 SV=1 - [TELT_BOVIN]	0.0322288	3.12123
	Q862R2	Similar to aspartate aminotransferase (Fragment) OS=Bos taurus PE=2 SV=1 - [Q862R2_BOVIN]	4.12e-10	1.94
	Q8MKH6-2	Isoform 2 of Troponin T, slow skeletal muscle OS=Bos taurus GN=TNNT1 - [TNNT1_BOVIN]	2.15e-33	1.56723
	Q9XSN4	Glyceraldehyde-3-phosphate dehydrogenase like-17 protein (Fragment) OS=Bos taurus GN=GAPDL17 PE=2 SV=1 - [Q9XSN4_BOVIN]	1.93e-06	0.5965
GO:0030054	cell junction	0.993364	99	3	E1BDC7,Q08DP0,Q2KJJ9,
	Accession	Description	p_value	6_0
	E1BDC7	Uncharacterized protein OS=Bos taurus PE=4 SV=2 - [E1BDC7_BOVIN]	0.0101786	2.56439
	Q08DP0	Phosphoglucomutase-1 OS=Bos taurus GN=PGM1 PE=2 SV=1 - [PGM1_BOVIN]	0	0.509255
	Q2KJJ9	Fructose-1,6-bisphosphatase isozyme 2 OS=Bos taurus GN=FBP2 PE=2 SV=1 - [F16P2_BOVIN]	4.35e-38	0.591181
GO:0042641	actomyosin	0.807474	50	3	F1N2G0,Q08DP0,Q5KR47,
	Accession	Description	p_value	6_0
	F1N2G0	Uncharacterized protein OS=Bos taurus PE=3 SV=2 - [F1N2G0_BOVIN]	4.64e-09	3.36125
	Q08DP0	Phosphoglucomutase-1 OS=Bos taurus GN=PGM1 PE=2 SV=1 - [PGM1_BOVIN]	0	0.509255
	Q5KR47	Tropomyosin alpha-3 chain OS=Bos taurus GN=TPM3 PE=2 SV=1 - [TPM3_BOVIN]	1.09e-161	1.93626
GO:0031966	mitochondrial membrane	0.786798	130	9	A0A140T8A5,P00426,P00429,P25712,P33097,Q3T0I5,Q3ZC41,Q5E946,Q862R2,
	Accession	Description	p_value	6_0
	A0A140T8A5	Isocitrate dehydrogenase [NADP] OS=Bos taurus GN=IDH1 PE=1 SV=1 - [A0A140T8A5_BOVIN]	1.66e-05	0.493
	P00426	Cytochrome c oxidase subunit 5A, mitochondrial OS=Bos taurus GN=COX5A PE=1 SV=2 - [COX5A_BOVIN]	0.00010731	1.72366
	P00429	Cytochrome c oxidase subunit 6B1 OS=Bos taurus GN=COX6B1 PE=1 SV=2 - [CX6B1_BOVIN]	0.00183984	1.64884
	P25712	NADH dehydrogenase [ubiquinone] flavoprotein 3, mitochondrial OS=Bos taurus GN=NDUFV3 PE=1 SV=1 - [NDUV3_BOVIN]	6.25e-05	1.783
	P33097	Aspartate aminotransferase, cytoplasmic OS=Bos taurus GN=GOT1 PE=1 SV=3 - [AATC_BOVIN]	1.8e-40	0.64256
	Q3T0I5	Mitochondrial fission 1 protein OS=Bos taurus GN=FIS1 PE=2 SV=1 - [FIS1_BOVIN]	1.68e-10	1.6115
	Q3ZC41	Acetyl-CoA acyltransferase 1 OS=Bos taurus GN=ACAA1 PE=1 SV=1 - [Q3ZC41_BOVIN]	0.00010344	0.66125
	Q5E946	Protein/nucleic acid deglycase DJ-1 OS=Bos taurus GN=PARK7 PE=2 SV=1 - [PARK7_BOVIN]	5.55e-66	0.583415
	Q862R2	Similar to aspartate aminotransferase (Fragment) OS=Bos taurus PE=2 SV=1 - [Q862R2_BOVIN]	4.12e-10	1.94
GO:0005622	intracellular	0.943994	874	69	A0A0A0MPA0,A0A140T897,A0A140T8A5,A1A4L7,A2I7M9,A3KN43,A4IFG0,A5D984,A6QLC3,B3IVN4,E1B959,E1BDC7,E1BL97,E1BM61,E1BNV7,E1BP91,F1MC11,F1MFX9,F1MKE7,F1MNQ4,F1MPU4,F1MTZ1,F1MUX6,F1MX12,F1N206,F1N2F2,F1N2G0,G3MYN5,G3N1C8,O77834,P00426,P00429,P00570,P10096,P16116,P25712,P33097,P41976,P60661,P62894,P63315,Q08DI7,Q08DP0,Q0IIE1,Q0VCZ8,Q0VD18,Q148H2,Q17QS4-2,Q29RI6,Q29RK1,Q2KIW9,Q2KJJ9,Q32KN6,Q32LG3,Q3T0I5,…
	Accession	Description	p_value	6_0
	A0A0A0MPA0	Uncharacterized protein OS=Bos taurus GN=LOC784932 PE=1 SV=1 - [A0A0A0MPA0_BOVIN]	0.000974579	0.620125
	A0A140T897	Serum albumin OS=Bos taurus GN=ALB PE=3 SV=1 - [A0A140T897_BOVIN]	0	0.599004
	A0A140T8A5	Isocitrate dehydrogenase [NADP] OS=Bos taurus GN=IDH1 PE=1 SV=1 - [A0A140T8A5_BOVIN]	1.66e-05	0.493
	A1A4L7	Glutathione S-transferase Mu 1 OS=Bos taurus GN=GSTM4 PE=2 SV=1 - [A1A4L7_BOVIN]	0.0380517	0.31575
	A2I7M9	Serpin A3-2 OS=Bos taurus GN=SERPINA3-2 PE=3 SV=1 - [SPA32_BOVIN]	0.000165976	0.58425
	A3KN43	CNOT1 protein (Fragment) OS=Bos taurus GN=CNOT1 PE=2 SV=1 - [A3KN43_BOVIN]	0.00980844	0.627375
	A4IFG0	GSTM1 protein OS=Bos taurus GN=GSTM1 PE=2 SV=1 - [A4IFG0_BOVIN]	4.24e-05	0.44975
	A5D984	Pyruvate kinase OS=Bos taurus GN=PKM2 PE=1 SV=1 - [A5D984_BOVIN]	0	0.640657
	A6QLC3	Uncharacterized protein (Fragment) OS=Bos taurus PE=2 SV=1 - [A6QLC3_BOVIN]	0.0176061	2.44742
	B3IVN4	M1-type pyruvate kinase (Fragment) OS=Bos taurus GN=PKM PE=2 SV=1 - [B3IVN4_BOVIN]	1.52e-12	0.592323
	E1B959	Phosphoglycerate mutase OS=Bos taurus PE=3 SV=1 - [E1B959_BOVIN]	2.09e-05	0.50725
	E1BDC7	Uncharacterized protein OS=Bos taurus PE=4 SV=2 - [E1BDC7_BOVIN]	0.0101786	2.56439
	E1BL97	SRY-box 13 OS=Bos taurus GN=SOX13 PE=4 SV=1 - [E1BL97_BOVIN]	2.39e-06	0.38575
	E1BM61	Aminopeptidase OS=Bos taurus GN=LVRN PE=3 SV=1 - [E1BM61_BOVIN]	0.0021303	0.611
	E1BNV7	Myosin IXB OS=Bos taurus GN=MYO9B PE=3 SV=2 - [E1BNV7_BOVIN]	0.000262525	0.5015
	E1BP91	Aminopeptidase OS=Bos taurus GN=NPEPPS PE=1 SV=2 - [E1BP91_BOVIN]	1.59e-18	0.636589
	F1MC11	Keratin, type I cytoskeletal 14 OS=Bos taurus GN=KRT14 PE=1 SV=2 - [F1MC11_BOVIN]	0.000140972	1.96025
	F1MFX9	Uncharacterized protein OS=Bos taurus GN=LOC504219 PE=4 SV=1 - [F1MFX9_BOVIN]	1.22e-05	0.551
	F1MKE7	Uncharacterized protein OS=Bos taurus GN=KRT6C PE=3 SV=2 - [F1MKE7_BOVIN]	0.00945055	1.70162
	F1MNQ4	Superoxide dismutase [Cu-Zn] OS=Bos taurus PE=3 SV=2 - [F1MNQ4_BOVIN]	6.31e-27	0.634868
	F1MPU4	Myotilin OS=Bos taurus GN=MYOT PE=4 SV=1 - [F1MPU4_BOVIN]	1.98e-26	1.77285
	F1MTZ1	Protein NDRG2 OS=Bos taurus GN=NDRG2 PE=4 SV=2 - [F1MTZ1_BOVIN]	0.000108981	0.577833
	F1MUX6	Glutathione S-transferase OS=Bos taurus GN=GSTM3 PE=1 SV=2 - [F1MUX6_BOVIN]	1.69e-09	0.60115
	F1MX12	Ankyrin repeat domain 2 OS=Bos taurus GN=ANKRD2 PE=4 SV=2 - [F1MX12_BOVIN]	2.58e-06	1.9571
	F1N206	Dihydrolipoyl dehydrogenase OS=Bos taurus GN=DLD PE=1 SV=2 - [F1N206_BOVIN]	3.89e-05	1.54494
	F1N2F2	Phosphoglycerate mutase OS=Bos taurus GN=PGAM2 PE=3 SV=2 - [F1N2F2_BOVIN]	3.58e-118	0.52576
	F1N2G0	Uncharacterized protein OS=Bos taurus PE=3 SV=2 - [F1N2G0_BOVIN]	4.64e-09	3.36125
	G3MYN5	Uncharacterized protein OS=Bos taurus GN=TNNI1 PE=4 SV=1 - [G3MYN5_BOVIN]	5.92e-09	2.11391
	G3N1C8	Dynein axonemal heavy chain 1 OS=Bos taurus GN=DNAH1 PE=4 SV=1 - [G3N1C8_BOVIN]	7.8e-07	0.4415
	O77834	Peroxiredoxin-6 OS=Bos taurus GN=PRDX6 PE=1 SV=3 - [PRDX6_BOVIN]	6.74e-46	0.587412
	P00426	Cytochrome c oxidase subunit 5A, mitochondrial OS=Bos taurus GN=COX5A PE=1 SV=2 - [COX5A_BOVIN]	0.00010731	1.72366
	P00429	Cytochrome c oxidase subunit 6B1 OS=Bos taurus GN=COX6B1 PE=1 SV=2 - [CX6B1_BOVIN]	0.00183984	1.64884
	P00570	Adenylate kinase isoenzyme 1 OS=Bos taurus GN=AK1 PE=1 SV=2 - [KAD1_BOVIN]	3.45e-95	0.655574
	P10096	Glyceraldehyde-3-phosphate dehydrogenase OS=Bos taurus GN=GAPDH PE=1 SV=4 - [G3P_BOVIN]	0	0.620401
	P16116	Aldose reductase OS=Bos taurus GN=AKR1B1 PE=1 SV=1 - [ALDR_BOVIN]	3.17e-13	0.662056
	P25712	NADH dehydrogenase [ubiquinone] flavoprotein 3, mitochondrial OS=Bos taurus GN=NDUFV3 PE=1 SV=1 - [NDUV3_BOVIN]	6.25e-05	1.783
	P33097	Aspartate aminotransferase, cytoplasmic OS=Bos taurus GN=GOT1 PE=1 SV=3 - [AATC_BOVIN]	1.8e-40	0.64256
	P41976	Superoxide dismutase [Mn], mitochondrial OS=Bos taurus GN=SOD2 PE=2 SV=1 - [SODM_BOVIN]	0.00413239	1.51346
	P60661	Myosin light polypeptide 6 OS=Bos taurus GN=MYL6 PE=2 SV=2 - [MYL6_BOVIN]	1.45e-06	1.59014
	P62894	Cytochrome c OS=Bos taurus GN=CYCS PE=1 SV=2 - [CYC_BOVIN]	2.88e-12	2.30116
	P63315	Troponin C, slow skeletal and cardiac muscles OS=Bos taurus GN=TNNC1 PE=1 SV=1 - [TNNC1_BOVIN]	0	1.59079
	Q08DI7	Myozenin 3 OS=Bos taurus GN=MYOZ3 PE=2 SV=1 - [Q08DI7_BOVIN]	0.00463875	1.8308
	Q08DP0	Phosphoglucomutase-1 OS=Bos taurus GN=PGM1 PE=2 SV=1 - [PGM1_BOVIN]	0	0.509255
	Q0IIE1	MYOZ1 protein OS=Bos taurus GN=MYOZ1 PE=2 SV=1 - [Q0IIE1_BOVIN]	2.27e-27	1.54859
	Q0VCZ8	Acyl-CoA synthetase long-chain family member 1 OS=Bos taurus GN=ACSL1 PE=1 SV=1 - [Q0VCZ8_BOVIN]	9.22e-07	1.91165
	Q0VD18	Phospholysine phosphohistidine inorganic pyrophosphate phosphatase OS=Bos taurus GN=LHPP PE=1 SV=1 - [LHPP_BOVIN]	0.000126611	0.416125
	Q148H2	Myosin light chain 6B OS=Bos taurus GN=MYL6B PE=2 SV=1 - [Q148H2_BOVIN]	1.47e-173	2.4608
	Q17QS4-2	Isoform 2 of Phosphatidylinositol 4-phosphate 5-kinase-like protein 1 OS=Bos taurus GN=PIP5KL1 - [PI5L1_BOVIN]	0.00623878	0.5965
	Q29RI6	Calcium-binding protein 39 OS=Bos taurus GN=CAB39 PE=2 SV=1 - [CAB39_BOVIN]	4.72e-05	0.58725
	Q29RK1	Citrate synthase, mitochondrial OS=Bos taurus GN=CS PE=1 SV=1 - [CISY_BOVIN]	8.48e-05	1.52059
	Q2KIW9	UMP-CMP kinase OS=Bos taurus GN=CMPK1 PE=2 SV=2 - [KCY_BOVIN]	6.01e-07	0.624
	Q2KJJ9	Fructose-1,6-bisphosphatase isozyme 2 OS=Bos taurus GN=FBP2 PE=2 SV=1 - [F16P2_BOVIN]	4.35e-38	0.591181
	Q32KN6	Phosphoglycerate kinase OS=Bos taurus GN=PGK2 PE=2 SV=2 - [Q32KN6_BOVIN]	4.43e-07	0.487
	Q32LG3	Malate dehydrogenase, mitochondrial OS=Bos taurus GN=MDH2 PE=1 SV=1 - [MDHM_BOVIN]	8.06e-46	2.22782
	Q3T0I5	Mitochondrial fission 1 protein OS=Bos taurus GN=FIS1 PE=2 SV=1 - [FIS1_BOVIN]	1.68e-10	1.6115
	Q3T0P6	Phosphoglycerate kinase 1 OS=Bos taurus GN=PGK1 PE=2 SV=3 - [PGK1_BOVIN]	3.41e-210	0.54206
	Q3T145	Malate dehydrogenase, cytoplasmic OS=Bos taurus GN=MDH1 PE=2 SV=3 - [MDHC_BOVIN]	1.19e-96	0.641981
	Q3ZBD7	Glucose-6-phosphate isomerase OS=Bos taurus GN=GPI PE=2 SV=4 - [G6PI_BOVIN]	2.57e-169	0.615854
	Q3ZBU0	PDZ and LIM domain 5 OS=Bos taurus GN=PDLIM5 PE=2 SV=1 - [Q3ZBU0_BOVIN]	1.13e-20	1.59241
	Q3ZC09	Beta-enolase OS=Bos taurus GN=ENO3 PE=2 SV=1 - [ENOB_BOVIN]	5.71e-292	0.623922
	Q3ZC41	Acetyl-CoA acyltransferase 1 OS=Bos taurus GN=ACAA1 PE=1 SV=1 - [Q3ZC41_BOVIN]	0.00010344	0.66125
	Q5E946	Protein/nucleic acid deglycase DJ-1 OS=Bos taurus GN=PARK7 PE=2 SV=1 - [PARK7_BOVIN]	5.55e-66	0.583415
	Q5E956	Triosephosphate isomerase OS=Bos taurus GN=TPI1 PE=2 SV=3 - [TPIS_BOVIN]	1.9e-253	0.631511
	Q5E9V3	Myozenin-2 OS=Bos taurus GN=MYOZ2 PE=2 SV=1 - [MYOZ2_BOVIN]	5.81e-28	2.21299
	Q5KR47	Tropomyosin alpha-3 chain OS=Bos taurus GN=TPM3 PE=2 SV=1 - [TPM3_BOVIN]	1.09e-161	1.93626
	Q6T8D8	Telethonin OS=Bos taurus GN=TCAP PE=2 SV=1 - [TELT_BOVIN]	0.0322288	3.12123
	Q862R2	Similar to aspartate aminotransferase (Fragment) OS=Bos taurus PE=2 SV=1 - [Q862R2_BOVIN]	4.12e-10	1.94
	Q8MKH6-2	Isoform 2 of Troponin T, slow skeletal muscle OS=Bos taurus GN=TNNT1 - [TNNT1_BOVIN]	2.15e-33	1.56723
	Q9XSN4	Glyceraldehyde-3-phosphate dehydrogenase like-17 protein (Fragment) OS=Bos taurus GN=GAPDL17 PE=2 SV=1 - [Q9XSN4_BOVIN]	1.93e-06	0.5965
GO:0043034	costamere	0.139249	8	2	F1MC11,Q08DP0,
	Accession	Description	p_value	6_0
	F1MC11	Keratin, type I cytoskeletal 14 OS=Bos taurus GN=KRT14 PE=1 SV=2 - [F1MC11_BOVIN]	0.000140972	1.96025
	Q08DP0	Phosphoglucomutase-1 OS=Bos taurus GN=PGM1 PE=2 SV=1 - [PGM1_BOVIN]	0	0.509255
GO:0031300	intrinsic component of organelle membrane	0.651689	12	1	Q3T0I5,
	Accession	Description	p_value	6_0
	Q3T0I5	Mitochondrial fission 1 protein OS=Bos taurus GN=FIS1 PE=2 SV=1 - [FIS1_BOVIN]	1.68e-10	1.6115
GO:0005903	brush border	0.0433909	24	5	E1BM61,E1BNV7,E1BP91,P60661,Q148H2,
	Accession	Description	p_value	6_0
	E1BM61	Aminopeptidase OS=Bos taurus GN=LVRN PE=3 SV=1 - [E1BM61_BOVIN]	0.0021303	0.611
	E1BNV7	Myosin IXB OS=Bos taurus GN=MYO9B PE=3 SV=2 - [E1BNV7_BOVIN]	0.000262525	0.5015
	E1BP91	Aminopeptidase OS=Bos taurus GN=NPEPPS PE=1 SV=2 - [E1BP91_BOVIN]	1.59e-18	0.636589
	P60661	Myosin light polypeptide 6 OS=Bos taurus GN=MYL6 PE=2 SV=2 - [MYL6_BOVIN]	1.45e-06	1.59014
	Q148H2	Myosin light chain 6B OS=Bos taurus GN=MYL6B PE=2 SV=1 - [Q148H2_BOVIN]	1.47e-173	2.4608
GO:0098573	intrinsic component of mitochondrial membrane	0.619496	11	1	Q3T0I5,
	Accession	Description	p_value	6_0
	Q3T0I5	Mitochondrial fission 1 protein OS=Bos taurus GN=FIS1 PE=2 SV=1 - [FIS1_BOVIN]	1.68e-10	1.6115
GO:0032432	actin filament bundle	0.730275	44	3	F1N2G0,Q08DP0,Q5KR47,
	Accession	Description	p_value	6_0
	F1N2G0	Uncharacterized protein OS=Bos taurus PE=3 SV=2 - [F1N2G0_BOVIN]	4.64e-09	3.36125
	Q08DP0	Phosphoglucomutase-1 OS=Bos taurus GN=PGM1 PE=2 SV=1 - [PGM1_BOVIN]	0	0.509255
	Q5KR47	Tropomyosin alpha-3 chain OS=Bos taurus GN=TPM3 PE=2 SV=1 - [TPM3_BOVIN]	1.09e-161	1.93626
GO:0042383	sarcolemma	0.961406	57	2	F1MC11,Q08DP0,
	Accession	Description	p_value	6_0
	F1MC11	Keratin, type I cytoskeletal 14 OS=Bos taurus GN=KRT14 PE=1 SV=2 - [F1MC11_BOVIN]	0.000140972	1.96025
	Q08DP0	Phosphoglucomutase-1 OS=Bos taurus GN=PGM1 PE=2 SV=1 - [PGM1_BOVIN]	0	0.509255
GO:0071944	cell periphery	0.986141	286	16	E1BM61,E1BNV7,E1BP91,F1MC11,F1MKE7,F1MPU4,F1MTZ1,F1MWN3,P10522,P33097,Q08DP0,Q1JQD3,Q2KJJ9,Q3ZC09,Q5E946,Q862R2,
	Accession	Description	p_value	6_0
	E1BM61	Aminopeptidase OS=Bos taurus GN=LVRN PE=3 SV=1 - [E1BM61_BOVIN]	0.0021303	0.611
	E1BNV7	Myosin IXB OS=Bos taurus GN=MYO9B PE=3 SV=2 - [E1BNV7_BOVIN]	0.000262525	0.5015
	E1BP91	Aminopeptidase OS=Bos taurus GN=NPEPPS PE=1 SV=2 - [E1BP91_BOVIN]	1.59e-18	0.636589
	F1MC11	Keratin, type I cytoskeletal 14 OS=Bos taurus GN=KRT14 PE=1 SV=2 - [F1MC11_BOVIN]	0.000140972	1.96025
	F1MKE7	Uncharacterized protein OS=Bos taurus GN=KRT6C PE=3 SV=2 - [F1MKE7_BOVIN]	0.00945055	1.70162
	F1MPU4	Myotilin OS=Bos taurus GN=MYOT PE=4 SV=1 - [F1MPU4_BOVIN]	1.98e-26	1.77285
	F1MTZ1	Protein NDRG2 OS=Bos taurus GN=NDRG2 PE=4 SV=2 - [F1MTZ1_BOVIN]	0.000108981	0.577833
	F1MWN3	Nidogen 1 OS=Bos taurus GN=NID1 PE=4 SV=2 - [F1MWN3_BOVIN]	0.0410152	1.54964
	P10522	Myelin protein P0 OS=Bos taurus GN=MPZ PE=1 SV=2 - [MYP0_BOVIN]	4.8e-07	2.18675
	P33097	Aspartate aminotransferase, cytoplasmic OS=Bos taurus GN=GOT1 PE=1 SV=3 - [AATC_BOVIN]	1.8e-40	0.64256
	Q08DP0	Phosphoglucomutase-1 OS=Bos taurus GN=PGM1 PE=2 SV=1 - [PGM1_BOVIN]	0	0.509255
	Q1JQD3	Paraoxonase 3 OS=Bos taurus GN=PON3 PE=1 SV=1 - [Q1JQD3_BOVIN]	1.59e-11	4.15725
	Q2KJJ9	Fructose-1,6-bisphosphatase isozyme 2 OS=Bos taurus GN=FBP2 PE=2 SV=1 - [F16P2_BOVIN]	4.35e-38	0.591181
	Q3ZC09	Beta-enolase OS=Bos taurus GN=ENO3 PE=2 SV=1 - [ENOB_BOVIN]	5.71e-292	0.623922
	Q5E946	Protein/nucleic acid deglycase DJ-1 OS=Bos taurus GN=PARK7 PE=2 SV=1 - [PARK7_BOVIN]	5.55e-66	0.583415
	Q862R2	Similar to aspartate aminotransferase (Fragment) OS=Bos taurus PE=2 SV=1 - [Q862R2_BOVIN]	4.12e-10	1.94
GO:0043230	extracellular organelle	0.828863	20	1	A0A140T897,
	Accession	Description	p_value	6_0
	A0A140T897	Serum albumin OS=Bos taurus GN=ALB PE=3 SV=1 - [A0A140T897_BOVIN]	0	0.599004
GO:0001533	cornified envelope	0.408832	6	1	F1MC11,
	Accession	Description	p_value	6_0
	F1MC11	Keratin, type I cytoskeletal 14 OS=Bos taurus GN=KRT14 PE=1 SV=2 - [F1MC11_BOVIN]	0.000140972	1.96025
GO:0044441	ciliary part	0.91643	28	1	G3N1C8,
	Accession	Description	p_value	6_0
	G3N1C8	Dynein axonemal heavy chain 1 OS=Bos taurus GN=DNAH1 PE=4 SV=1 - [G3N1C8_BOVIN]	7.8e-07	0.4415
GO:0005777	peroxisome	0.301237	23	3	A0A140T8A5,Q3T0I5,Q3ZC41,
	Accession	Description	p_value	6_0
	A0A140T8A5	Isocitrate dehydrogenase [NADP] OS=Bos taurus GN=IDH1 PE=1 SV=1 - [A0A140T8A5_BOVIN]	1.66e-05	0.493
	Q3T0I5	Mitochondrial fission 1 protein OS=Bos taurus GN=FIS1 PE=2 SV=1 - [FIS1_BOVIN]	1.68e-10	1.6115
	Q3ZC41	Acetyl-CoA acyltransferase 1 OS=Bos taurus GN=ACAA1 PE=1 SV=1 - [Q3ZC41_BOVIN]	0.00010344	0.66125
GO:0036477	somatodendritic compartment	0.988243	72	2	F1MNQ4,Q3ZC09,
	Accession	Description	p_value	6_0
	F1MNQ4	Superoxide dismutase [Cu-Zn] OS=Bos taurus PE=3 SV=2 - [F1MNQ4_BOVIN]	6.31e-27	0.634868
	Q3ZC09	Beta-enolase OS=Bos taurus GN=ENO3 PE=2 SV=1 - [ENOB_BOVIN]	5.71e-292	0.623922
GO:0098803	respiratory chain complex	0.616711	50	4	P00426,P00429,P25712,Q5E946,
	Accession	Description	p_value	6_0
	P00426	Cytochrome c oxidase subunit 5A, mitochondrial OS=Bos taurus GN=COX5A PE=1 SV=2 - [COX5A_BOVIN]	0.00010731	1.72366
	P00429	Cytochrome c oxidase subunit 6B1 OS=Bos taurus GN=COX6B1 PE=1 SV=2 - [CX6B1_BOVIN]	0.00183984	1.64884
	P25712	NADH dehydrogenase [ubiquinone] flavoprotein 3, mitochondrial OS=Bos taurus GN=NDUFV3 PE=1 SV=1 - [NDUV3_BOVIN]	6.25e-05	1.783
	Q5E946	Protein/nucleic acid deglycase DJ-1 OS=Bos taurus GN=PARK7 PE=2 SV=1 - [PARK7_BOVIN]	5.55e-66	0.583415
GO:0044425	membrane part	0.997429	316	16	E1BM61,E1BNV7,E1BP91,F1MC11,F1MWN3,P00426,P00429,P10096,P10522,P25712,P62894,Q08DP0,Q0VCZ8,Q3T0I5,Q5E946,Q9XSN4,
	Accession	Description	p_value	6_0
	E1BM61	Aminopeptidase OS=Bos taurus GN=LVRN PE=3 SV=1 - [E1BM61_BOVIN]	0.0021303	0.611
	E1BNV7	Myosin IXB OS=Bos taurus GN=MYO9B PE=3 SV=2 - [E1BNV7_BOVIN]	0.000262525	0.5015
	E1BP91	Aminopeptidase OS=Bos taurus GN=NPEPPS PE=1 SV=2 - [E1BP91_BOVIN]	1.59e-18	0.636589
	F1MC11	Keratin, type I cytoskeletal 14 OS=Bos taurus GN=KRT14 PE=1 SV=2 - [F1MC11_BOVIN]	0.000140972	1.96025
	F1MWN3	Nidogen 1 OS=Bos taurus GN=NID1 PE=4 SV=2 - [F1MWN3_BOVIN]	0.0410152	1.54964
	P00426	Cytochrome c oxidase subunit 5A, mitochondrial OS=Bos taurus GN=COX5A PE=1 SV=2 - [COX5A_BOVIN]	0.00010731	1.72366
	P00429	Cytochrome c oxidase subunit 6B1 OS=Bos taurus GN=COX6B1 PE=1 SV=2 - [CX6B1_BOVIN]	0.00183984	1.64884
	P10096	Glyceraldehyde-3-phosphate dehydrogenase OS=Bos taurus GN=GAPDH PE=1 SV=4 - [G3P_BOVIN]	0	0.620401
	P10522	Myelin protein P0 OS=Bos taurus GN=MPZ PE=1 SV=2 - [MYP0_BOVIN]	4.8e-07	2.18675
	P25712	NADH dehydrogenase [ubiquinone] flavoprotein 3, mitochondrial OS=Bos taurus GN=NDUFV3 PE=1 SV=1 - [NDUV3_BOVIN]	6.25e-05	1.783
	P62894	Cytochrome c OS=Bos taurus GN=CYCS PE=1 SV=2 - [CYC_BOVIN]	2.88e-12	2.30116
	Q08DP0	Phosphoglucomutase-1 OS=Bos taurus GN=PGM1 PE=2 SV=1 - [PGM1_BOVIN]	0	0.509255
	Q0VCZ8	Acyl-CoA synthetase long-chain family member 1 OS=Bos taurus GN=ACSL1 PE=1 SV=1 - [Q0VCZ8_BOVIN]	9.22e-07	1.91165
	Q3T0I5	Mitochondrial fission 1 protein OS=Bos taurus GN=FIS1 PE=2 SV=1 - [FIS1_BOVIN]	1.68e-10	1.6115
	Q5E946	Protein/nucleic acid deglycase DJ-1 OS=Bos taurus GN=PARK7 PE=2 SV=1 - [PARK7_BOVIN]	5.55e-66	0.583415
	Q9XSN4	Glyceraldehyde-3-phosphate dehydrogenase like-17 protein (Fragment) OS=Bos taurus GN=GAPDL17 PE=2 SV=1 - [Q9XSN4_BOVIN]	1.93e-06	0.5965
GO:0031527	filopodium membrane	0.295358	4	1	E1BNV7,
	Accession	Description	p_value	6_0
	E1BNV7	Myosin IXB OS=Bos taurus GN=MYO9B PE=3 SV=2 - [E1BNV7_BOVIN]	0.000262525	0.5015
GO:0045178	basal part of cell	0.504216	8	1	F1MC11,
	Accession	Description	p_value	6_0
	F1MC11	Keratin, type I cytoskeletal 14 OS=Bos taurus GN=KRT14 PE=1 SV=2 - [F1MC11_BOVIN]	0.000140972	1.96025
GO:0044438	microbody part	0.354554	5	1	Q3T0I5,
	Accession	Description	p_value	6_0
	Q3T0I5	Mitochondrial fission 1 protein OS=Bos taurus GN=FIS1 PE=2 SV=1 - [FIS1_BOVIN]	1.68e-10	1.6115
GO:0044447	axoneme part	0.295358	4	1	G3N1C8,
	Accession	Description	p_value	6_0
	G3N1C8	Dynein axonemal heavy chain 1 OS=Bos taurus GN=DNAH1 PE=4 SV=1 - [G3N1C8_BOVIN]	7.8e-07	0.4415
GO:1990357	terminal web	0.354554	5	1	F1MC11,
	Accession	Description	p_value	6_0
	F1MC11	Keratin, type I cytoskeletal 14 OS=Bos taurus GN=KRT14 PE=1 SV=2 - [F1MC11_BOVIN]	0.000140972	1.96025
GO:0031090	organelle membrane	0.993436	229	11	A0A140T8A5,P00426,P00429,P10096,P25712,P33097,Q3T0I5,Q3ZC41,Q5E946,Q862R2,Q9XSN4,
	Accession	Description	p_value	6_0
	A0A140T8A5	Isocitrate dehydrogenase [NADP] OS=Bos taurus GN=IDH1 PE=1 SV=1 - [A0A140T8A5_BOVIN]	1.66e-05	0.493
	P00426	Cytochrome c oxidase subunit 5A, mitochondrial OS=Bos taurus GN=COX5A PE=1 SV=2 - [COX5A_BOVIN]	0.00010731	1.72366
	P00429	Cytochrome c oxidase subunit 6B1 OS=Bos taurus GN=COX6B1 PE=1 SV=2 - [CX6B1_BOVIN]	0.00183984	1.64884
	P10096	Glyceraldehyde-3-phosphate dehydrogenase OS=Bos taurus GN=GAPDH PE=1 SV=4 - [G3P_BOVIN]	0	0.620401
	P25712	NADH dehydrogenase [ubiquinone] flavoprotein 3, mitochondrial OS=Bos taurus GN=NDUFV3 PE=1 SV=1 - [NDUV3_BOVIN]	6.25e-05	1.783
	P33097	Aspartate aminotransferase, cytoplasmic OS=Bos taurus GN=GOT1 PE=1 SV=3 - [AATC_BOVIN]	1.8e-40	0.64256
	Q3T0I5	Mitochondrial fission 1 protein OS=Bos taurus GN=FIS1 PE=2 SV=1 - [FIS1_BOVIN]	1.68e-10	1.6115
	Q3ZC41	Acetyl-CoA acyltransferase 1 OS=Bos taurus GN=ACAA1 PE=1 SV=1 - [Q3ZC41_BOVIN]	0.00010344	0.66125
	Q5E946	Protein/nucleic acid deglycase DJ-1 OS=Bos taurus GN=PARK7 PE=2 SV=1 - [PARK7_BOVIN]	5.55e-66	0.583415
	Q862R2	Similar to aspartate aminotransferase (Fragment) OS=Bos taurus PE=2 SV=1 - [Q862R2_BOVIN]	4.12e-10	1.94
	Q9XSN4	Glyceraldehyde-3-phosphate dehydrogenase like-17 protein (Fragment) OS=Bos taurus GN=GAPDL17 PE=2 SV=1 - [Q9XSN4_BOVIN]	1.93e-06	0.5965
GO:0005815	microtubule organizing center	0.998411	71	1	F1MTZ1,
	Accession	Description	p_value	6_0
	F1MTZ1	Protein NDRG2 OS=Bos taurus GN=NDRG2 PE=4 SV=2 - [F1MTZ1_BOVIN]	0.000108981	0.577833
GO:0030672	synaptic vesicle membrane	0.110249	7	2	P10096,Q9XSN4,
	Accession	Description	p_value	6_0
	P10096	Glyceraldehyde-3-phosphate dehydrogenase OS=Bos taurus GN=GAPDH PE=1 SV=4 - [G3P_BOVIN]	0	0.620401
	Q9XSN4	Glyceraldehyde-3-phosphate dehydrogenase like-17 protein (Fragment) OS=Bos taurus GN=GAPDL17 PE=2 SV=1 - [Q9XSN4_BOVIN]	1.93e-06	0.5965
GO:0001726	ruffle	0.930208	30	1	E1BNV7,
	Accession	Description	p_value	6_0
	E1BNV7	Myosin IXB OS=Bos taurus GN=MYO9B PE=3 SV=2 - [E1BNV7_BOVIN]	0.000262525	0.5015
GO:0043204	perikaryon	0.354554	5	1	Q3ZC09,
	Accession	Description	p_value	6_0
	Q3ZC09	Beta-enolase OS=Bos taurus GN=ENO3 PE=2 SV=1 - [ENOB_BOVIN]	5.71e-292	0.623922
GO:0030424	axon	0.971713	61	2	F1MPU4,F1MTZ1,
	Accession	Description	p_value	6_0
	F1MPU4	Myotilin OS=Bos taurus GN=MYOT PE=4 SV=1 - [F1MPU4_BOVIN]	1.98e-26	1.77285
	F1MTZ1	Protein NDRG2 OS=Bos taurus GN=NDRG2 PE=4 SV=2 - [F1MTZ1_BOVIN]	0.000108981	0.577833
GO:0044233	ER-mitochondrion membrane contact site	0.230805	3	1	Q0VCZ8,
	Accession	Description	p_value	6_0
	Q0VCZ8	Acyl-CoA synthetase long-chain family member 1 OS=Bos taurus GN=ACSL1 PE=1 SV=1 - [Q0VCZ8_BOVIN]	9.22e-07	1.91165
GO:0001669	acrosomal vesicle	0.732981	15	1	F1N206,
	Accession	Description	p_value	6_0
	F1N206	Dihydrolipoyl dehydrogenase OS=Bos taurus GN=DLD PE=1 SV=2 - [F1N206_BOVIN]	3.89e-05	1.54494
GO:0031253	cell projection membrane	0.955593	35	1	E1BNV7,
	Accession	Description	p_value	6_0
	E1BNV7	Myosin IXB OS=Bos taurus GN=MYO9B PE=3 SV=2 - [E1BNV7_BOVIN]	0.000262525	0.5015
GO:0099513	polymeric cytoskeletal fiber	0.903371	92	5	E1BNV7,F1MC11,F1MKE7,F1MTZ1,Q5KR47,
	Accession	Description	p_value	6_0
	E1BNV7	Myosin IXB OS=Bos taurus GN=MYO9B PE=3 SV=2 - [E1BNV7_BOVIN]	0.000262525	0.5015
	F1MC11	Keratin, type I cytoskeletal 14 OS=Bos taurus GN=KRT14 PE=1 SV=2 - [F1MC11_BOVIN]	0.000140972	1.96025
	F1MKE7	Uncharacterized protein OS=Bos taurus GN=KRT6C PE=3 SV=2 - [F1MKE7_BOVIN]	0.00945055	1.70162
	F1MTZ1	Protein NDRG2 OS=Bos taurus GN=NDRG2 PE=4 SV=2 - [F1MTZ1_BOVIN]	0.000108981	0.577833
	Q5KR47	Tropomyosin alpha-3 chain OS=Bos taurus GN=TPM3 PE=2 SV=1 - [TPM3_BOVIN]	1.09e-161	1.93626
GO:1990584	cardiac Troponin complex	0.0371451	4	2	G3MYN5,P63315,
	Accession	Description	p_value	6_0
	G3MYN5	Uncharacterized protein OS=Bos taurus GN=TNNI1 PE=4 SV=1 - [G3MYN5_BOVIN]	5.92e-09	2.11391
	P63315	Troponin C, slow skeletal and cardiac muscles OS=Bos taurus GN=TNNC1 PE=1 SV=1 - [TNNC1_BOVIN]	0	1.59079
GO:0031306	intrinsic component of mitochondrial outer membrane	0.230805	3	1	Q3T0I5,
	Accession	Description	p_value	6_0
	Q3T0I5	Mitochondrial fission 1 protein OS=Bos taurus GN=FIS1 PE=2 SV=1 - [FIS1_BOVIN]	1.68e-10	1.6115
GO:0030014	CCR4-NOT complex	0.0836694	1	1	A3KN43,
	Accession	Description	p_value	6_0
	A3KN43	CNOT1 protein (Fragment) OS=Bos taurus GN=CNOT1 PE=2 SV=1 - [A3KN43_BOVIN]	0.00980844	0.627375
GO:0044421	extracellular region part	0.609916	112	9	A0A0A0MPA0,A0A140T897,A2I7M9,F1MNQ4,F1MWN3,F1N5M2,Q1JQD3,Q3SZR3,Q3ZBD7,
	Accession	Description	p_value	6_0
	A0A0A0MPA0	Uncharacterized protein OS=Bos taurus GN=LOC784932 PE=1 SV=1 - [A0A0A0MPA0_BOVIN]	0.000974579	0.620125
	A0A140T897	Serum albumin OS=Bos taurus GN=ALB PE=3 SV=1 - [A0A140T897_BOVIN]	0	0.599004
	A2I7M9	Serpin A3-2 OS=Bos taurus GN=SERPINA3-2 PE=3 SV=1 - [SPA32_BOVIN]	0.000165976	0.58425
	F1MNQ4	Superoxide dismutase [Cu-Zn] OS=Bos taurus PE=3 SV=2 - [F1MNQ4_BOVIN]	6.31e-27	0.634868
	F1MWN3	Nidogen 1 OS=Bos taurus GN=NID1 PE=4 SV=2 - [F1MWN3_BOVIN]	0.0410152	1.54964
	F1N5M2	Vitamin D-binding protein OS=Bos taurus GN=GC PE=3 SV=2 - [F1N5M2_BOVIN]	2.26e-05	0.5635
	Q1JQD3	Paraoxonase 3 OS=Bos taurus GN=PON3 PE=1 SV=1 - [Q1JQD3_BOVIN]	1.59e-11	4.15725
	Q3SZR3	Alpha-1-acid glycoprotein OS=Bos taurus GN=ORM1 PE=2 SV=1 - [A1AG_BOVIN]	6.99e-16	0.634214
	Q3ZBD7	Glucose-6-phosphate isomerase OS=Bos taurus GN=GPI PE=2 SV=4 - [G6PI_BOVIN]	2.57e-169	0.615854
GO:0012505	endomembrane system	0.995523	250	12	A0A0A0MPA0,A0A140T897,A2I7M9,E1BM61,E1BP91,F1MTZ1,F1N206,P10096,Q0VCZ8,Q3ZC41,Q5E946,Q9XSN4,
	Accession	Description	p_value	6_0
	A0A0A0MPA0	Uncharacterized protein OS=Bos taurus GN=LOC784932 PE=1 SV=1 - [A0A0A0MPA0_BOVIN]	0.000974579	0.620125
	A0A140T897	Serum albumin OS=Bos taurus GN=ALB PE=3 SV=1 - [A0A140T897_BOVIN]	0	0.599004
	A2I7M9	Serpin A3-2 OS=Bos taurus GN=SERPINA3-2 PE=3 SV=1 - [SPA32_BOVIN]	0.000165976	0.58425
	E1BM61	Aminopeptidase OS=Bos taurus GN=LVRN PE=3 SV=1 - [E1BM61_BOVIN]	0.0021303	0.611
	E1BP91	Aminopeptidase OS=Bos taurus GN=NPEPPS PE=1 SV=2 - [E1BP91_BOVIN]	1.59e-18	0.636589
	F1MTZ1	Protein NDRG2 OS=Bos taurus GN=NDRG2 PE=4 SV=2 - [F1MTZ1_BOVIN]	0.000108981	0.577833
	F1N206	Dihydrolipoyl dehydrogenase OS=Bos taurus GN=DLD PE=1 SV=2 - [F1N206_BOVIN]	3.89e-05	1.54494
	P10096	Glyceraldehyde-3-phosphate dehydrogenase OS=Bos taurus GN=GAPDH PE=1 SV=4 - [G3P_BOVIN]	0	0.620401
	Q0VCZ8	Acyl-CoA synthetase long-chain family member 1 OS=Bos taurus GN=ACSL1 PE=1 SV=1 - [Q0VCZ8_BOVIN]	9.22e-07	1.91165
	Q3ZC41	Acetyl-CoA acyltransferase 1 OS=Bos taurus GN=ACAA1 PE=1 SV=1 - [Q3ZC41_BOVIN]	0.00010344	0.66125
	Q5E946	Protein/nucleic acid deglycase DJ-1 OS=Bos taurus GN=PARK7 PE=2 SV=1 - [PARK7_BOVIN]	5.55e-66	0.583415
	Q9XSN4	Glyceraldehyde-3-phosphate dehydrogenase like-17 protein (Fragment) OS=Bos taurus GN=GAPDL17 PE=2 SV=1 - [Q9XSN4_BOVIN]	1.93e-06	0.5965
GO:0005759	mitochondrial matrix	0.585635	73	6	P33097,P41976,Q29RK1,Q32LG3,Q5E946,Q862R2,
	Accession	Description	p_value	6_0
	P33097	Aspartate aminotransferase, cytoplasmic OS=Bos taurus GN=GOT1 PE=1 SV=3 - [AATC_BOVIN]	1.8e-40	0.64256
	P41976	Superoxide dismutase [Mn], mitochondrial OS=Bos taurus GN=SOD2 PE=2 SV=1 - [SODM_BOVIN]	0.00413239	1.51346
	Q29RK1	Citrate synthase, mitochondrial OS=Bos taurus GN=CS PE=1 SV=1 - [CISY_BOVIN]	8.48e-05	1.52059
	Q32LG3	Malate dehydrogenase, mitochondrial OS=Bos taurus GN=MDH2 PE=1 SV=1 - [MDHM_BOVIN]	8.06e-46	2.22782
	Q5E946	Protein/nucleic acid deglycase DJ-1 OS=Bos taurus GN=PARK7 PE=2 SV=1 - [PARK7_BOVIN]	5.55e-66	0.583415
	Q862R2	Similar to aspartate aminotransferase (Fragment) OS=Bos taurus PE=2 SV=1 - [Q862R2_BOVIN]	4.12e-10	1.94
GO:0034358	plasma lipoprotein particle	0.354554	5	1	Q1JQD3,
	Accession	Description	p_value	6_0
	Q1JQD3	Paraoxonase 3 OS=Bos taurus GN=PON3 PE=1 SV=1 - [Q1JQD3_BOVIN]	1.59e-11	4.15725
GO:0030018	Z disc	0.0586621	70	10	E1BDC7,F1MC11,F1MPU4,F1N2G0,Q08DI7,Q08DP0,Q0IIE1,Q2KJJ9,Q5E9V3,Q6T8D8,
	Accession	Description	p_value	6_0
	E1BDC7	Uncharacterized protein OS=Bos taurus PE=4 SV=2 - [E1BDC7_BOVIN]	0.0101786	2.56439
	F1MC11	Keratin, type I cytoskeletal 14 OS=Bos taurus GN=KRT14 PE=1 SV=2 - [F1MC11_BOVIN]	0.000140972	1.96025
	F1MPU4	Myotilin OS=Bos taurus GN=MYOT PE=4 SV=1 - [F1MPU4_BOVIN]	1.98e-26	1.77285
	F1N2G0	Uncharacterized protein OS=Bos taurus PE=3 SV=2 - [F1N2G0_BOVIN]	4.64e-09	3.36125
	Q08DI7	Myozenin 3 OS=Bos taurus GN=MYOZ3 PE=2 SV=1 - [Q08DI7_BOVIN]	0.00463875	1.8308
	Q08DP0	Phosphoglucomutase-1 OS=Bos taurus GN=PGM1 PE=2 SV=1 - [PGM1_BOVIN]	0	0.509255
	Q0IIE1	MYOZ1 protein OS=Bos taurus GN=MYOZ1 PE=2 SV=1 - [Q0IIE1_BOVIN]	2.27e-27	1.54859
	Q2KJJ9	Fructose-1,6-bisphosphatase isozyme 2 OS=Bos taurus GN=FBP2 PE=2 SV=1 - [F16P2_BOVIN]	4.35e-38	0.591181
	Q5E9V3	Myozenin-2 OS=Bos taurus GN=MYOZ2 PE=2 SV=1 - [MYOZ2_BOVIN]	5.81e-28	2.21299
	Q6T8D8	Telethonin OS=Bos taurus GN=TCAP PE=2 SV=1 - [TELT_BOVIN]	0.0322288	3.12123
GO:0031674	I band	0.0371903	74	11	E1BDC7,F1MC11,F1MPU4,F1MX12,F1N2G0,Q08DI7,Q08DP0,Q0IIE1,Q2KJJ9,Q5E9V3,Q6T8D8,
	Accession	Description	p_value	6_0
	E1BDC7	Uncharacterized protein OS=Bos taurus PE=4 SV=2 - [E1BDC7_BOVIN]	0.0101786	2.56439
	F1MC11	Keratin, type I cytoskeletal 14 OS=Bos taurus GN=KRT14 PE=1 SV=2 - [F1MC11_BOVIN]	0.000140972	1.96025
	F1MPU4	Myotilin OS=Bos taurus GN=MYOT PE=4 SV=1 - [F1MPU4_BOVIN]	1.98e-26	1.77285
	F1MX12	Ankyrin repeat domain 2 OS=Bos taurus GN=ANKRD2 PE=4 SV=2 - [F1MX12_BOVIN]	2.58e-06	1.9571
	F1N2G0	Uncharacterized protein OS=Bos taurus PE=3 SV=2 - [F1N2G0_BOVIN]	4.64e-09	3.36125
	Q08DI7	Myozenin 3 OS=Bos taurus GN=MYOZ3 PE=2 SV=1 - [Q08DI7_BOVIN]	0.00463875	1.8308
	Q08DP0	Phosphoglucomutase-1 OS=Bos taurus GN=PGM1 PE=2 SV=1 - [PGM1_BOVIN]	0	0.509255
	Q0IIE1	MYOZ1 protein OS=Bos taurus GN=MYOZ1 PE=2 SV=1 - [Q0IIE1_BOVIN]	2.27e-27	1.54859
	Q2KJJ9	Fructose-1,6-bisphosphatase isozyme 2 OS=Bos taurus GN=FBP2 PE=2 SV=1 - [F16P2_BOVIN]	4.35e-38	0.591181
	Q5E9V3	Myozenin-2 OS=Bos taurus GN=MYOZ2 PE=2 SV=1 - [MYOZ2_BOVIN]	5.81e-28	2.21299
	Q6T8D8	Telethonin OS=Bos taurus GN=TCAP PE=2 SV=1 - [TELT_BOVIN]	0.0322288	3.12123
GO:0097729	9+2 motile cilium	0.458595	7	1	G3N1C8,
	Accession	Description	p_value	6_0
	G3N1C8	Dynein axonemal heavy chain 1 OS=Bos taurus GN=DNAH1 PE=4 SV=1 - [G3N1C8_BOVIN]	7.8e-07	0.4415
GO:0044430	cytoskeletal part	0.923472	209	13	E1BNV7,F1MC11,F1MKE7,F1MTZ1,F1N2G0,G3MYN5,G3N1C8,P60661,P63315,Q08DP0,Q148H2,Q5KR47,Q8MKH6-2,
	Accession	Description	p_value	6_0
	E1BNV7	Myosin IXB OS=Bos taurus GN=MYO9B PE=3 SV=2 - [E1BNV7_BOVIN]	0.000262525	0.5015
	F1MC11	Keratin, type I cytoskeletal 14 OS=Bos taurus GN=KRT14 PE=1 SV=2 - [F1MC11_BOVIN]	0.000140972	1.96025
	F1MKE7	Uncharacterized protein OS=Bos taurus GN=KRT6C PE=3 SV=2 - [F1MKE7_BOVIN]	0.00945055	1.70162
	F1MTZ1	Protein NDRG2 OS=Bos taurus GN=NDRG2 PE=4 SV=2 - [F1MTZ1_BOVIN]	0.000108981	0.577833
	F1N2G0	Uncharacterized protein OS=Bos taurus PE=3 SV=2 - [F1N2G0_BOVIN]	4.64e-09	3.36125
	G3MYN5	Uncharacterized protein OS=Bos taurus GN=TNNI1 PE=4 SV=1 - [G3MYN5_BOVIN]	5.92e-09	2.11391
	G3N1C8	Dynein axonemal heavy chain 1 OS=Bos taurus GN=DNAH1 PE=4 SV=1 - [G3N1C8_BOVIN]	7.8e-07	0.4415
	P60661	Myosin light polypeptide 6 OS=Bos taurus GN=MYL6 PE=2 SV=2 - [MYL6_BOVIN]	1.45e-06	1.59014
	P63315	Troponin C, slow skeletal and cardiac muscles OS=Bos taurus GN=TNNC1 PE=1 SV=1 - [TNNC1_BOVIN]	0	1.59079
	Q08DP0	Phosphoglucomutase-1 OS=Bos taurus GN=PGM1 PE=2 SV=1 - [PGM1_BOVIN]	0	0.509255
	Q148H2	Myosin light chain 6B OS=Bos taurus GN=MYL6B PE=2 SV=1 - [Q148H2_BOVIN]	1.47e-173	2.4608
	Q5KR47	Tropomyosin alpha-3 chain OS=Bos taurus GN=TPM3 PE=2 SV=1 - [TPM3_BOVIN]	1.09e-161	1.93626
	Q8MKH6-2	Isoform 2 of Troponin T, slow skeletal muscle OS=Bos taurus GN=TNNT1 - [TNNT1_BOVIN]	2.15e-33	1.56723
GO:0099080	supramolecular complex	0.109874	183	20	E1BDC7,E1BNV7,F1MC11,F1MKE7,F1MPU4,F1MTZ1,F1MX12,F1N2G0,G3MYN5,P60661,P63315,Q08DI7,Q08DP0,Q0IIE1,Q148H2,Q2KJJ9,Q5E9V3,Q5KR47,Q6T8D8,Q8MKH6-2,
	Accession	Description	p_value	6_0
	E1BDC7	Uncharacterized protein OS=Bos taurus PE=4 SV=2 - [E1BDC7_BOVIN]	0.0101786	2.56439
	E1BNV7	Myosin IXB OS=Bos taurus GN=MYO9B PE=3 SV=2 - [E1BNV7_BOVIN]	0.000262525	0.5015
	F1MC11	Keratin, type I cytoskeletal 14 OS=Bos taurus GN=KRT14 PE=1 SV=2 - [F1MC11_BOVIN]	0.000140972	1.96025
	F1MKE7	Uncharacterized protein OS=Bos taurus GN=KRT6C PE=3 SV=2 - [F1MKE7_BOVIN]	0.00945055	1.70162
	F1MPU4	Myotilin OS=Bos taurus GN=MYOT PE=4 SV=1 - [F1MPU4_BOVIN]	1.98e-26	1.77285
	F1MTZ1	Protein NDRG2 OS=Bos taurus GN=NDRG2 PE=4 SV=2 - [F1MTZ1_BOVIN]	0.000108981	0.577833
	F1MX12	Ankyrin repeat domain 2 OS=Bos taurus GN=ANKRD2 PE=4 SV=2 - [F1MX12_BOVIN]	2.58e-06	1.9571
	F1N2G0	Uncharacterized protein OS=Bos taurus PE=3 SV=2 - [F1N2G0_BOVIN]	4.64e-09	3.36125
	G3MYN5	Uncharacterized protein OS=Bos taurus GN=TNNI1 PE=4 SV=1 - [G3MYN5_BOVIN]	5.92e-09	2.11391
	P60661	Myosin light polypeptide 6 OS=Bos taurus GN=MYL6 PE=2 SV=2 - [MYL6_BOVIN]	1.45e-06	1.59014
	P63315	Troponin C, slow skeletal and cardiac muscles OS=Bos taurus GN=TNNC1 PE=1 SV=1 - [TNNC1_BOVIN]	0	1.59079
	Q08DI7	Myozenin 3 OS=Bos taurus GN=MYOZ3 PE=2 SV=1 - [Q08DI7_BOVIN]	0.00463875	1.8308
	Q08DP0	Phosphoglucomutase-1 OS=Bos taurus GN=PGM1 PE=2 SV=1 - [PGM1_BOVIN]	0	0.509255
	Q0IIE1	MYOZ1 protein OS=Bos taurus GN=MYOZ1 PE=2 SV=1 - [Q0IIE1_BOVIN]	2.27e-27	1.54859
	Q148H2	Myosin light chain 6B OS=Bos taurus GN=MYL6B PE=2 SV=1 - [Q148H2_BOVIN]	1.47e-173	2.4608
	Q2KJJ9	Fructose-1,6-bisphosphatase isozyme 2 OS=Bos taurus GN=FBP2 PE=2 SV=1 - [F16P2_BOVIN]	4.35e-38	0.591181
	Q5E9V3	Myozenin-2 OS=Bos taurus GN=MYOZ2 PE=2 SV=1 - [MYOZ2_BOVIN]	5.81e-28	2.21299
	Q5KR47	Tropomyosin alpha-3 chain OS=Bos taurus GN=TPM3 PE=2 SV=1 - [TPM3_BOVIN]	1.09e-161	1.93626
	Q6T8D8	Telethonin OS=Bos taurus GN=TCAP PE=2 SV=1 - [TELT_BOVIN]	0.0322288	3.12123
	Q8MKH6-2	Isoform 2 of Troponin T, slow skeletal muscle OS=Bos taurus GN=TNNT1 - [TNNT1_BOVIN]	2.15e-33	1.56723
GO:0070382	exocytic vesicle	0.265367	12	2	P10096,Q9XSN4,
	Accession	Description	p_value	6_0
	P10096	Glyceraldehyde-3-phosphate dehydrogenase OS=Bos taurus GN=GAPDH PE=1 SV=4 - [G3P_BOVIN]	0	0.620401
	Q9XSN4	Glyceraldehyde-3-phosphate dehydrogenase like-17 protein (Fragment) OS=Bos taurus GN=GAPDL17 PE=2 SV=1 - [Q9XSN4_BOVIN]	1.93e-06	0.5965
GO:0016461	unconventional myosin complex	0.110249	7	2	P60661,Q148H2,
	Accession	Description	p_value	6_0
	P60661	Myosin light polypeptide 6 OS=Bos taurus GN=MYL6 PE=2 SV=2 - [MYL6_BOVIN]	1.45e-06	1.59014
	Q148H2	Myosin light chain 6B OS=Bos taurus GN=MYL6B PE=2 SV=1 - [Q148H2_BOVIN]	1.47e-173	2.4608
GO:0031252	cell leading edge	0.993531	56	1	E1BNV7,
	Accession	Description	p_value	6_0
	E1BNV7	Myosin IXB OS=Bos taurus GN=MYO9B PE=3 SV=2 - [E1BNV7_BOVIN]	0.000262525	0.5015
GO:0019866	organelle inner membrane	0.796596	118	8	A0A140T8A5,P00426,P00429,P25712,P33097,Q3ZC41,Q5E946,Q862R2,
	Accession	Description	p_value	6_0
	A0A140T8A5	Isocitrate dehydrogenase [NADP] OS=Bos taurus GN=IDH1 PE=1 SV=1 - [A0A140T8A5_BOVIN]	1.66e-05	0.493
	P00426	Cytochrome c oxidase subunit 5A, mitochondrial OS=Bos taurus GN=COX5A PE=1 SV=2 - [COX5A_BOVIN]	0.00010731	1.72366
	P00429	Cytochrome c oxidase subunit 6B1 OS=Bos taurus GN=COX6B1 PE=1 SV=2 - [CX6B1_BOVIN]	0.00183984	1.64884
	P25712	NADH dehydrogenase [ubiquinone] flavoprotein 3, mitochondrial OS=Bos taurus GN=NDUFV3 PE=1 SV=1 - [NDUV3_BOVIN]	6.25e-05	1.783
	P33097	Aspartate aminotransferase, cytoplasmic OS=Bos taurus GN=GOT1 PE=1 SV=3 - [AATC_BOVIN]	1.8e-40	0.64256
	Q3ZC41	Acetyl-CoA acyltransferase 1 OS=Bos taurus GN=ACAA1 PE=1 SV=1 - [Q3ZC41_BOVIN]	0.00010344	0.66125
	Q5E946	Protein/nucleic acid deglycase DJ-1 OS=Bos taurus GN=PARK7 PE=2 SV=1 - [PARK7_BOVIN]	5.55e-66	0.583415
	Q862R2	Similar to aspartate aminotransferase (Fragment) OS=Bos taurus PE=2 SV=1 - [Q862R2_BOVIN]	4.12e-10	1.94
GO:0031430	M band	0.880316	24	1	F1MPU4,
	Accession	Description	p_value	6_0
	F1MPU4	Myotilin OS=Bos taurus GN=MYOT PE=4 SV=1 - [F1MPU4_BOVIN]	1.98e-26	1.77285
GO:0031514	motile cilium	0.651689	12	1	G3N1C8,
	Accession	Description	p_value	6_0
	G3N1C8	Dynein axonemal heavy chain 1 OS=Bos taurus GN=DNAH1 PE=4 SV=1 - [G3N1C8_BOVIN]	7.8e-07	0.4415
GO:0031974	membrane-enclosed lumen	0.986459	300	17	E1BDC7,E1BL97,F1MX12,F1N206,P00429,P00570,P33097,P41976,P62894,Q0VCZ8,Q0VD18,Q29RK1,Q2KIW9,Q2KJJ9,Q32LG3,Q5E946,Q862R2,
	Accession	Description	p_value	6_0
	E1BDC7	Uncharacterized protein OS=Bos taurus PE=4 SV=2 - [E1BDC7_BOVIN]	0.0101786	2.56439
	E1BL97	SRY-box 13 OS=Bos taurus GN=SOX13 PE=4 SV=1 - [E1BL97_BOVIN]	2.39e-06	0.38575
	F1MX12	Ankyrin repeat domain 2 OS=Bos taurus GN=ANKRD2 PE=4 SV=2 - [F1MX12_BOVIN]	2.58e-06	1.9571
	F1N206	Dihydrolipoyl dehydrogenase OS=Bos taurus GN=DLD PE=1 SV=2 - [F1N206_BOVIN]	3.89e-05	1.54494
	P00429	Cytochrome c oxidase subunit 6B1 OS=Bos taurus GN=COX6B1 PE=1 SV=2 - [CX6B1_BOVIN]	0.00183984	1.64884
	P00570	Adenylate kinase isoenzyme 1 OS=Bos taurus GN=AK1 PE=1 SV=2 - [KAD1_BOVIN]	3.45e-95	0.655574
	P33097	Aspartate aminotransferase, cytoplasmic OS=Bos taurus GN=GOT1 PE=1 SV=3 - [AATC_BOVIN]	1.8e-40	0.64256
	P41976	Superoxide dismutase [Mn], mitochondrial OS=Bos taurus GN=SOD2 PE=2 SV=1 - [SODM_BOVIN]	0.00413239	1.51346
	P62894	Cytochrome c OS=Bos taurus GN=CYCS PE=1 SV=2 - [CYC_BOVIN]	2.88e-12	2.30116
	Q0VCZ8	Acyl-CoA synthetase long-chain family member 1 OS=Bos taurus GN=ACSL1 PE=1 SV=1 - [Q0VCZ8_BOVIN]	9.22e-07	1.91165
	Q0VD18	Phospholysine phosphohistidine inorganic pyrophosphate phosphatase OS=Bos taurus GN=LHPP PE=1 SV=1 - [LHPP_BOVIN]	0.000126611	0.416125
	Q29RK1	Citrate synthase, mitochondrial OS=Bos taurus GN=CS PE=1 SV=1 - [CISY_BOVIN]	8.48e-05	1.52059
	Q2KIW9	UMP-CMP kinase OS=Bos taurus GN=CMPK1 PE=2 SV=2 - [KCY_BOVIN]	6.01e-07	0.624
	Q2KJJ9	Fructose-1,6-bisphosphatase isozyme 2 OS=Bos taurus GN=FBP2 PE=2 SV=1 - [F16P2_BOVIN]	4.35e-38	0.591181
	Q32LG3	Malate dehydrogenase, mitochondrial OS=Bos taurus GN=MDH2 PE=1 SV=1 - [MDHM_BOVIN]	8.06e-46	2.22782
	Q5E946	Protein/nucleic acid deglycase DJ-1 OS=Bos taurus GN=PARK7 PE=2 SV=1 - [PARK7_BOVIN]	5.55e-66	0.583415
	Q862R2	Similar to aspartate aminotransferase (Fragment) OS=Bos taurus PE=2 SV=1 - [Q862R2_BOVIN]	4.12e-10	1.94
GO:0005746	mitochondrial respiratory chain	0.771471	47	3	P00426,P25712,Q5E946,
	Accession	Description	p_value	6_0
	P00426	Cytochrome c oxidase subunit 5A, mitochondrial OS=Bos taurus GN=COX5A PE=1 SV=2 - [COX5A_BOVIN]	0.00010731	1.72366
	P25712	NADH dehydrogenase [ubiquinone] flavoprotein 3, mitochondrial OS=Bos taurus GN=NDUFV3 PE=1 SV=1 - [NDUV3_BOVIN]	6.25e-05	1.783
	Q5E946	Protein/nucleic acid deglycase DJ-1 OS=Bos taurus GN=PARK7 PE=2 SV=1 - [PARK7_BOVIN]	5.55e-66	0.583415
GO:0098562	cytoplasmic side of membrane	0.458595	7	1	Q08DP0,
	Accession	Description	p_value	6_0
	Q08DP0	Phosphoglucomutase-1 OS=Bos taurus GN=PGM1 PE=2 SV=1 - [PGM1_BOVIN]	0	0.509255
GO:0005861	troponin complex	0.0154562	7	3	G3MYN5,P63315,Q8MKH6-2,
	Accession	Description	p_value	6_0
	G3MYN5	Uncharacterized protein OS=Bos taurus GN=TNNI1 PE=4 SV=1 - [G3MYN5_BOVIN]	5.92e-09	2.11391
	P63315	Troponin C, slow skeletal and cardiac muscles OS=Bos taurus GN=TNNC1 PE=1 SV=1 - [TNNC1_BOVIN]	0	1.59079
	Q8MKH6-2	Isoform 2 of Troponin T, slow skeletal muscle OS=Bos taurus GN=TNNT1 - [TNNT1_BOVIN]	2.15e-33	1.56723
GO:0033267	axon part	0.98372	46	1	F1MTZ1,
	Accession	Description	p_value	6_0
	F1MTZ1	Protein NDRG2 OS=Bos taurus GN=NDRG2 PE=4 SV=2 - [F1MTZ1_BOVIN]	0.000108981	0.577833
GO:0045202	synapse	0.996475	126	4	F1MWN3,P10096,Q5E946,Q9XSN4,
	Accession	Description	p_value	6_0
	F1MWN3	Nidogen 1 OS=Bos taurus GN=NID1 PE=4 SV=2 - [F1MWN3_BOVIN]	0.0410152	1.54964
	P10096	Glyceraldehyde-3-phosphate dehydrogenase OS=Bos taurus GN=GAPDH PE=1 SV=4 - [G3P_BOVIN]	0	0.620401
	Q5E946	Protein/nucleic acid deglycase DJ-1 OS=Bos taurus GN=PARK7 PE=2 SV=1 - [PARK7_BOVIN]	5.55e-66	0.583415
	Q9XSN4	Glyceraldehyde-3-phosphate dehydrogenase like-17 protein (Fragment) OS=Bos taurus GN=GAPDL17 PE=2 SV=1 - [Q9XSN4_BOVIN]	1.93e-06	0.5965
GO:0000932	P-body	0.681189	13	1	A3KN43,
	Accession	Description	p_value	6_0
	A3KN43	CNOT1 protein (Fragment) OS=Bos taurus GN=CNOT1 PE=2 SV=1 - [A3KN43_BOVIN]	0.00980844	0.627375
GO:0044424	intracellular part	0.943994	874	69	A0A0A0MPA0,A0A140T897,A0A140T8A5,A1A4L7,A2I7M9,A3KN43,A4IFG0,A5D984,A6QLC3,B3IVN4,E1B959,E1BDC7,E1BL97,E1BM61,E1BNV7,E1BP91,F1MC11,F1MFX9,F1MKE7,F1MNQ4,F1MPU4,F1MTZ1,F1MUX6,F1MX12,F1N206,F1N2F2,F1N2G0,G3MYN5,G3N1C8,O77834,P00426,P00429,P00570,P10096,P16116,P25712,P33097,P41976,P60661,P62894,P63315,Q08DI7,Q08DP0,Q0IIE1,Q0VCZ8,Q0VD18,Q148H2,Q17QS4-2,Q29RI6,Q29RK1,Q2KIW9,Q2KJJ9,Q32KN6,Q32LG3,Q3T0I5,…
	Accession	Description	p_value	6_0
	A0A0A0MPA0	Uncharacterized protein OS=Bos taurus GN=LOC784932 PE=1 SV=1 - [A0A0A0MPA0_BOVIN]	0.000974579	0.620125
	A0A140T897	Serum albumin OS=Bos taurus GN=ALB PE=3 SV=1 - [A0A140T897_BOVIN]	0	0.599004
	A0A140T8A5	Isocitrate dehydrogenase [NADP] OS=Bos taurus GN=IDH1 PE=1 SV=1 - [A0A140T8A5_BOVIN]	1.66e-05	0.493
	A1A4L7	Glutathione S-transferase Mu 1 OS=Bos taurus GN=GSTM4 PE=2 SV=1 - [A1A4L7_BOVIN]	0.0380517	0.31575
	A2I7M9	Serpin A3-2 OS=Bos taurus GN=SERPINA3-2 PE=3 SV=1 - [SPA32_BOVIN]	0.000165976	0.58425
	A3KN43	CNOT1 protein (Fragment) OS=Bos taurus GN=CNOT1 PE=2 SV=1 - [A3KN43_BOVIN]	0.00980844	0.627375
	A4IFG0	GSTM1 protein OS=Bos taurus GN=GSTM1 PE=2 SV=1 - [A4IFG0_BOVIN]	4.24e-05	0.44975
	A5D984	Pyruvate kinase OS=Bos taurus GN=PKM2 PE=1 SV=1 - [A5D984_BOVIN]	0	0.640657
	A6QLC3	Uncharacterized protein (Fragment) OS=Bos taurus PE=2 SV=1 - [A6QLC3_BOVIN]	0.0176061	2.44742
	B3IVN4	M1-type pyruvate kinase (Fragment) OS=Bos taurus GN=PKM PE=2 SV=1 - [B3IVN4_BOVIN]	1.52e-12	0.592323
	E1B959	Phosphoglycerate mutase OS=Bos taurus PE=3 SV=1 - [E1B959_BOVIN]	2.09e-05	0.50725
	E1BDC7	Uncharacterized protein OS=Bos taurus PE=4 SV=2 - [E1BDC7_BOVIN]	0.0101786	2.56439
	E1BL97	SRY-box 13 OS=Bos taurus GN=SOX13 PE=4 SV=1 - [E1BL97_BOVIN]	2.39e-06	0.38575
	E1BM61	Aminopeptidase OS=Bos taurus GN=LVRN PE=3 SV=1 - [E1BM61_BOVIN]	0.0021303	0.611
	E1BNV7	Myosin IXB OS=Bos taurus GN=MYO9B PE=3 SV=2 - [E1BNV7_BOVIN]	0.000262525	0.5015
	E1BP91	Aminopeptidase OS=Bos taurus GN=NPEPPS PE=1 SV=2 - [E1BP91_BOVIN]	1.59e-18	0.636589
	F1MC11	Keratin, type I cytoskeletal 14 OS=Bos taurus GN=KRT14 PE=1 SV=2 - [F1MC11_BOVIN]	0.000140972	1.96025
	F1MFX9	Uncharacterized protein OS=Bos taurus GN=LOC504219 PE=4 SV=1 - [F1MFX9_BOVIN]	1.22e-05	0.551
	F1MKE7	Uncharacterized protein OS=Bos taurus GN=KRT6C PE=3 SV=2 - [F1MKE7_BOVIN]	0.00945055	1.70162
	F1MNQ4	Superoxide dismutase [Cu-Zn] OS=Bos taurus PE=3 SV=2 - [F1MNQ4_BOVIN]	6.31e-27	0.634868
	F1MPU4	Myotilin OS=Bos taurus GN=MYOT PE=4 SV=1 - [F1MPU4_BOVIN]	1.98e-26	1.77285
	F1MTZ1	Protein NDRG2 OS=Bos taurus GN=NDRG2 PE=4 SV=2 - [F1MTZ1_BOVIN]	0.000108981	0.577833
	F1MUX6	Glutathione S-transferase OS=Bos taurus GN=GSTM3 PE=1 SV=2 - [F1MUX6_BOVIN]	1.69e-09	0.60115
	F1MX12	Ankyrin repeat domain 2 OS=Bos taurus GN=ANKRD2 PE=4 SV=2 - [F1MX12_BOVIN]	2.58e-06	1.9571
	F1N206	Dihydrolipoyl dehydrogenase OS=Bos taurus GN=DLD PE=1 SV=2 - [F1N206_BOVIN]	3.89e-05	1.54494
	F1N2F2	Phosphoglycerate mutase OS=Bos taurus GN=PGAM2 PE=3 SV=2 - [F1N2F2_BOVIN]	3.58e-118	0.52576
	F1N2G0	Uncharacterized protein OS=Bos taurus PE=3 SV=2 - [F1N2G0_BOVIN]	4.64e-09	3.36125
	G3MYN5	Uncharacterized protein OS=Bos taurus GN=TNNI1 PE=4 SV=1 - [G3MYN5_BOVIN]	5.92e-09	2.11391
	G3N1C8	Dynein axonemal heavy chain 1 OS=Bos taurus GN=DNAH1 PE=4 SV=1 - [G3N1C8_BOVIN]	7.8e-07	0.4415
	O77834	Peroxiredoxin-6 OS=Bos taurus GN=PRDX6 PE=1 SV=3 - [PRDX6_BOVIN]	6.74e-46	0.587412
	P00426	Cytochrome c oxidase subunit 5A, mitochondrial OS=Bos taurus GN=COX5A PE=1 SV=2 - [COX5A_BOVIN]	0.00010731	1.72366
	P00429	Cytochrome c oxidase subunit 6B1 OS=Bos taurus GN=COX6B1 PE=1 SV=2 - [CX6B1_BOVIN]	0.00183984	1.64884
	P00570	Adenylate kinase isoenzyme 1 OS=Bos taurus GN=AK1 PE=1 SV=2 - [KAD1_BOVIN]	3.45e-95	0.655574
	P10096	Glyceraldehyde-3-phosphate dehydrogenase OS=Bos taurus GN=GAPDH PE=1 SV=4 - [G3P_BOVIN]	0	0.620401
	P16116	Aldose reductase OS=Bos taurus GN=AKR1B1 PE=1 SV=1 - [ALDR_BOVIN]	3.17e-13	0.662056
	P25712	NADH dehydrogenase [ubiquinone] flavoprotein 3, mitochondrial OS=Bos taurus GN=NDUFV3 PE=1 SV=1 - [NDUV3_BOVIN]	6.25e-05	1.783
	P33097	Aspartate aminotransferase, cytoplasmic OS=Bos taurus GN=GOT1 PE=1 SV=3 - [AATC_BOVIN]	1.8e-40	0.64256
	P41976	Superoxide dismutase [Mn], mitochondrial OS=Bos taurus GN=SOD2 PE=2 SV=1 - [SODM_BOVIN]	0.00413239	1.51346
	P60661	Myosin light polypeptide 6 OS=Bos taurus GN=MYL6 PE=2 SV=2 - [MYL6_BOVIN]	1.45e-06	1.59014
	P62894	Cytochrome c OS=Bos taurus GN=CYCS PE=1 SV=2 - [CYC_BOVIN]	2.88e-12	2.30116
	P63315	Troponin C, slow skeletal and cardiac muscles OS=Bos taurus GN=TNNC1 PE=1 SV=1 - [TNNC1_BOVIN]	0	1.59079
	Q08DI7	Myozenin 3 OS=Bos taurus GN=MYOZ3 PE=2 SV=1 - [Q08DI7_BOVIN]	0.00463875	1.8308
	Q08DP0	Phosphoglucomutase-1 OS=Bos taurus GN=PGM1 PE=2 SV=1 - [PGM1_BOVIN]	0	0.509255
	Q0IIE1	MYOZ1 protein OS=Bos taurus GN=MYOZ1 PE=2 SV=1 - [Q0IIE1_BOVIN]	2.27e-27	1.54859
	Q0VCZ8	Acyl-CoA synthetase long-chain family member 1 OS=Bos taurus GN=ACSL1 PE=1 SV=1 - [Q0VCZ8_BOVIN]	9.22e-07	1.91165
	Q0VD18	Phospholysine phosphohistidine inorganic pyrophosphate phosphatase OS=Bos taurus GN=LHPP PE=1 SV=1 - [LHPP_BOVIN]	0.000126611	0.416125
	Q148H2	Myosin light chain 6B OS=Bos taurus GN=MYL6B PE=2 SV=1 - [Q148H2_BOVIN]	1.47e-173	2.4608
	Q17QS4-2	Isoform 2 of Phosphatidylinositol 4-phosphate 5-kinase-like protein 1 OS=Bos taurus GN=PIP5KL1 - [PI5L1_BOVIN]	0.00623878	0.5965
	Q29RI6	Calcium-binding protein 39 OS=Bos taurus GN=CAB39 PE=2 SV=1 - [CAB39_BOVIN]	4.72e-05	0.58725
	Q29RK1	Citrate synthase, mitochondrial OS=Bos taurus GN=CS PE=1 SV=1 - [CISY_BOVIN]	8.48e-05	1.52059
	Q2KIW9	UMP-CMP kinase OS=Bos taurus GN=CMPK1 PE=2 SV=2 - [KCY_BOVIN]	6.01e-07	0.624
	Q2KJJ9	Fructose-1,6-bisphosphatase isozyme 2 OS=Bos taurus GN=FBP2 PE=2 SV=1 - [F16P2_BOVIN]	4.35e-38	0.591181
	Q32KN6	Phosphoglycerate kinase OS=Bos taurus GN=PGK2 PE=2 SV=2 - [Q32KN6_BOVIN]	4.43e-07	0.487
	Q32LG3	Malate dehydrogenase, mitochondrial OS=Bos taurus GN=MDH2 PE=1 SV=1 - [MDHM_BOVIN]	8.06e-46	2.22782
	Q3T0I5	Mitochondrial fission 1 protein OS=Bos taurus GN=FIS1 PE=2 SV=1 - [FIS1_BOVIN]	1.68e-10	1.6115
	Q3T0P6	Phosphoglycerate kinase 1 OS=Bos taurus GN=PGK1 PE=2 SV=3 - [PGK1_BOVIN]	3.41e-210	0.54206
	Q3T145	Malate dehydrogenase, cytoplasmic OS=Bos taurus GN=MDH1 PE=2 SV=3 - [MDHC_BOVIN]	1.19e-96	0.641981
	Q3ZBD7	Glucose-6-phosphate isomerase OS=Bos taurus GN=GPI PE=2 SV=4 - [G6PI_BOVIN]	2.57e-169	0.615854
	Q3ZBU0	PDZ and LIM domain 5 OS=Bos taurus GN=PDLIM5 PE=2 SV=1 - [Q3ZBU0_BOVIN]	1.13e-20	1.59241
	Q3ZC09	Beta-enolase OS=Bos taurus GN=ENO3 PE=2 SV=1 - [ENOB_BOVIN]	5.71e-292	0.623922
	Q3ZC41	Acetyl-CoA acyltransferase 1 OS=Bos taurus GN=ACAA1 PE=1 SV=1 - [Q3ZC41_BOVIN]	0.00010344	0.66125
	Q5E946	Protein/nucleic acid deglycase DJ-1 OS=Bos taurus GN=PARK7 PE=2 SV=1 - [PARK7_BOVIN]	5.55e-66	0.583415
	Q5E956	Triosephosphate isomerase OS=Bos taurus GN=TPI1 PE=2 SV=3 - [TPIS_BOVIN]	1.9e-253	0.631511
	Q5E9V3	Myozenin-2 OS=Bos taurus GN=MYOZ2 PE=2 SV=1 - [MYOZ2_BOVIN]	5.81e-28	2.21299
	Q5KR47	Tropomyosin alpha-3 chain OS=Bos taurus GN=TPM3 PE=2 SV=1 - [TPM3_BOVIN]	1.09e-161	1.93626
	Q6T8D8	Telethonin OS=Bos taurus GN=TCAP PE=2 SV=1 - [TELT_BOVIN]	0.0322288	3.12123
	Q862R2	Similar to aspartate aminotransferase (Fragment) OS=Bos taurus PE=2 SV=1 - [Q862R2_BOVIN]	4.12e-10	1.94
	Q8MKH6-2	Isoform 2 of Troponin T, slow skeletal muscle OS=Bos taurus GN=TNNT1 - [TNNT1_BOVIN]	2.15e-33	1.56723
	Q9XSN4	Glyceraldehyde-3-phosphate dehydrogenase like-17 protein (Fragment) OS=Bos taurus GN=GAPDL17 PE=2 SV=1 - [Q9XSN4_BOVIN]	1.93e-06	0.5965
GO:0030055	cell-substrate junction	0.959445	36	1	Q08DP0,
	Accession	Description	p_value	6_0
	Q08DP0	Phosphoglucomutase-1 OS=Bos taurus GN=PGM1 PE=2 SV=1 - [PGM1_BOVIN]	0	0.509255
GO:0070013	intracellular organelle lumen	0.986459	300	17	E1BDC7,E1BL97,F1MX12,F1N206,P00429,P00570,P33097,P41976,P62894,Q0VCZ8,Q0VD18,Q29RK1,Q2KIW9,Q2KJJ9,Q32LG3,Q5E946,Q862R2,
	Accession	Description	p_value	6_0
	E1BDC7	Uncharacterized protein OS=Bos taurus PE=4 SV=2 - [E1BDC7_BOVIN]	0.0101786	2.56439
	E1BL97	SRY-box 13 OS=Bos taurus GN=SOX13 PE=4 SV=1 - [E1BL97_BOVIN]	2.39e-06	0.38575
	F1MX12	Ankyrin repeat domain 2 OS=Bos taurus GN=ANKRD2 PE=4 SV=2 - [F1MX12_BOVIN]	2.58e-06	1.9571
	F1N206	Dihydrolipoyl dehydrogenase OS=Bos taurus GN=DLD PE=1 SV=2 - [F1N206_BOVIN]	3.89e-05	1.54494
	P00429	Cytochrome c oxidase subunit 6B1 OS=Bos taurus GN=COX6B1 PE=1 SV=2 - [CX6B1_BOVIN]	0.00183984	1.64884
	P00570	Adenylate kinase isoenzyme 1 OS=Bos taurus GN=AK1 PE=1 SV=2 - [KAD1_BOVIN]	3.45e-95	0.655574
	P33097	Aspartate aminotransferase, cytoplasmic OS=Bos taurus GN=GOT1 PE=1 SV=3 - [AATC_BOVIN]	1.8e-40	0.64256
	P41976	Superoxide dismutase [Mn], mitochondrial OS=Bos taurus GN=SOD2 PE=2 SV=1 - [SODM_BOVIN]	0.00413239	1.51346
	P62894	Cytochrome c OS=Bos taurus GN=CYCS PE=1 SV=2 - [CYC_BOVIN]	2.88e-12	2.30116
	Q0VCZ8	Acyl-CoA synthetase long-chain family member 1 OS=Bos taurus GN=ACSL1 PE=1 SV=1 - [Q0VCZ8_BOVIN]	9.22e-07	1.91165
	Q0VD18	Phospholysine phosphohistidine inorganic pyrophosphate phosphatase OS=Bos taurus GN=LHPP PE=1 SV=1 - [LHPP_BOVIN]	0.000126611	0.416125
	Q29RK1	Citrate synthase, mitochondrial OS=Bos taurus GN=CS PE=1 SV=1 - [CISY_BOVIN]	8.48e-05	1.52059
	Q2KIW9	UMP-CMP kinase OS=Bos taurus GN=CMPK1 PE=2 SV=2 - [KCY_BOVIN]	6.01e-07	0.624
	Q2KJJ9	Fructose-1,6-bisphosphatase isozyme 2 OS=Bos taurus GN=FBP2 PE=2 SV=1 - [F16P2_BOVIN]	4.35e-38	0.591181
	Q32LG3	Malate dehydrogenase, mitochondrial OS=Bos taurus GN=MDH2 PE=1 SV=1 - [MDHM_BOVIN]	8.06e-46	2.22782
	Q5E946	Protein/nucleic acid deglycase DJ-1 OS=Bos taurus GN=PARK7 PE=2 SV=1 - [PARK7_BOVIN]	5.55e-66	0.583415
	Q862R2	Similar to aspartate aminotransferase (Fragment) OS=Bos taurus PE=2 SV=1 - [Q862R2_BOVIN]	4.12e-10	1.94
GO:0098796	membrane protein complex	0.99341	135	5	P00426,P00429,P25712,Q08DP0,Q5E946,
	Accession	Description	p_value	6_0
	P00426	Cytochrome c oxidase subunit 5A, mitochondrial OS=Bos taurus GN=COX5A PE=1 SV=2 - [COX5A_BOVIN]	0.00010731	1.72366
	P00429	Cytochrome c oxidase subunit 6B1 OS=Bos taurus GN=COX6B1 PE=1 SV=2 - [CX6B1_BOVIN]	0.00183984	1.64884
	P25712	NADH dehydrogenase [ubiquinone] flavoprotein 3, mitochondrial OS=Bos taurus GN=NDUFV3 PE=1 SV=1 - [NDUV3_BOVIN]	6.25e-05	1.783
	Q08DP0	Phosphoglucomutase-1 OS=Bos taurus GN=PGM1 PE=2 SV=1 - [PGM1_BOVIN]	0	0.509255
	Q5E946	Protein/nucleic acid deglycase DJ-1 OS=Bos taurus GN=PARK7 PE=2 SV=1 - [PARK7_BOVIN]	5.55e-66	0.583415
GO:0044445	cytosolic part	0.997206	65	1	Q3ZC09,
	Accession	Description	p_value	6_0
	Q3ZC09	Beta-enolase OS=Bos taurus GN=ENO3 PE=2 SV=1 - [ENOB_BOVIN]	5.71e-292	0.623922
GO:0097458	neuron part	0.971473	144	7	F1MNQ4,F1MPU4,F1MTZ1,P10096,Q3ZC09,Q5E946,Q9XSN4,
	Accession	Description	p_value	6_0
	F1MNQ4	Superoxide dismutase [Cu-Zn] OS=Bos taurus PE=3 SV=2 - [F1MNQ4_BOVIN]	6.31e-27	0.634868
	F1MPU4	Myotilin OS=Bos taurus GN=MYOT PE=4 SV=1 - [F1MPU4_BOVIN]	1.98e-26	1.77285
	F1MTZ1	Protein NDRG2 OS=Bos taurus GN=NDRG2 PE=4 SV=2 - [F1MTZ1_BOVIN]	0.000108981	0.577833
	P10096	Glyceraldehyde-3-phosphate dehydrogenase OS=Bos taurus GN=GAPDH PE=1 SV=4 - [G3P_BOVIN]	0	0.620401
	Q3ZC09	Beta-enolase OS=Bos taurus GN=ENO3 PE=2 SV=1 - [ENOB_BOVIN]	5.71e-292	0.623922
	Q5E946	Protein/nucleic acid deglycase DJ-1 OS=Bos taurus GN=PARK7 PE=2 SV=1 - [PARK7_BOVIN]	5.55e-66	0.583415
	Q9XSN4	Glyceraldehyde-3-phosphate dehydrogenase like-17 protein (Fragment) OS=Bos taurus GN=GAPDL17 PE=2 SV=1 - [Q9XSN4_BOVIN]	1.93e-06	0.5965
GO:0036464	cytoplasmic ribonucleoprotein granule	0.966184	38	1	A3KN43,
	Accession	Description	p_value	6_0
	A3KN43	CNOT1 protein (Fragment) OS=Bos taurus GN=CNOT1 PE=2 SV=1 - [A3KN43_BOVIN]	0.00980844	0.627375
GO:0098797	plasma membrane protein complex	0.978569	43	1	Q08DP0,
	Accession	Description	p_value	6_0
	Q08DP0	Phosphoglucomutase-1 OS=Bos taurus GN=PGM1 PE=2 SV=1 - [PGM1_BOVIN]	0	0.509255
GO:0005667	transcription factor complex	0.504216	8	1	F1MX12,
	Accession	Description	p_value	6_0
	F1MX12	Ankyrin repeat domain 2 OS=Bos taurus GN=ANKRD2 PE=4 SV=2 - [F1MX12_BOVIN]	2.58e-06	1.9571
GO:0005654	nucleoplasm	0.968126	157	8	E1BDC7,E1BL97,F1MX12,F1N206,P33097,Q0VD18,Q2KJJ9,Q5E946,
	Accession	Description	p_value	6_0
	E1BDC7	Uncharacterized protein OS=Bos taurus PE=4 SV=2 - [E1BDC7_BOVIN]	0.0101786	2.56439
	E1BL97	SRY-box 13 OS=Bos taurus GN=SOX13 PE=4 SV=1 - [E1BL97_BOVIN]	2.39e-06	0.38575
	F1MX12	Ankyrin repeat domain 2 OS=Bos taurus GN=ANKRD2 PE=4 SV=2 - [F1MX12_BOVIN]	2.58e-06	1.9571
	F1N206	Dihydrolipoyl dehydrogenase OS=Bos taurus GN=DLD PE=1 SV=2 - [F1N206_BOVIN]	3.89e-05	1.54494
	P33097	Aspartate aminotransferase, cytoplasmic OS=Bos taurus GN=GOT1 PE=1 SV=3 - [AATC_BOVIN]	1.8e-40	0.64256
	Q0VD18	Phospholysine phosphohistidine inorganic pyrophosphate phosphatase OS=Bos taurus GN=LHPP PE=1 SV=1 - [LHPP_BOVIN]	0.000126611	0.416125
	Q2KJJ9	Fructose-1,6-bisphosphatase isozyme 2 OS=Bos taurus GN=FBP2 PE=2 SV=1 - [F16P2_BOVIN]	4.35e-38	0.591181
	Q5E946	Protein/nucleic acid deglycase DJ-1 OS=Bos taurus GN=PARK7 PE=2 SV=1 - [PARK7_BOVIN]	5.55e-66	0.583415
GO:0044427	chromosomal part	0.873524	41	2	F1MX12,Q5E946,
	Accession	Description	p_value	6_0
	F1MX12	Ankyrin repeat domain 2 OS=Bos taurus GN=ANKRD2 PE=4 SV=2 - [F1MX12_BOVIN]	2.58e-06	1.9571
	Q5E946	Protein/nucleic acid deglycase DJ-1 OS=Bos taurus GN=PARK7 PE=2 SV=1 - [PARK7_BOVIN]	5.55e-66	0.583415
GO:0009986	cell surface	0.255505	62	7	E1BM61,E1BP91,F1MKE7,F1MWN3,P33097,Q3ZC09,Q862R2,
	Accession	Description	p_value	6_0
	E1BM61	Aminopeptidase OS=Bos taurus GN=LVRN PE=3 SV=1 - [E1BM61_BOVIN]	0.0021303	0.611
	E1BP91	Aminopeptidase OS=Bos taurus GN=NPEPPS PE=1 SV=2 - [E1BP91_BOVIN]	1.59e-18	0.636589
	F1MKE7	Uncharacterized protein OS=Bos taurus GN=KRT6C PE=3 SV=2 - [F1MKE7_BOVIN]	0.00945055	1.70162
	F1MWN3	Nidogen 1 OS=Bos taurus GN=NID1 PE=4 SV=2 - [F1MWN3_BOVIN]	0.0410152	1.54964
	P33097	Aspartate aminotransferase, cytoplasmic OS=Bos taurus GN=GOT1 PE=1 SV=3 - [AATC_BOVIN]	1.8e-40	0.64256
	Q3ZC09	Beta-enolase OS=Bos taurus GN=ENO3 PE=2 SV=1 - [ENOB_BOVIN]	5.71e-292	0.623922
	Q862R2	Similar to aspartate aminotransferase (Fragment) OS=Bos taurus PE=2 SV=1 - [Q862R2_BOVIN]	4.12e-10	1.94
GO:0031982	vesicle	0.915252	152	9	A0A0A0MPA0,A0A140T897,A2I7M9,E1BM61,E1BP91,F1MNQ4,F1N206,P10096,Q9XSN4,
	Accession	Description	p_value	6_0
	A0A0A0MPA0	Uncharacterized protein OS=Bos taurus GN=LOC784932 PE=1 SV=1 - [A0A0A0MPA0_BOVIN]	0.000974579	0.620125
	A0A140T897	Serum albumin OS=Bos taurus GN=ALB PE=3 SV=1 - [A0A140T897_BOVIN]	0	0.599004
	A2I7M9	Serpin A3-2 OS=Bos taurus GN=SERPINA3-2 PE=3 SV=1 - [SPA32_BOVIN]	0.000165976	0.58425
	E1BM61	Aminopeptidase OS=Bos taurus GN=LVRN PE=3 SV=1 - [E1BM61_BOVIN]	0.0021303	0.611
	E1BP91	Aminopeptidase OS=Bos taurus GN=NPEPPS PE=1 SV=2 - [E1BP91_BOVIN]	1.59e-18	0.636589
	F1MNQ4	Superoxide dismutase [Cu-Zn] OS=Bos taurus PE=3 SV=2 - [F1MNQ4_BOVIN]	6.31e-27	0.634868
	F1N206	Dihydrolipoyl dehydrogenase OS=Bos taurus GN=DLD PE=1 SV=2 - [F1N206_BOVIN]	3.89e-05	1.54494
	P10096	Glyceraldehyde-3-phosphate dehydrogenase OS=Bos taurus GN=GAPDH PE=1 SV=4 - [G3P_BOVIN]	0	0.620401
	Q9XSN4	Glyceraldehyde-3-phosphate dehydrogenase like-17 protein (Fragment) OS=Bos taurus GN=GAPDL17 PE=2 SV=1 - [Q9XSN4_BOVIN]	1.93e-06	0.5965
GO:0015629	actin cytoskeleton	0.117508	131	15	E1BDC7,E1BNV7,F1MC11,F1N2G0,G3MYN5,P60661,P63315,Q08DI7,Q08DP0,Q0IIE1,Q148H2,Q3ZBU0,Q5E9V3,Q5KR47,Q8MKH6-2,
	Accession	Description	p_value	6_0
	E1BDC7	Uncharacterized protein OS=Bos taurus PE=4 SV=2 - [E1BDC7_BOVIN]	0.0101786	2.56439
	E1BNV7	Myosin IXB OS=Bos taurus GN=MYO9B PE=3 SV=2 - [E1BNV7_BOVIN]	0.000262525	0.5015
	F1MC11	Keratin, type I cytoskeletal 14 OS=Bos taurus GN=KRT14 PE=1 SV=2 - [F1MC11_BOVIN]	0.000140972	1.96025
	F1N2G0	Uncharacterized protein OS=Bos taurus PE=3 SV=2 - [F1N2G0_BOVIN]	4.64e-09	3.36125
	G3MYN5	Uncharacterized protein OS=Bos taurus GN=TNNI1 PE=4 SV=1 - [G3MYN5_BOVIN]	5.92e-09	2.11391
	P60661	Myosin light polypeptide 6 OS=Bos taurus GN=MYL6 PE=2 SV=2 - [MYL6_BOVIN]	1.45e-06	1.59014
	P63315	Troponin C, slow skeletal and cardiac muscles OS=Bos taurus GN=TNNC1 PE=1 SV=1 - [TNNC1_BOVIN]	0	1.59079
	Q08DI7	Myozenin 3 OS=Bos taurus GN=MYOZ3 PE=2 SV=1 - [Q08DI7_BOVIN]	0.00463875	1.8308
	Q08DP0	Phosphoglucomutase-1 OS=Bos taurus GN=PGM1 PE=2 SV=1 - [PGM1_BOVIN]	0	0.509255
	Q0IIE1	MYOZ1 protein OS=Bos taurus GN=MYOZ1 PE=2 SV=1 - [Q0IIE1_BOVIN]	2.27e-27	1.54859
	Q148H2	Myosin light chain 6B OS=Bos taurus GN=MYL6B PE=2 SV=1 - [Q148H2_BOVIN]	1.47e-173	2.4608
	Q3ZBU0	PDZ and LIM domain 5 OS=Bos taurus GN=PDLIM5 PE=2 SV=1 - [Q3ZBU0_BOVIN]	1.13e-20	1.59241
	Q5E9V3	Myozenin-2 OS=Bos taurus GN=MYOZ2 PE=2 SV=1 - [MYOZ2_BOVIN]	5.81e-28	2.21299
	Q5KR47	Tropomyosin alpha-3 chain OS=Bos taurus GN=TPM3 PE=2 SV=1 - [TPM3_BOVIN]	1.09e-161	1.93626
	Q8MKH6-2	Isoform 2 of Troponin T, slow skeletal muscle OS=Bos taurus GN=TNNT1 - [TNNT1_BOVIN]	2.15e-33	1.56723
GO:0098552	side of membrane	0.466206	30	3	E1BM61,E1BP91,Q08DP0,
	Accession	Description	p_value	6_0
	E1BM61	Aminopeptidase OS=Bos taurus GN=LVRN PE=3 SV=1 - [E1BM61_BOVIN]	0.0021303	0.611
	E1BP91	Aminopeptidase OS=Bos taurus GN=NPEPPS PE=1 SV=2 - [E1BP91_BOVIN]	1.59e-18	0.636589
	Q08DP0	Phosphoglucomutase-1 OS=Bos taurus GN=PGM1 PE=2 SV=1 - [PGM1_BOVIN]	0	0.509255
GO:1990904	ribonucleoprotein complex	0.999978	115	1	A3KN43,
	Accession	Description	p_value	6_0
	A3KN43	CNOT1 protein (Fragment) OS=Bos taurus GN=CNOT1 PE=2 SV=1 - [A3KN43_BOVIN]	0.00980844	0.627375
GO:0045277	respiratory chain complex IV	0.169663	9	2	P00426,P00429,
	Accession	Description	p_value	6_0
	P00426	Cytochrome c oxidase subunit 5A, mitochondrial OS=Bos taurus GN=COX5A PE=1 SV=2 - [COX5A_BOVIN]	0.00010731	1.72366
	P00429	Cytochrome c oxidase subunit 6B1 OS=Bos taurus GN=COX6B1 PE=1 SV=2 - [CX6B1_BOVIN]	0.00183984	1.64884
GO:0016021	integral component of membrane	0.993526	152	6	E1BM61,E1BP91,F1MWN3,P10522,Q0VCZ8,Q3T0I5,
	Accession	Description	p_value	6_0
	E1BM61	Aminopeptidase OS=Bos taurus GN=LVRN PE=3 SV=1 - [E1BM61_BOVIN]	0.0021303	0.611
	E1BP91	Aminopeptidase OS=Bos taurus GN=NPEPPS PE=1 SV=2 - [E1BP91_BOVIN]	1.59e-18	0.636589
	F1MWN3	Nidogen 1 OS=Bos taurus GN=NID1 PE=4 SV=2 - [F1MWN3_BOVIN]	0.0410152	1.54964
	P10522	Myelin protein P0 OS=Bos taurus GN=MPZ PE=1 SV=2 - [MYP0_BOVIN]	4.8e-07	2.18675
	Q0VCZ8	Acyl-CoA synthetase long-chain family member 1 OS=Bos taurus GN=ACSL1 PE=1 SV=1 - [Q0VCZ8_BOVIN]	9.22e-07	1.91165
	Q3T0I5	Mitochondrial fission 1 protein OS=Bos taurus GN=FIS1 PE=2 SV=1 - [FIS1_BOVIN]	1.68e-10	1.6115
GO:0030175	filopodium	0.776444	17	1	E1BNV7,
	Accession	Description	p_value	6_0
	E1BNV7	Myosin IXB OS=Bos taurus GN=MYO9B PE=3 SV=2 - [E1BNV7_BOVIN]	0.000262525	0.5015
GO:1990234	transferase complex	0.744604	45	3	A6QLC3,F1MFX9,F1N206,
	Accession	Description	p_value	6_0
	A6QLC3	Uncharacterized protein (Fragment) OS=Bos taurus PE=2 SV=1 - [A6QLC3_BOVIN]	0.0176061	2.44742
	F1MFX9	Uncharacterized protein OS=Bos taurus GN=LOC504219 PE=4 SV=1 - [F1MFX9_BOVIN]	1.22e-05	0.551
	F1N206	Dihydrolipoyl dehydrogenase OS=Bos taurus GN=DLD PE=1 SV=2 - [F1N206_BOVIN]	3.89e-05	1.54494
GO:0005783	endoplasmic reticulum	0.966652	126	6	A0A140T897,E1BM61,E1BP91,Q0VCZ8,Q3ZC41,Q5E946,
	Accession	Description	p_value	6_0
	A0A140T897	Serum albumin OS=Bos taurus GN=ALB PE=3 SV=1 - [A0A140T897_BOVIN]	0	0.599004
	E1BM61	Aminopeptidase OS=Bos taurus GN=LVRN PE=3 SV=1 - [E1BM61_BOVIN]	0.0021303	0.611
	E1BP91	Aminopeptidase OS=Bos taurus GN=NPEPPS PE=1 SV=2 - [E1BP91_BOVIN]	1.59e-18	0.636589
	Q0VCZ8	Acyl-CoA synthetase long-chain family member 1 OS=Bos taurus GN=ACSL1 PE=1 SV=1 - [Q0VCZ8_BOVIN]	9.22e-07	1.91165
	Q3ZC41	Acetyl-CoA acyltransferase 1 OS=Bos taurus GN=ACAA1 PE=1 SV=1 - [Q3ZC41_BOVIN]	0.00010344	0.66125
	Q5E946	Protein/nucleic acid deglycase DJ-1 OS=Bos taurus GN=PARK7 PE=2 SV=1 - [PARK7_BOVIN]	5.55e-66	0.583415
GO:0005829	cytosol	0.36816	360	32	A0A140T8A5,A3KN43,A5D984,B3IVN4,E1B959,E1BDC7,E1BNV7,E1BP91,F1MNQ4,F1MTZ1,F1MX12,F1N2F2,G3N1C8,O77834,P10096,P16116,P33097,P60661,Q08DP0,Q0VD18,Q148H2,Q17QS4-2,Q2KJJ9,Q32KN6,Q3T0P6,Q3T145,Q3ZBD7,Q3ZC09,Q5E946,Q5E956,Q5KR47,Q9XSN4,
	Accession	Description	p_value	6_0
	A0A140T8A5	Isocitrate dehydrogenase [NADP] OS=Bos taurus GN=IDH1 PE=1 SV=1 - [A0A140T8A5_BOVIN]	1.66e-05	0.493
	A3KN43	CNOT1 protein (Fragment) OS=Bos taurus GN=CNOT1 PE=2 SV=1 - [A3KN43_BOVIN]	0.00980844	0.627375
	A5D984	Pyruvate kinase OS=Bos taurus GN=PKM2 PE=1 SV=1 - [A5D984_BOVIN]	0	0.640657
	B3IVN4	M1-type pyruvate kinase (Fragment) OS=Bos taurus GN=PKM PE=2 SV=1 - [B3IVN4_BOVIN]	1.52e-12	0.592323
	E1B959	Phosphoglycerate mutase OS=Bos taurus PE=3 SV=1 - [E1B959_BOVIN]	2.09e-05	0.50725
	E1BDC7	Uncharacterized protein OS=Bos taurus PE=4 SV=2 - [E1BDC7_BOVIN]	0.0101786	2.56439
	E1BNV7	Myosin IXB OS=Bos taurus GN=MYO9B PE=3 SV=2 - [E1BNV7_BOVIN]	0.000262525	0.5015
	E1BP91	Aminopeptidase OS=Bos taurus GN=NPEPPS PE=1 SV=2 - [E1BP91_BOVIN]	1.59e-18	0.636589
	F1MNQ4	Superoxide dismutase [Cu-Zn] OS=Bos taurus PE=3 SV=2 - [F1MNQ4_BOVIN]	6.31e-27	0.634868
	F1MTZ1	Protein NDRG2 OS=Bos taurus GN=NDRG2 PE=4 SV=2 - [F1MTZ1_BOVIN]	0.000108981	0.577833
	F1MX12	Ankyrin repeat domain 2 OS=Bos taurus GN=ANKRD2 PE=4 SV=2 - [F1MX12_BOVIN]	2.58e-06	1.9571
	F1N2F2	Phosphoglycerate mutase OS=Bos taurus GN=PGAM2 PE=3 SV=2 - [F1N2F2_BOVIN]	3.58e-118	0.52576
	G3N1C8	Dynein axonemal heavy chain 1 OS=Bos taurus GN=DNAH1 PE=4 SV=1 - [G3N1C8_BOVIN]	7.8e-07	0.4415
	O77834	Peroxiredoxin-6 OS=Bos taurus GN=PRDX6 PE=1 SV=3 - [PRDX6_BOVIN]	6.74e-46	0.587412
	P10096	Glyceraldehyde-3-phosphate dehydrogenase OS=Bos taurus GN=GAPDH PE=1 SV=4 - [G3P_BOVIN]	0	0.620401
	P16116	Aldose reductase OS=Bos taurus GN=AKR1B1 PE=1 SV=1 - [ALDR_BOVIN]	3.17e-13	0.662056
	P33097	Aspartate aminotransferase, cytoplasmic OS=Bos taurus GN=GOT1 PE=1 SV=3 - [AATC_BOVIN]	1.8e-40	0.64256
	P60661	Myosin light polypeptide 6 OS=Bos taurus GN=MYL6 PE=2 SV=2 - [MYL6_BOVIN]	1.45e-06	1.59014
	Q08DP0	Phosphoglucomutase-1 OS=Bos taurus GN=PGM1 PE=2 SV=1 - [PGM1_BOVIN]	0	0.509255
	Q0VD18	Phospholysine phosphohistidine inorganic pyrophosphate phosphatase OS=Bos taurus GN=LHPP PE=1 SV=1 - [LHPP_BOVIN]	0.000126611	0.416125
	Q148H2	Myosin light chain 6B OS=Bos taurus GN=MYL6B PE=2 SV=1 - [Q148H2_BOVIN]	1.47e-173	2.4608
	Q17QS4-2	Isoform 2 of Phosphatidylinositol 4-phosphate 5-kinase-like protein 1 OS=Bos taurus GN=PIP5KL1 - [PI5L1_BOVIN]	0.00623878	0.5965
	Q2KJJ9	Fructose-1,6-bisphosphatase isozyme 2 OS=Bos taurus GN=FBP2 PE=2 SV=1 - [F16P2_BOVIN]	4.35e-38	0.591181
	Q32KN6	Phosphoglycerate kinase OS=Bos taurus GN=PGK2 PE=2 SV=2 - [Q32KN6_BOVIN]	4.43e-07	0.487
	Q3T0P6	Phosphoglycerate kinase 1 OS=Bos taurus GN=PGK1 PE=2 SV=3 - [PGK1_BOVIN]	3.41e-210	0.54206
	Q3T145	Malate dehydrogenase, cytoplasmic OS=Bos taurus GN=MDH1 PE=2 SV=3 - [MDHC_BOVIN]	1.19e-96	0.641981
	Q3ZBD7	Glucose-6-phosphate isomerase OS=Bos taurus GN=GPI PE=2 SV=4 - [G6PI_BOVIN]	2.57e-169	0.615854
	Q3ZC09	Beta-enolase OS=Bos taurus GN=ENO3 PE=2 SV=1 - [ENOB_BOVIN]	5.71e-292	0.623922
	Q5E946	Protein/nucleic acid deglycase DJ-1 OS=Bos taurus GN=PARK7 PE=2 SV=1 - [PARK7_BOVIN]	5.55e-66	0.583415
	Q5E956	Triosephosphate isomerase OS=Bos taurus GN=TPI1 PE=2 SV=3 - [TPIS_BOVIN]	1.9e-253	0.631511
	Q5KR47	Tropomyosin alpha-3 chain OS=Bos taurus GN=TPM3 PE=2 SV=1 - [TPM3_BOVIN]	1.09e-161	1.93626
	Q9XSN4	Glyceraldehyde-3-phosphate dehydrogenase like-17 protein (Fragment) OS=Bos taurus GN=GAPDL17 PE=2 SV=1 - [Q9XSN4_BOVIN]	1.93e-06	0.5965
GO:0043233	organelle lumen	0.986459	300	17	E1BDC7,E1BL97,F1MX12,F1N206,P00429,P00570,P33097,P41976,P62894,Q0VCZ8,Q0VD18,Q29RK1,Q2KIW9,Q2KJJ9,Q32LG3,Q5E946,Q862R2,
	Accession	Description	p_value	6_0
	E1BDC7	Uncharacterized protein OS=Bos taurus PE=4 SV=2 - [E1BDC7_BOVIN]	0.0101786	2.56439
	E1BL97	SRY-box 13 OS=Bos taurus GN=SOX13 PE=4 SV=1 - [E1BL97_BOVIN]	2.39e-06	0.38575
	F1MX12	Ankyrin repeat domain 2 OS=Bos taurus GN=ANKRD2 PE=4 SV=2 - [F1MX12_BOVIN]	2.58e-06	1.9571
	F1N206	Dihydrolipoyl dehydrogenase OS=Bos taurus GN=DLD PE=1 SV=2 - [F1N206_BOVIN]	3.89e-05	1.54494
	P00429	Cytochrome c oxidase subunit 6B1 OS=Bos taurus GN=COX6B1 PE=1 SV=2 - [CX6B1_BOVIN]	0.00183984	1.64884
	P00570	Adenylate kinase isoenzyme 1 OS=Bos taurus GN=AK1 PE=1 SV=2 - [KAD1_BOVIN]	3.45e-95	0.655574
	P33097	Aspartate aminotransferase, cytoplasmic OS=Bos taurus GN=GOT1 PE=1 SV=3 - [AATC_BOVIN]	1.8e-40	0.64256
	P41976	Superoxide dismutase [Mn], mitochondrial OS=Bos taurus GN=SOD2 PE=2 SV=1 - [SODM_BOVIN]	0.00413239	1.51346
	P62894	Cytochrome c OS=Bos taurus GN=CYCS PE=1 SV=2 - [CYC_BOVIN]	2.88e-12	2.30116
	Q0VCZ8	Acyl-CoA synthetase long-chain family member 1 OS=Bos taurus GN=ACSL1 PE=1 SV=1 - [Q0VCZ8_BOVIN]	9.22e-07	1.91165
	Q0VD18	Phospholysine phosphohistidine inorganic pyrophosphate phosphatase OS=Bos taurus GN=LHPP PE=1 SV=1 - [LHPP_BOVIN]	0.000126611	0.416125
	Q29RK1	Citrate synthase, mitochondrial OS=Bos taurus GN=CS PE=1 SV=1 - [CISY_BOVIN]	8.48e-05	1.52059
	Q2KIW9	UMP-CMP kinase OS=Bos taurus GN=CMPK1 PE=2 SV=2 - [KCY_BOVIN]	6.01e-07	0.624
	Q2KJJ9	Fructose-1,6-bisphosphatase isozyme 2 OS=Bos taurus GN=FBP2 PE=2 SV=1 - [F16P2_BOVIN]	4.35e-38	0.591181
	Q32LG3	Malate dehydrogenase, mitochondrial OS=Bos taurus GN=MDH2 PE=1 SV=1 - [MDHM_BOVIN]	8.06e-46	2.22782
	Q5E946	Protein/nucleic acid deglycase DJ-1 OS=Bos taurus GN=PARK7 PE=2 SV=1 - [PARK7_BOVIN]	5.55e-66	0.583415
	Q862R2	Similar to aspartate aminotransferase (Fragment) OS=Bos taurus PE=2 SV=1 - [Q862R2_BOVIN]	4.12e-10	1.94
GO:0044451	nucleoplasm part	0.678887	54	4	E1BDC7,F1MX12,Q0VD18,Q5E946,
	Accession	Description	p_value	6_0
	E1BDC7	Uncharacterized protein OS=Bos taurus PE=4 SV=2 - [E1BDC7_BOVIN]	0.0101786	2.56439
	F1MX12	Ankyrin repeat domain 2 OS=Bos taurus GN=ANKRD2 PE=4 SV=2 - [F1MX12_BOVIN]	2.58e-06	1.9571
	Q0VD18	Phospholysine phosphohistidine inorganic pyrophosphate phosphatase OS=Bos taurus GN=LHPP PE=1 SV=1 - [LHPP_BOVIN]	0.000126611	0.416125
	Q5E946	Protein/nucleic acid deglycase DJ-1 OS=Bos taurus GN=PARK7 PE=2 SV=1 - [PARK7_BOVIN]	5.55e-66	0.583415
GO:0030863	cortical cytoskeleton	0.962966	37	1	F1MC11,
	Accession	Description	p_value	6_0
	F1MC11	Keratin, type I cytoskeletal 14 OS=Bos taurus GN=KRT14 PE=1 SV=2 - [F1MC11_BOVIN]	0.000140972	1.96025
GO:0044452	nucleolar part	0.458595	7	1	F1MX12,
	Accession	Description	p_value	6_0
	F1MX12	Ankyrin repeat domain 2 OS=Bos taurus GN=ANKRD2 PE=4 SV=2 - [F1MX12_BOVIN]	2.58e-06	1.9571
GO:0005886	plasma membrane	0.969525	270	16	E1BM61,E1BNV7,E1BP91,F1MC11,F1MKE7,F1MPU4,F1MTZ1,F1MWN3,P10522,P33097,Q08DP0,Q1JQD3,Q2KJJ9,Q3ZC09,Q5E946,Q862R2,
	Accession	Description	p_value	6_0
	E1BM61	Aminopeptidase OS=Bos taurus GN=LVRN PE=3 SV=1 - [E1BM61_BOVIN]	0.0021303	0.611
	E1BNV7	Myosin IXB OS=Bos taurus GN=MYO9B PE=3 SV=2 - [E1BNV7_BOVIN]	0.000262525	0.5015
	E1BP91	Aminopeptidase OS=Bos taurus GN=NPEPPS PE=1 SV=2 - [E1BP91_BOVIN]	1.59e-18	0.636589
	F1MC11	Keratin, type I cytoskeletal 14 OS=Bos taurus GN=KRT14 PE=1 SV=2 - [F1MC11_BOVIN]	0.000140972	1.96025
	F1MKE7	Uncharacterized protein OS=Bos taurus GN=KRT6C PE=3 SV=2 - [F1MKE7_BOVIN]	0.00945055	1.70162
	F1MPU4	Myotilin OS=Bos taurus GN=MYOT PE=4 SV=1 - [F1MPU4_BOVIN]	1.98e-26	1.77285
	F1MTZ1	Protein NDRG2 OS=Bos taurus GN=NDRG2 PE=4 SV=2 - [F1MTZ1_BOVIN]	0.000108981	0.577833
	F1MWN3	Nidogen 1 OS=Bos taurus GN=NID1 PE=4 SV=2 - [F1MWN3_BOVIN]	0.0410152	1.54964
	P10522	Myelin protein P0 OS=Bos taurus GN=MPZ PE=1 SV=2 - [MYP0_BOVIN]	4.8e-07	2.18675
	P33097	Aspartate aminotransferase, cytoplasmic OS=Bos taurus GN=GOT1 PE=1 SV=3 - [AATC_BOVIN]	1.8e-40	0.64256
	Q08DP0	Phosphoglucomutase-1 OS=Bos taurus GN=PGM1 PE=2 SV=1 - [PGM1_BOVIN]	0	0.509255
	Q1JQD3	Paraoxonase 3 OS=Bos taurus GN=PON3 PE=1 SV=1 - [Q1JQD3_BOVIN]	1.59e-11	4.15725
	Q2KJJ9	Fructose-1,6-bisphosphatase isozyme 2 OS=Bos taurus GN=FBP2 PE=2 SV=1 - [F16P2_BOVIN]	4.35e-38	0.591181
	Q3ZC09	Beta-enolase OS=Bos taurus GN=ENO3 PE=2 SV=1 - [ENOB_BOVIN]	5.71e-292	0.623922
	Q5E946	Protein/nucleic acid deglycase DJ-1 OS=Bos taurus GN=PARK7 PE=2 SV=1 - [PARK7_BOVIN]	5.55e-66	0.583415
	Q862R2	Similar to aspartate aminotransferase (Fragment) OS=Bos taurus PE=2 SV=1 - [Q862R2_BOVIN]	4.12e-10	1.94
GO:0036157	outer dynein arm	0.295358	4	1	G3N1C8,
	Accession	Description	p_value	6_0
	G3N1C8	Dynein axonemal heavy chain 1 OS=Bos taurus GN=DNAH1 PE=4 SV=1 - [G3N1C8_BOVIN]	7.8e-07	0.4415
GO:0016324	apical plasma membrane	0.587392	23	2	E1BM61,E1BP91,
	Accession	Description	p_value	6_0
	E1BM61	Aminopeptidase OS=Bos taurus GN=LVRN PE=3 SV=1 - [E1BM61_BOVIN]	0.0021303	0.611
	E1BP91	Aminopeptidase OS=Bos taurus GN=NPEPPS PE=1 SV=2 - [E1BP91_BOVIN]	1.59e-18	0.636589
GO:0031312	extrinsic component of organelle membrane	0.233066	11	2	P10096,Q9XSN4,
	Accession	Description	p_value	6_0
	P10096	Glyceraldehyde-3-phosphate dehydrogenase OS=Bos taurus GN=GAPDH PE=1 SV=4 - [G3P_BOVIN]	0	0.620401
	Q9XSN4	Glyceraldehyde-3-phosphate dehydrogenase like-17 protein (Fragment) OS=Bos taurus GN=GAPDL17 PE=2 SV=1 - [Q9XSN4_BOVIN]	1.93e-06	0.5965
GO:1902494	catalytic complex	0.992537	166	7	A6QLC3,F1MFX9,F1N206,G3N1C8,P25712,Q3ZC09,Q5E946,
	Accession	Description	p_value	6_0
	A6QLC3	Uncharacterized protein (Fragment) OS=Bos taurus PE=2 SV=1 - [A6QLC3_BOVIN]	0.0176061	2.44742
	F1MFX9	Uncharacterized protein OS=Bos taurus GN=LOC504219 PE=4 SV=1 - [F1MFX9_BOVIN]	1.22e-05	0.551
	F1N206	Dihydrolipoyl dehydrogenase OS=Bos taurus GN=DLD PE=1 SV=2 - [F1N206_BOVIN]	3.89e-05	1.54494
	G3N1C8	Dynein axonemal heavy chain 1 OS=Bos taurus GN=DNAH1 PE=4 SV=1 - [G3N1C8_BOVIN]	7.8e-07	0.4415
	P25712	NADH dehydrogenase [ubiquinone] flavoprotein 3, mitochondrial OS=Bos taurus GN=NDUFV3 PE=1 SV=1 - [NDUV3_BOVIN]	6.25e-05	1.783
	Q3ZC09	Beta-enolase OS=Bos taurus GN=ENO3 PE=2 SV=1 - [ENOB_BOVIN]	5.71e-292	0.623922
	Q5E946	Protein/nucleic acid deglycase DJ-1 OS=Bos taurus GN=PARK7 PE=2 SV=1 - [PARK7_BOVIN]	5.55e-66	0.583415
GO:0030426	growth cone	0.619496	11	1	F1MTZ1,
	Accession	Description	p_value	6_0
	F1MTZ1	Protein NDRG2 OS=Bos taurus GN=NDRG2 PE=4 SV=2 - [F1MTZ1_BOVIN]	0.000108981	0.577833
GO:0098590	plasma membrane region	0.94409	86	4	E1BM61,E1BNV7,E1BP91,F1MC11,
	Accession	Description	p_value	6_0
	E1BM61	Aminopeptidase OS=Bos taurus GN=LVRN PE=3 SV=1 - [E1BM61_BOVIN]	0.0021303	0.611
	E1BNV7	Myosin IXB OS=Bos taurus GN=MYO9B PE=3 SV=2 - [E1BNV7_BOVIN]	0.000262525	0.5015
	E1BP91	Aminopeptidase OS=Bos taurus GN=NPEPPS PE=1 SV=2 - [E1BP91_BOVIN]	1.59e-18	0.636589
	F1MC11	Keratin, type I cytoskeletal 14 OS=Bos taurus GN=KRT14 PE=1 SV=2 - [F1MC11_BOVIN]	0.000140972	1.96025
GO:0036156	inner dynein arm	0.160415	2	1	G3N1C8,
	Accession	Description	p_value	6_0
	G3N1C8	Dynein axonemal heavy chain 1 OS=Bos taurus GN=DNAH1 PE=4 SV=1 - [G3N1C8_BOVIN]	7.8e-07	0.4415
GO:0048471	perinuclear region of cytoplasm	0.822492	66	4	E1BNV7,F1MTZ1,Q0VCZ8,Q5E946,
	Accession	Description	p_value	6_0
	E1BNV7	Myosin IXB OS=Bos taurus GN=MYO9B PE=3 SV=2 - [E1BNV7_BOVIN]	0.000262525	0.5015
	F1MTZ1	Protein NDRG2 OS=Bos taurus GN=NDRG2 PE=4 SV=2 - [F1MTZ1_BOVIN]	0.000108981	0.577833
	Q0VCZ8	Acyl-CoA synthetase long-chain family member 1 OS=Bos taurus GN=ACSL1 PE=1 SV=1 - [Q0VCZ8_BOVIN]	9.22e-07	1.91165
	Q5E946	Protein/nucleic acid deglycase DJ-1 OS=Bos taurus GN=PARK7 PE=2 SV=1 - [PARK7_BOVIN]	5.55e-66	0.583415
GO:0030864	cortical actin cytoskeleton	0.91643	28	1	F1MC11,
	Accession	Description	p_value	6_0
	F1MC11	Keratin, type I cytoskeletal 14 OS=Bos taurus GN=KRT14 PE=1 SV=2 - [F1MC11_BOVIN]	0.000140972	1.96025
GO:0042579	microbody	0.301237	23	3	A0A140T8A5,Q3T0I5,Q3ZC41,
	Accession	Description	p_value	6_0
	A0A140T8A5	Isocitrate dehydrogenase [NADP] OS=Bos taurus GN=IDH1 PE=1 SV=1 - [A0A140T8A5_BOVIN]	1.66e-05	0.493
	Q3T0I5	Mitochondrial fission 1 protein OS=Bos taurus GN=FIS1 PE=2 SV=1 - [FIS1_BOVIN]	1.68e-10	1.6115
	Q3ZC41	Acetyl-CoA acyltransferase 1 OS=Bos taurus GN=ACAA1 PE=1 SV=1 - [Q3ZC41_BOVIN]	0.00010344	0.66125
GO:0012506	vesicle membrane	0.843874	38	2	P10096,Q9XSN4,
	Accession	Description	p_value	6_0
	P10096	Glyceraldehyde-3-phosphate dehydrogenase OS=Bos taurus GN=GAPDH PE=1 SV=4 - [G3P_BOVIN]	0	0.620401
	Q9XSN4	Glyceraldehyde-3-phosphate dehydrogenase like-17 protein (Fragment) OS=Bos taurus GN=GAPDL17 PE=2 SV=1 - [Q9XSN4_BOVIN]	1.93e-06	0.5965
GO:0043292	contractile fiber	0.00932963	114	17	E1BDC7,F1MC11,F1MPU4,F1MX12,F1N2G0,G3MYN5,P60661,P63315,Q08DI7,Q08DP0,Q0IIE1,Q148H2,Q2KJJ9,Q5E9V3,Q5KR47,Q6T8D8,Q8MKH6-2,
	Accession	Description	p_value	6_0
	E1BDC7	Uncharacterized protein OS=Bos taurus PE=4 SV=2 - [E1BDC7_BOVIN]	0.0101786	2.56439
	F1MC11	Keratin, type I cytoskeletal 14 OS=Bos taurus GN=KRT14 PE=1 SV=2 - [F1MC11_BOVIN]	0.000140972	1.96025
	F1MPU4	Myotilin OS=Bos taurus GN=MYOT PE=4 SV=1 - [F1MPU4_BOVIN]	1.98e-26	1.77285
	F1MX12	Ankyrin repeat domain 2 OS=Bos taurus GN=ANKRD2 PE=4 SV=2 - [F1MX12_BOVIN]	2.58e-06	1.9571
	F1N2G0	Uncharacterized protein OS=Bos taurus PE=3 SV=2 - [F1N2G0_BOVIN]	4.64e-09	3.36125
	G3MYN5	Uncharacterized protein OS=Bos taurus GN=TNNI1 PE=4 SV=1 - [G3MYN5_BOVIN]	5.92e-09	2.11391
	P60661	Myosin light polypeptide 6 OS=Bos taurus GN=MYL6 PE=2 SV=2 - [MYL6_BOVIN]	1.45e-06	1.59014
	P63315	Troponin C, slow skeletal and cardiac muscles OS=Bos taurus GN=TNNC1 PE=1 SV=1 - [TNNC1_BOVIN]	0	1.59079
	Q08DI7	Myozenin 3 OS=Bos taurus GN=MYOZ3 PE=2 SV=1 - [Q08DI7_BOVIN]	0.00463875	1.8308
	Q08DP0	Phosphoglucomutase-1 OS=Bos taurus GN=PGM1 PE=2 SV=1 - [PGM1_BOVIN]	0	0.509255
	Q0IIE1	MYOZ1 protein OS=Bos taurus GN=MYOZ1 PE=2 SV=1 - [Q0IIE1_BOVIN]	2.27e-27	1.54859
	Q148H2	Myosin light chain 6B OS=Bos taurus GN=MYL6B PE=2 SV=1 - [Q148H2_BOVIN]	1.47e-173	2.4608
	Q2KJJ9	Fructose-1,6-bisphosphatase isozyme 2 OS=Bos taurus GN=FBP2 PE=2 SV=1 - [F16P2_BOVIN]	4.35e-38	0.591181
	Q5E9V3	Myozenin-2 OS=Bos taurus GN=MYOZ2 PE=2 SV=1 - [MYOZ2_BOVIN]	5.81e-28	2.21299
	Q5KR47	Tropomyosin alpha-3 chain OS=Bos taurus GN=TPM3 PE=2 SV=1 - [TPM3_BOVIN]	1.09e-161	1.93626
	Q6T8D8	Telethonin OS=Bos taurus GN=TCAP PE=2 SV=1 - [TELT_BOVIN]	0.0322288	3.12123
	Q8MKH6-2	Isoform 2 of Troponin T, slow skeletal muscle OS=Bos taurus GN=TNNT1 - [TNNT1_BOVIN]	2.15e-33	1.56723
GO:1990204	oxidoreductase complex	0.873495	57	3	F1N206,P25712,Q5E946,
	Accession	Description	p_value	6_0
	F1N206	Dihydrolipoyl dehydrogenase OS=Bos taurus GN=DLD PE=1 SV=2 - [F1N206_BOVIN]	3.89e-05	1.54494
	P25712	NADH dehydrogenase [ubiquinone] flavoprotein 3, mitochondrial OS=Bos taurus GN=NDUFV3 PE=1 SV=1 - [NDUV3_BOVIN]	6.25e-05	1.783
	Q5E946	Protein/nucleic acid deglycase DJ-1 OS=Bos taurus GN=PARK7 PE=2 SV=1 - [PARK7_BOVIN]	5.55e-66	0.583415
GO:0044455	mitochondrial membrane part	0.903805	77	4	P00426,P25712,Q3T0I5,Q5E946,
	Accession	Description	p_value	6_0
	P00426	Cytochrome c oxidase subunit 5A, mitochondrial OS=Bos taurus GN=COX5A PE=1 SV=2 - [COX5A_BOVIN]	0.00010731	1.72366
	P25712	NADH dehydrogenase [ubiquinone] flavoprotein 3, mitochondrial OS=Bos taurus GN=NDUFV3 PE=1 SV=1 - [NDUV3_BOVIN]	6.25e-05	1.783
	Q3T0I5	Mitochondrial fission 1 protein OS=Bos taurus GN=FIS1 PE=2 SV=1 - [FIS1_BOVIN]	1.68e-10	1.6115
	Q5E946	Protein/nucleic acid deglycase DJ-1 OS=Bos taurus GN=PARK7 PE=2 SV=1 - [PARK7_BOVIN]	5.55e-66	0.583415
GO:0070062	extracellular exosome	0.812903	19	1	A0A140T897,
	Accession	Description	p_value	6_0
	A0A140T897	Serum albumin OS=Bos taurus GN=ALB PE=3 SV=1 - [A0A140T897_BOVIN]	0	0.599004
GO:0034366	spherical high-density lipoprotein particle	0.230805	3	1	Q1JQD3,
	Accession	Description	p_value	6_0
	Q1JQD3	Paraoxonase 3 OS=Bos taurus GN=PON3 PE=1 SV=1 - [Q1JQD3_BOVIN]	1.59e-11	4.15725
GO:0062023	collagen-containing extracellular matrix	0.880316	24	1	F1MWN3,
	Accession	Description	p_value	6_0
	F1MWN3	Nidogen 1 OS=Bos taurus GN=NID1 PE=4 SV=2 - [F1MWN3_BOVIN]	0.0410152	1.54964
GO:0044444	cytoplasmic part	0.862163	737	58	A0A0A0MPA0,A0A140T897,A0A140T8A5,A2I7M9,A3KN43,A5D984,B3IVN4,E1B959,E1BDC7,E1BM61,E1BNV7,E1BP91,F1MC11,F1MNQ4,F1MPU4,F1MTZ1,F1MX12,F1N206,F1N2F2,F1N2G0,G3MYN5,G3N1C8,O77834,P00426,P00429,P10096,P16116,P25712,P33097,P41976,P60661,P62894,P63315,Q08DI7,Q08DP0,Q0IIE1,Q0VCZ8,Q0VD18,Q148H2,Q17QS4-2,Q29RK1,Q2KJJ9,Q32KN6,Q32LG3,Q3T0I5,Q3T0P6,Q3T145,Q3ZBD7,Q3ZC09,Q3ZC41,Q5E946,Q5E956,Q5E9V3,Q5KR47,Q6T8D8,…
	Accession	Description	p_value	6_0
	A0A0A0MPA0	Uncharacterized protein OS=Bos taurus GN=LOC784932 PE=1 SV=1 - [A0A0A0MPA0_BOVIN]	0.000974579	0.620125
	A0A140T897	Serum albumin OS=Bos taurus GN=ALB PE=3 SV=1 - [A0A140T897_BOVIN]	0	0.599004
	A0A140T8A5	Isocitrate dehydrogenase [NADP] OS=Bos taurus GN=IDH1 PE=1 SV=1 - [A0A140T8A5_BOVIN]	1.66e-05	0.493
	A2I7M9	Serpin A3-2 OS=Bos taurus GN=SERPINA3-2 PE=3 SV=1 - [SPA32_BOVIN]	0.000165976	0.58425
	A3KN43	CNOT1 protein (Fragment) OS=Bos taurus GN=CNOT1 PE=2 SV=1 - [A3KN43_BOVIN]	0.00980844	0.627375
	A5D984	Pyruvate kinase OS=Bos taurus GN=PKM2 PE=1 SV=1 - [A5D984_BOVIN]	0	0.640657
	B3IVN4	M1-type pyruvate kinase (Fragment) OS=Bos taurus GN=PKM PE=2 SV=1 - [B3IVN4_BOVIN]	1.52e-12	0.592323
	E1B959	Phosphoglycerate mutase OS=Bos taurus PE=3 SV=1 - [E1B959_BOVIN]	2.09e-05	0.50725
	E1BDC7	Uncharacterized protein OS=Bos taurus PE=4 SV=2 - [E1BDC7_BOVIN]	0.0101786	2.56439
	E1BM61	Aminopeptidase OS=Bos taurus GN=LVRN PE=3 SV=1 - [E1BM61_BOVIN]	0.0021303	0.611
	E1BNV7	Myosin IXB OS=Bos taurus GN=MYO9B PE=3 SV=2 - [E1BNV7_BOVIN]	0.000262525	0.5015
	E1BP91	Aminopeptidase OS=Bos taurus GN=NPEPPS PE=1 SV=2 - [E1BP91_BOVIN]	1.59e-18	0.636589
	F1MC11	Keratin, type I cytoskeletal 14 OS=Bos taurus GN=KRT14 PE=1 SV=2 - [F1MC11_BOVIN]	0.000140972	1.96025
	F1MNQ4	Superoxide dismutase [Cu-Zn] OS=Bos taurus PE=3 SV=2 - [F1MNQ4_BOVIN]	6.31e-27	0.634868
	F1MPU4	Myotilin OS=Bos taurus GN=MYOT PE=4 SV=1 - [F1MPU4_BOVIN]	1.98e-26	1.77285
	F1MTZ1	Protein NDRG2 OS=Bos taurus GN=NDRG2 PE=4 SV=2 - [F1MTZ1_BOVIN]	0.000108981	0.577833
	F1MX12	Ankyrin repeat domain 2 OS=Bos taurus GN=ANKRD2 PE=4 SV=2 - [F1MX12_BOVIN]	2.58e-06	1.9571
	F1N206	Dihydrolipoyl dehydrogenase OS=Bos taurus GN=DLD PE=1 SV=2 - [F1N206_BOVIN]	3.89e-05	1.54494
	F1N2F2	Phosphoglycerate mutase OS=Bos taurus GN=PGAM2 PE=3 SV=2 - [F1N2F2_BOVIN]	3.58e-118	0.52576
	F1N2G0	Uncharacterized protein OS=Bos taurus PE=3 SV=2 - [F1N2G0_BOVIN]	4.64e-09	3.36125
	G3MYN5	Uncharacterized protein OS=Bos taurus GN=TNNI1 PE=4 SV=1 - [G3MYN5_BOVIN]	5.92e-09	2.11391
	G3N1C8	Dynein axonemal heavy chain 1 OS=Bos taurus GN=DNAH1 PE=4 SV=1 - [G3N1C8_BOVIN]	7.8e-07	0.4415
	O77834	Peroxiredoxin-6 OS=Bos taurus GN=PRDX6 PE=1 SV=3 - [PRDX6_BOVIN]	6.74e-46	0.587412
	P00426	Cytochrome c oxidase subunit 5A, mitochondrial OS=Bos taurus GN=COX5A PE=1 SV=2 - [COX5A_BOVIN]	0.00010731	1.72366
	P00429	Cytochrome c oxidase subunit 6B1 OS=Bos taurus GN=COX6B1 PE=1 SV=2 - [CX6B1_BOVIN]	0.00183984	1.64884
	P10096	Glyceraldehyde-3-phosphate dehydrogenase OS=Bos taurus GN=GAPDH PE=1 SV=4 - [G3P_BOVIN]	0	0.620401
	P16116	Aldose reductase OS=Bos taurus GN=AKR1B1 PE=1 SV=1 - [ALDR_BOVIN]	3.17e-13	0.662056
	P25712	NADH dehydrogenase [ubiquinone] flavoprotein 3, mitochondrial OS=Bos taurus GN=NDUFV3 PE=1 SV=1 - [NDUV3_BOVIN]	6.25e-05	1.783
	P33097	Aspartate aminotransferase, cytoplasmic OS=Bos taurus GN=GOT1 PE=1 SV=3 - [AATC_BOVIN]	1.8e-40	0.64256
	P41976	Superoxide dismutase [Mn], mitochondrial OS=Bos taurus GN=SOD2 PE=2 SV=1 - [SODM_BOVIN]	0.00413239	1.51346
	P60661	Myosin light polypeptide 6 OS=Bos taurus GN=MYL6 PE=2 SV=2 - [MYL6_BOVIN]	1.45e-06	1.59014
	P62894	Cytochrome c OS=Bos taurus GN=CYCS PE=1 SV=2 - [CYC_BOVIN]	2.88e-12	2.30116
	P63315	Troponin C, slow skeletal and cardiac muscles OS=Bos taurus GN=TNNC1 PE=1 SV=1 - [TNNC1_BOVIN]	0	1.59079
	Q08DI7	Myozenin 3 OS=Bos taurus GN=MYOZ3 PE=2 SV=1 - [Q08DI7_BOVIN]	0.00463875	1.8308
	Q08DP0	Phosphoglucomutase-1 OS=Bos taurus GN=PGM1 PE=2 SV=1 - [PGM1_BOVIN]	0	0.509255
	Q0IIE1	MYOZ1 protein OS=Bos taurus GN=MYOZ1 PE=2 SV=1 - [Q0IIE1_BOVIN]	2.27e-27	1.54859
	Q0VCZ8	Acyl-CoA synthetase long-chain family member 1 OS=Bos taurus GN=ACSL1 PE=1 SV=1 - [Q0VCZ8_BOVIN]	9.22e-07	1.91165
	Q0VD18	Phospholysine phosphohistidine inorganic pyrophosphate phosphatase OS=Bos taurus GN=LHPP PE=1 SV=1 - [LHPP_BOVIN]	0.000126611	0.416125
	Q148H2	Myosin light chain 6B OS=Bos taurus GN=MYL6B PE=2 SV=1 - [Q148H2_BOVIN]	1.47e-173	2.4608
	Q17QS4-2	Isoform 2 of Phosphatidylinositol 4-phosphate 5-kinase-like protein 1 OS=Bos taurus GN=PIP5KL1 - [PI5L1_BOVIN]	0.00623878	0.5965
	Q29RK1	Citrate synthase, mitochondrial OS=Bos taurus GN=CS PE=1 SV=1 - [CISY_BOVIN]	8.48e-05	1.52059
	Q2KJJ9	Fructose-1,6-bisphosphatase isozyme 2 OS=Bos taurus GN=FBP2 PE=2 SV=1 - [F16P2_BOVIN]	4.35e-38	0.591181
	Q32KN6	Phosphoglycerate kinase OS=Bos taurus GN=PGK2 PE=2 SV=2 - [Q32KN6_BOVIN]	4.43e-07	0.487
	Q32LG3	Malate dehydrogenase, mitochondrial OS=Bos taurus GN=MDH2 PE=1 SV=1 - [MDHM_BOVIN]	8.06e-46	2.22782
	Q3T0I5	Mitochondrial fission 1 protein OS=Bos taurus GN=FIS1 PE=2 SV=1 - [FIS1_BOVIN]	1.68e-10	1.6115
	Q3T0P6	Phosphoglycerate kinase 1 OS=Bos taurus GN=PGK1 PE=2 SV=3 - [PGK1_BOVIN]	3.41e-210	0.54206
	Q3T145	Malate dehydrogenase, cytoplasmic OS=Bos taurus GN=MDH1 PE=2 SV=3 - [MDHC_BOVIN]	1.19e-96	0.641981
	Q3ZBD7	Glucose-6-phosphate isomerase OS=Bos taurus GN=GPI PE=2 SV=4 - [G6PI_BOVIN]	2.57e-169	0.615854
	Q3ZC09	Beta-enolase OS=Bos taurus GN=ENO3 PE=2 SV=1 - [ENOB_BOVIN]	5.71e-292	0.623922
	Q3ZC41	Acetyl-CoA acyltransferase 1 OS=Bos taurus GN=ACAA1 PE=1 SV=1 - [Q3ZC41_BOVIN]	0.00010344	0.66125
	Q5E946	Protein/nucleic acid deglycase DJ-1 OS=Bos taurus GN=PARK7 PE=2 SV=1 - [PARK7_BOVIN]	5.55e-66	0.583415
	Q5E956	Triosephosphate isomerase OS=Bos taurus GN=TPI1 PE=2 SV=3 - [TPIS_BOVIN]	1.9e-253	0.631511
	Q5E9V3	Myozenin-2 OS=Bos taurus GN=MYOZ2 PE=2 SV=1 - [MYOZ2_BOVIN]	5.81e-28	2.21299
	Q5KR47	Tropomyosin alpha-3 chain OS=Bos taurus GN=TPM3 PE=2 SV=1 - [TPM3_BOVIN]	1.09e-161	1.93626
	Q6T8D8	Telethonin OS=Bos taurus GN=TCAP PE=2 SV=1 - [TELT_BOVIN]	0.0322288	3.12123
	Q862R2	Similar to aspartate aminotransferase (Fragment) OS=Bos taurus PE=2 SV=1 - [Q862R2_BOVIN]	4.12e-10	1.94
	Q8MKH6-2	Isoform 2 of Troponin T, slow skeletal muscle OS=Bos taurus GN=TNNT1 - [TNNT1_BOVIN]	2.15e-33	1.56723
	Q9XSN4	Glyceraldehyde-3-phosphate dehydrogenase like-17 protein (Fragment) OS=Bos taurus GN=GAPDL17 PE=2 SV=1 - [Q9XSN4_BOVIN]	1.93e-06	0.5965
GO:0031672	A band	0.532142	33	3	F1MPU4,P60661,Q148H2,
	Accession	Description	p_value	6_0
	F1MPU4	Myotilin OS=Bos taurus GN=MYOT PE=4 SV=1 - [F1MPU4_BOVIN]	1.98e-26	1.77285
	P60661	Myosin light polypeptide 6 OS=Bos taurus GN=MYL6 PE=2 SV=2 - [MYL6_BOVIN]	1.45e-06	1.59014
	Q148H2	Myosin light chain 6B OS=Bos taurus GN=MYL6B PE=2 SV=1 - [Q148H2_BOVIN]	1.47e-173	2.4608
GO:0035770	ribonucleoprotein granule	0.969126	39	1	A3KN43,
	Accession	Description	p_value	6_0
	A3KN43	CNOT1 protein (Fragment) OS=Bos taurus GN=CNOT1 PE=2 SV=1 - [A3KN43_BOVIN]	0.00980844	0.627375
GO:0043025	neuronal cell body	0.780543	33	2	F1MNQ4,Q3ZC09,
	Accession	Description	p_value	6_0
	F1MNQ4	Superoxide dismutase [Cu-Zn] OS=Bos taurus PE=3 SV=2 - [F1MNQ4_BOVIN]	6.31e-27	0.634868
	Q3ZC09	Beta-enolase OS=Bos taurus GN=ENO3 PE=2 SV=1 - [ENOB_BOVIN]	5.71e-292	0.623922
GO:0015630	microtubule cytoskeleton	0.996475	126	4	F1MTZ1,G3N1C8,P10096,Q9XSN4,
	Accession	Description	p_value	6_0
	F1MTZ1	Protein NDRG2 OS=Bos taurus GN=NDRG2 PE=4 SV=2 - [F1MTZ1_BOVIN]	0.000108981	0.577833
	G3N1C8	Dynein axonemal heavy chain 1 OS=Bos taurus GN=DNAH1 PE=4 SV=1 - [G3N1C8_BOVIN]	7.8e-07	0.4415
	P10096	Glyceraldehyde-3-phosphate dehydrogenase OS=Bos taurus GN=GAPDH PE=1 SV=4 - [G3P_BOVIN]	0	0.620401
	Q9XSN4	Glyceraldehyde-3-phosphate dehydrogenase like-17 protein (Fragment) OS=Bos taurus GN=GAPDL17 PE=2 SV=1 - [Q9XSN4_BOVIN]	1.93e-06	0.5965
GO:0045239	tricarboxylic acid cycle enzyme complex	0.408832	6	1	F1N206,
	Accession	Description	p_value	6_0
	F1N206	Dihydrolipoyl dehydrogenase OS=Bos taurus GN=DLD PE=1 SV=2 - [F1N206_BOVIN]	3.89e-05	1.54494
GO:0099512	supramolecular fiber	0.109874	183	20	E1BDC7,E1BNV7,F1MC11,F1MKE7,F1MPU4,F1MTZ1,F1MX12,F1N2G0,G3MYN5,P60661,P63315,Q08DI7,Q08DP0,Q0IIE1,Q148H2,Q2KJJ9,Q5E9V3,Q5KR47,Q6T8D8,Q8MKH6-2,
	Accession	Description	p_value	6_0
	E1BDC7	Uncharacterized protein OS=Bos taurus PE=4 SV=2 - [E1BDC7_BOVIN]	0.0101786	2.56439
	E1BNV7	Myosin IXB OS=Bos taurus GN=MYO9B PE=3 SV=2 - [E1BNV7_BOVIN]	0.000262525	0.5015
	F1MC11	Keratin, type I cytoskeletal 14 OS=Bos taurus GN=KRT14 PE=1 SV=2 - [F1MC11_BOVIN]	0.000140972	1.96025
	F1MKE7	Uncharacterized protein OS=Bos taurus GN=KRT6C PE=3 SV=2 - [F1MKE7_BOVIN]	0.00945055	1.70162
	F1MPU4	Myotilin OS=Bos taurus GN=MYOT PE=4 SV=1 - [F1MPU4_BOVIN]	1.98e-26	1.77285
	F1MTZ1	Protein NDRG2 OS=Bos taurus GN=NDRG2 PE=4 SV=2 - [F1MTZ1_BOVIN]	0.000108981	0.577833
	F1MX12	Ankyrin repeat domain 2 OS=Bos taurus GN=ANKRD2 PE=4 SV=2 - [F1MX12_BOVIN]	2.58e-06	1.9571
	F1N2G0	Uncharacterized protein OS=Bos taurus PE=3 SV=2 - [F1N2G0_BOVIN]	4.64e-09	3.36125
	G3MYN5	Uncharacterized protein OS=Bos taurus GN=TNNI1 PE=4 SV=1 - [G3MYN5_BOVIN]	5.92e-09	2.11391
	P60661	Myosin light polypeptide 6 OS=Bos taurus GN=MYL6 PE=2 SV=2 - [MYL6_BOVIN]	1.45e-06	1.59014
	P63315	Troponin C, slow skeletal and cardiac muscles OS=Bos taurus GN=TNNC1 PE=1 SV=1 - [TNNC1_BOVIN]	0	1.59079
	Q08DI7	Myozenin 3 OS=Bos taurus GN=MYOZ3 PE=2 SV=1 - [Q08DI7_BOVIN]	0.00463875	1.8308
	Q08DP0	Phosphoglucomutase-1 OS=Bos taurus GN=PGM1 PE=2 SV=1 - [PGM1_BOVIN]	0	0.509255
	Q0IIE1	MYOZ1 protein OS=Bos taurus GN=MYOZ1 PE=2 SV=1 - [Q0IIE1_BOVIN]	2.27e-27	1.54859
	Q148H2	Myosin light chain 6B OS=Bos taurus GN=MYL6B PE=2 SV=1 - [Q148H2_BOVIN]	1.47e-173	2.4608
	Q2KJJ9	Fructose-1,6-bisphosphatase isozyme 2 OS=Bos taurus GN=FBP2 PE=2 SV=1 - [F16P2_BOVIN]	4.35e-38	0.591181
	Q5E9V3	Myozenin-2 OS=Bos taurus GN=MYOZ2 PE=2 SV=1 - [MYOZ2_BOVIN]	5.81e-28	2.21299
	Q5KR47	Tropomyosin alpha-3 chain OS=Bos taurus GN=TPM3 PE=2 SV=1 - [TPM3_BOVIN]	1.09e-161	1.93626
	Q6T8D8	Telethonin OS=Bos taurus GN=TCAP PE=2 SV=1 - [TELT_BOVIN]	0.0322288	3.12123
	Q8MKH6-2	Isoform 2 of Troponin T, slow skeletal muscle OS=Bos taurus GN=TNNT1 - [TNNT1_BOVIN]	2.15e-33	1.56723
GO:0030016	myofibril	0.00932963	114	17	E1BDC7,F1MC11,F1MPU4,F1MX12,F1N2G0,G3MYN5,P60661,P63315,Q08DI7,Q08DP0,Q0IIE1,Q148H2,Q2KJJ9,Q5E9V3,Q5KR47,Q6T8D8,Q8MKH6-2,
	Accession	Description	p_value	6_0
	E1BDC7	Uncharacterized protein OS=Bos taurus PE=4 SV=2 - [E1BDC7_BOVIN]	0.0101786	2.56439
	F1MC11	Keratin, type I cytoskeletal 14 OS=Bos taurus GN=KRT14 PE=1 SV=2 - [F1MC11_BOVIN]	0.000140972	1.96025
	F1MPU4	Myotilin OS=Bos taurus GN=MYOT PE=4 SV=1 - [F1MPU4_BOVIN]	1.98e-26	1.77285
	F1MX12	Ankyrin repeat domain 2 OS=Bos taurus GN=ANKRD2 PE=4 SV=2 - [F1MX12_BOVIN]	2.58e-06	1.9571
	F1N2G0	Uncharacterized protein OS=Bos taurus PE=3 SV=2 - [F1N2G0_BOVIN]	4.64e-09	3.36125
	G3MYN5	Uncharacterized protein OS=Bos taurus GN=TNNI1 PE=4 SV=1 - [G3MYN5_BOVIN]	5.92e-09	2.11391
	P60661	Myosin light polypeptide 6 OS=Bos taurus GN=MYL6 PE=2 SV=2 - [MYL6_BOVIN]	1.45e-06	1.59014
	P63315	Troponin C, slow skeletal and cardiac muscles OS=Bos taurus GN=TNNC1 PE=1 SV=1 - [TNNC1_BOVIN]	0	1.59079
	Q08DI7	Myozenin 3 OS=Bos taurus GN=MYOZ3 PE=2 SV=1 - [Q08DI7_BOVIN]	0.00463875	1.8308
	Q08DP0	Phosphoglucomutase-1 OS=Bos taurus GN=PGM1 PE=2 SV=1 - [PGM1_BOVIN]	0	0.509255
	Q0IIE1	MYOZ1 protein OS=Bos taurus GN=MYOZ1 PE=2 SV=1 - [Q0IIE1_BOVIN]	2.27e-27	1.54859
	Q148H2	Myosin light chain 6B OS=Bos taurus GN=MYL6B PE=2 SV=1 - [Q148H2_BOVIN]	1.47e-173	2.4608
	Q2KJJ9	Fructose-1,6-bisphosphatase isozyme 2 OS=Bos taurus GN=FBP2 PE=2 SV=1 - [F16P2_BOVIN]	4.35e-38	0.591181
	Q5E9V3	Myozenin-2 OS=Bos taurus GN=MYOZ2 PE=2 SV=1 - [MYOZ2_BOVIN]	5.81e-28	2.21299
	Q5KR47	Tropomyosin alpha-3 chain OS=Bos taurus GN=TPM3 PE=2 SV=1 - [TPM3_BOVIN]	1.09e-161	1.93626
	Q6T8D8	Telethonin OS=Bos taurus GN=TCAP PE=2 SV=1 - [TELT_BOVIN]	0.0322288	3.12123
	Q8MKH6-2	Isoform 2 of Troponin T, slow skeletal muscle OS=Bos taurus GN=TNNT1 - [TNNT1_BOVIN]	2.15e-33	1.56723
GO:0034364	high-density lipoprotein particle	0.295358	4	1	Q1JQD3,
	Accession	Description	p_value	6_0
	Q1JQD3	Paraoxonase 3 OS=Bos taurus GN=PON3 PE=1 SV=1 - [Q1JQD3_BOVIN]	1.59e-11	4.15725
GO:0120025	plasma membrane bounded cell projection	0.907959	164	10	A5D984,B3IVN4,E1BNV7,F1MNQ4,F1MPU4,F1MTZ1,F1N206,G3N1C8,Q0IIE1,Q5E946,
	Accession	Description	p_value	6_0
	A5D984	Pyruvate kinase OS=Bos taurus GN=PKM2 PE=1 SV=1 - [A5D984_BOVIN]	0	0.640657
	B3IVN4	M1-type pyruvate kinase (Fragment) OS=Bos taurus GN=PKM PE=2 SV=1 - [B3IVN4_BOVIN]	1.52e-12	0.592323
	E1BNV7	Myosin IXB OS=Bos taurus GN=MYO9B PE=3 SV=2 - [E1BNV7_BOVIN]	0.000262525	0.5015
	F1MNQ4	Superoxide dismutase [Cu-Zn] OS=Bos taurus PE=3 SV=2 - [F1MNQ4_BOVIN]	6.31e-27	0.634868
	F1MPU4	Myotilin OS=Bos taurus GN=MYOT PE=4 SV=1 - [F1MPU4_BOVIN]	1.98e-26	1.77285
	F1MTZ1	Protein NDRG2 OS=Bos taurus GN=NDRG2 PE=4 SV=2 - [F1MTZ1_BOVIN]	0.000108981	0.577833
	F1N206	Dihydrolipoyl dehydrogenase OS=Bos taurus GN=DLD PE=1 SV=2 - [F1N206_BOVIN]	3.89e-05	1.54494
	G3N1C8	Dynein axonemal heavy chain 1 OS=Bos taurus GN=DNAH1 PE=4 SV=1 - [G3N1C8_BOVIN]	7.8e-07	0.4415
	Q0IIE1	MYOZ1 protein OS=Bos taurus GN=MYOZ1 PE=2 SV=1 - [Q0IIE1_BOVIN]	2.27e-27	1.54859
	Q5E946	Protein/nucleic acid deglycase DJ-1 OS=Bos taurus GN=PARK7 PE=2 SV=1 - [PARK7_BOVIN]	5.55e-66	0.583415
GO:0043228	non-membrane-bounded organelle	0.856952	395	29	A3KN43,E1BDC7,E1BNV7,F1MC11,F1MKE7,F1MPU4,F1MTZ1,F1MX12,F1N2G0,G3MYN5,G3N1C8,P00570,P10096,P60661,P63315,Q08DI7,Q08DP0,Q0IIE1,Q0VCZ8,Q148H2,Q2KIW9,Q2KJJ9,Q3ZBU0,Q5E946,Q5E9V3,Q5KR47,Q6T8D8,Q8MKH6-2,Q9XSN4,
	Accession	Description	p_value	6_0
	A3KN43	CNOT1 protein (Fragment) OS=Bos taurus GN=CNOT1 PE=2 SV=1 - [A3KN43_BOVIN]	0.00980844	0.627375
	E1BDC7	Uncharacterized protein OS=Bos taurus PE=4 SV=2 - [E1BDC7_BOVIN]	0.0101786	2.56439
	E1BNV7	Myosin IXB OS=Bos taurus GN=MYO9B PE=3 SV=2 - [E1BNV7_BOVIN]	0.000262525	0.5015
	F1MC11	Keratin, type I cytoskeletal 14 OS=Bos taurus GN=KRT14 PE=1 SV=2 - [F1MC11_BOVIN]	0.000140972	1.96025
	F1MKE7	Uncharacterized protein OS=Bos taurus GN=KRT6C PE=3 SV=2 - [F1MKE7_BOVIN]	0.00945055	1.70162
	F1MPU4	Myotilin OS=Bos taurus GN=MYOT PE=4 SV=1 - [F1MPU4_BOVIN]	1.98e-26	1.77285
	F1MTZ1	Protein NDRG2 OS=Bos taurus GN=NDRG2 PE=4 SV=2 - [F1MTZ1_BOVIN]	0.000108981	0.577833
	F1MX12	Ankyrin repeat domain 2 OS=Bos taurus GN=ANKRD2 PE=4 SV=2 - [F1MX12_BOVIN]	2.58e-06	1.9571
	F1N2G0	Uncharacterized protein OS=Bos taurus PE=3 SV=2 - [F1N2G0_BOVIN]	4.64e-09	3.36125
	G3MYN5	Uncharacterized protein OS=Bos taurus GN=TNNI1 PE=4 SV=1 - [G3MYN5_BOVIN]	5.92e-09	2.11391
	G3N1C8	Dynein axonemal heavy chain 1 OS=Bos taurus GN=DNAH1 PE=4 SV=1 - [G3N1C8_BOVIN]	7.8e-07	0.4415
	P00570	Adenylate kinase isoenzyme 1 OS=Bos taurus GN=AK1 PE=1 SV=2 - [KAD1_BOVIN]	3.45e-95	0.655574
	P10096	Glyceraldehyde-3-phosphate dehydrogenase OS=Bos taurus GN=GAPDH PE=1 SV=4 - [G3P_BOVIN]	0	0.620401
	P60661	Myosin light polypeptide 6 OS=Bos taurus GN=MYL6 PE=2 SV=2 - [MYL6_BOVIN]	1.45e-06	1.59014
	P63315	Troponin C, slow skeletal and cardiac muscles OS=Bos taurus GN=TNNC1 PE=1 SV=1 - [TNNC1_BOVIN]	0	1.59079
	Q08DI7	Myozenin 3 OS=Bos taurus GN=MYOZ3 PE=2 SV=1 - [Q08DI7_BOVIN]	0.00463875	1.8308
	Q08DP0	Phosphoglucomutase-1 OS=Bos taurus GN=PGM1 PE=2 SV=1 - [PGM1_BOVIN]	0	0.509255
	Q0IIE1	MYOZ1 protein OS=Bos taurus GN=MYOZ1 PE=2 SV=1 - [Q0IIE1_BOVIN]	2.27e-27	1.54859
	Q0VCZ8	Acyl-CoA synthetase long-chain family member 1 OS=Bos taurus GN=ACSL1 PE=1 SV=1 - [Q0VCZ8_BOVIN]	9.22e-07	1.91165
	Q148H2	Myosin light chain 6B OS=Bos taurus GN=MYL6B PE=2 SV=1 - [Q148H2_BOVIN]	1.47e-173	2.4608
	Q2KIW9	UMP-CMP kinase OS=Bos taurus GN=CMPK1 PE=2 SV=2 - [KCY_BOVIN]	6.01e-07	0.624
	Q2KJJ9	Fructose-1,6-bisphosphatase isozyme 2 OS=Bos taurus GN=FBP2 PE=2 SV=1 - [F16P2_BOVIN]	4.35e-38	0.591181
	Q3ZBU0	PDZ and LIM domain 5 OS=Bos taurus GN=PDLIM5 PE=2 SV=1 - [Q3ZBU0_BOVIN]	1.13e-20	1.59241
	Q5E946	Protein/nucleic acid deglycase DJ-1 OS=Bos taurus GN=PARK7 PE=2 SV=1 - [PARK7_BOVIN]	5.55e-66	0.583415
	Q5E9V3	Myozenin-2 OS=Bos taurus GN=MYOZ2 PE=2 SV=1 - [MYOZ2_BOVIN]	5.81e-28	2.21299
	Q5KR47	Tropomyosin alpha-3 chain OS=Bos taurus GN=TPM3 PE=2 SV=1 - [TPM3_BOVIN]	1.09e-161	1.93626
	Q6T8D8	Telethonin OS=Bos taurus GN=TCAP PE=2 SV=1 - [TELT_BOVIN]	0.0322288	3.12123
	Q8MKH6-2	Isoform 2 of Troponin T, slow skeletal muscle OS=Bos taurus GN=TNNT1 - [TNNT1_BOVIN]	2.15e-33	1.56723
	Q9XSN4	Glyceraldehyde-3-phosphate dehydrogenase like-17 protein (Fragment) OS=Bos taurus GN=GAPDL17 PE=2 SV=1 - [Q9XSN4_BOVIN]	1.93e-06	0.5965
GO:0045240	dihydrolipoyl dehydrogenase complex	0.354554	5	1	F1N206,
	Accession	Description	p_value	6_0
	F1N206	Dihydrolipoyl dehydrogenase OS=Bos taurus GN=DLD PE=1 SV=2 - [F1N206_BOVIN]	3.89e-05	1.54494
GO:0030015	CCR4-NOT core complex	0.0836694	1	1	A3KN43,
	Accession	Description	p_value	6_0
	A3KN43	CNOT1 protein (Fragment) OS=Bos taurus GN=CNOT1 PE=2 SV=1 - [A3KN43_BOVIN]	0.00980844	0.627375
GO:0030017	sarcomere	0.00582182	109	17	E1BDC7,F1MC11,F1MPU4,F1MX12,F1N2G0,G3MYN5,P60661,P63315,Q08DI7,Q08DP0,Q0IIE1,Q148H2,Q2KJJ9,Q5E9V3,Q5KR47,Q6T8D8,Q8MKH6-2,
	Accession	Description	p_value	6_0
	E1BDC7	Uncharacterized protein OS=Bos taurus PE=4 SV=2 - [E1BDC7_BOVIN]	0.0101786	2.56439
	F1MC11	Keratin, type I cytoskeletal 14 OS=Bos taurus GN=KRT14 PE=1 SV=2 - [F1MC11_BOVIN]	0.000140972	1.96025
	F1MPU4	Myotilin OS=Bos taurus GN=MYOT PE=4 SV=1 - [F1MPU4_BOVIN]	1.98e-26	1.77285
	F1MX12	Ankyrin repeat domain 2 OS=Bos taurus GN=ANKRD2 PE=4 SV=2 - [F1MX12_BOVIN]	2.58e-06	1.9571
	F1N2G0	Uncharacterized protein OS=Bos taurus PE=3 SV=2 - [F1N2G0_BOVIN]	4.64e-09	3.36125
	G3MYN5	Uncharacterized protein OS=Bos taurus GN=TNNI1 PE=4 SV=1 - [G3MYN5_BOVIN]	5.92e-09	2.11391
	P60661	Myosin light polypeptide 6 OS=Bos taurus GN=MYL6 PE=2 SV=2 - [MYL6_BOVIN]	1.45e-06	1.59014
	P63315	Troponin C, slow skeletal and cardiac muscles OS=Bos taurus GN=TNNC1 PE=1 SV=1 - [TNNC1_BOVIN]	0	1.59079
	Q08DI7	Myozenin 3 OS=Bos taurus GN=MYOZ3 PE=2 SV=1 - [Q08DI7_BOVIN]	0.00463875	1.8308
	Q08DP0	Phosphoglucomutase-1 OS=Bos taurus GN=PGM1 PE=2 SV=1 - [PGM1_BOVIN]	0	0.509255
	Q0IIE1	MYOZ1 protein OS=Bos taurus GN=MYOZ1 PE=2 SV=1 - [Q0IIE1_BOVIN]	2.27e-27	1.54859
	Q148H2	Myosin light chain 6B OS=Bos taurus GN=MYL6B PE=2 SV=1 - [Q148H2_BOVIN]	1.47e-173	2.4608
	Q2KJJ9	Fructose-1,6-bisphosphatase isozyme 2 OS=Bos taurus GN=FBP2 PE=2 SV=1 - [F16P2_BOVIN]	4.35e-38	0.591181
	Q5E9V3	Myozenin-2 OS=Bos taurus GN=MYOZ2 PE=2 SV=1 - [MYOZ2_BOVIN]	5.81e-28	2.21299
	Q5KR47	Tropomyosin alpha-3 chain OS=Bos taurus GN=TPM3 PE=2 SV=1 - [TPM3_BOVIN]	1.09e-161	1.93626
	Q6T8D8	Telethonin OS=Bos taurus GN=TCAP PE=2 SV=1 - [TELT_BOVIN]	0.0322288	3.12123
	Q8MKH6-2	Isoform 2 of Troponin T, slow skeletal muscle OS=Bos taurus GN=TNNT1 - [TNNT1_BOVIN]	2.15e-33	1.56723
GO:0005858	axonemal dynein complex	0.295358	4	1	G3N1C8,
	Accession	Description	p_value	6_0
	G3N1C8	Dynein axonemal heavy chain 1 OS=Bos taurus GN=DNAH1 PE=4 SV=1 - [G3N1C8_BOVIN]	7.8e-07	0.4415
GO:0000015	phosphopyruvate hydratase complex	0.230805	3	1	Q3ZC09,
	Accession	Description	p_value	6_0
	Q3ZC09	Beta-enolase OS=Bos taurus GN=ENO3 PE=2 SV=1 - [ENOB_BOVIN]	5.71e-292	0.623922
GO:0098793	presynapse	0.828774	52	3	P10096,Q5E946,Q9XSN4,
	Accession	Description	p_value	6_0
	P10096	Glyceraldehyde-3-phosphate dehydrogenase OS=Bos taurus GN=GAPDH PE=1 SV=4 - [G3P_BOVIN]	0	0.620401
[truncated: 431 more rows]

## Sheet: Biological Process
Term	Description	P-value	# in background	# in different	Protein involve
GO:0016125	sterol metabolic process	0.0440775	10	3	F1MNQ4,P16116,Q1JQD3,
	Accession	Description	p_value	6_0
	F1MNQ4	Superoxide dismutase [Cu-Zn] OS=Bos taurus PE=3 SV=2 - [F1MNQ4_BOVIN]	6.31e-27	0.634868
	P16116	Aldose reductase OS=Bos taurus GN=AKR1B1 PE=1 SV=1 - [ALDR_BOVIN]	3.17e-13	0.662056
	Q1JQD3	Paraoxonase 3 OS=Bos taurus GN=PON3 PE=1 SV=1 - [Q1JQD3_BOVIN]	1.59e-11	4.15725
GO:0032368	regulation of lipid transport	0.619496	11	1	Q1JQD3,
	Accession	Description	p_value	6_0
	Q1JQD3	Paraoxonase 3 OS=Bos taurus GN=PON3 PE=1 SV=1 - [Q1JQD3_BOVIN]	1.59e-11	4.15725
GO:0044283	small molecule biosynthetic process	3.00724e-05	79	18	A5D984,B3IVN4,E1B959,F1MFX9,F1MNQ4,F1N2F2,P10096,P16116,P33097,Q2KJJ9,Q32KN6,Q3T0P6,Q3ZBD7,Q3ZC09,Q5E946,Q5E956,Q862R2,Q9XSN4,
	Accession	Description	p_value	6_0
	A5D984	Pyruvate kinase OS=Bos taurus GN=PKM2 PE=1 SV=1 - [A5D984_BOVIN]	0	0.640657
	B3IVN4	M1-type pyruvate kinase (Fragment) OS=Bos taurus GN=PKM PE=2 SV=1 - [B3IVN4_BOVIN]	1.52e-12	0.592323
	E1B959	Phosphoglycerate mutase OS=Bos taurus PE=3 SV=1 - [E1B959_BOVIN]	2.09e-05	0.50725
	F1MFX9	Uncharacterized protein OS=Bos taurus GN=LOC504219 PE=4 SV=1 - [F1MFX9_BOVIN]	1.22e-05	0.551
	F1MNQ4	Superoxide dismutase [Cu-Zn] OS=Bos taurus PE=3 SV=2 - [F1MNQ4_BOVIN]	6.31e-27	0.634868
	F1N2F2	Phosphoglycerate mutase OS=Bos taurus GN=PGAM2 PE=3 SV=2 - [F1N2F2_BOVIN]	3.58e-118	0.52576
	P10096	Glyceraldehyde-3-phosphate dehydrogenase OS=Bos taurus GN=GAPDH PE=1 SV=4 - [G3P_BOVIN]	0	0.620401
	P16116	Aldose reductase OS=Bos taurus GN=AKR1B1 PE=1 SV=1 - [ALDR_BOVIN]	3.17e-13	0.662056
	P33097	Aspartate aminotransferase, cytoplasmic OS=Bos taurus GN=GOT1 PE=1 SV=3 - [AATC_BOVIN]	1.8e-40	0.64256
	Q2KJJ9	Fructose-1,6-bisphosphatase isozyme 2 OS=Bos taurus GN=FBP2 PE=2 SV=1 - [F16P2_BOVIN]	4.35e-38	0.591181
	Q32KN6	Phosphoglycerate kinase OS=Bos taurus GN=PGK2 PE=2 SV=2 - [Q32KN6_BOVIN]	4.43e-07	0.487
	Q3T0P6	Phosphoglycerate kinase 1 OS=Bos taurus GN=PGK1 PE=2 SV=3 - [PGK1_BOVIN]	3.41e-210	0.54206
	Q3ZBD7	Glucose-6-phosphate isomerase OS=Bos taurus GN=GPI PE=2 SV=4 - [G6PI_BOVIN]	2.57e-169	0.615854
	Q3ZC09	Beta-enolase OS=Bos taurus GN=ENO3 PE=2 SV=1 - [ENOB_BOVIN]	5.71e-292	0.623922
	Q5E946	Protein/nucleic acid deglycase DJ-1 OS=Bos taurus GN=PARK7 PE=2 SV=1 - [PARK7_BOVIN]	5.55e-66	0.583415
	Q5E956	Triosephosphate isomerase OS=Bos taurus GN=TPI1 PE=2 SV=3 - [TPIS_BOVIN]	1.9e-253	0.631511
	Q862R2	Similar to aspartate aminotransferase (Fragment) OS=Bos taurus PE=2 SV=1 - [Q862R2_BOVIN]	4.12e-10	1.94
	Q9XSN4	Glyceraldehyde-3-phosphate dehydrogenase like-17 protein (Fragment) OS=Bos taurus GN=GAPDL17 PE=2 SV=1 - [Q9XSN4_BOVIN]	1.93e-06	0.5965
GO:0090322	regulation of superoxide metabolic process	0.0069232	2	2	Q1JQD3,Q5E946,
	Accession	Description	p_value	6_0
	Q1JQD3	Paraoxonase 3 OS=Bos taurus GN=PON3 PE=1 SV=1 - [Q1JQD3_BOVIN]	1.59e-11	4.15725
	Q5E946	Protein/nucleic acid deglycase DJ-1 OS=Bos taurus GN=PARK7 PE=2 SV=1 - [PARK7_BOVIN]	5.55e-66	0.583415
GO:0019882	antigen processing and presentation	0.169663	9	2	E1BM61,E1BP91,
	Accession	Description	p_value	6_0
	E1BM61	Aminopeptidase OS=Bos taurus GN=LVRN PE=3 SV=1 - [E1BM61_BOVIN]	0.0021303	0.611
	E1BP91	Aminopeptidase OS=Bos taurus GN=NPEPPS PE=1 SV=2 - [E1BP91_BOVIN]	1.59e-18	0.636589
GO:0033146	regulation of intracellular estrogen receptor signaling pathway	0.160415	2	1	A3KN43,
	Accession	Description	p_value	6_0
	A3KN43	CNOT1 protein (Fragment) OS=Bos taurus GN=CNOT1 PE=2 SV=1 - [A3KN43_BOVIN]	0.00980844	0.627375
GO:0009067	aspartate family amino acid biosynthetic process	0.0371451	4	2	P33097,Q862R2,
	Accession	Description	p_value	6_0
	P33097	Aspartate aminotransferase, cytoplasmic OS=Bos taurus GN=GOT1 PE=1 SV=3 - [AATC_BOVIN]	1.8e-40	0.64256
	Q862R2	Similar to aspartate aminotransferase (Fragment) OS=Bos taurus PE=2 SV=1 - [Q862R2_BOVIN]	4.12e-10	1.94
GO:0098810	neurotransmitter reuptake	0.0836694	1	1	Q5E946,
	Accession	Description	p_value	6_0
	Q5E946	Protein/nucleic acid deglycase DJ-1 OS=Bos taurus GN=PARK7 PE=2 SV=1 - [PARK7_BOVIN]	5.55e-66	0.583415
GO:1902115	regulation of organelle assembly	0.828863	20	1	A3KN43,
	Accession	Description	p_value	6_0
	A3KN43	CNOT1 protein (Fragment) OS=Bos taurus GN=CNOT1 PE=2 SV=1 - [A3KN43_BOVIN]	0.00980844	0.627375
GO:0043416	regulation of skeletal muscle tissue regeneration	0.295358	4	1	Q0IIE1,
	Accession	Description	p_value	6_0
	Q0IIE1	MYOZ1 protein OS=Bos taurus GN=MYOZ1 PE=2 SV=1 - [Q0IIE1_BOVIN]	2.27e-27	1.54859
GO:0009312	oligosaccharide biosynthetic process	0.0836694	1	1	Q2KJJ9,
	Accession	Description	p_value	6_0
	Q2KJJ9	Fructose-1,6-bisphosphatase isozyme 2 OS=Bos taurus GN=FBP2 PE=2 SV=1 - [F16P2_BOVIN]	4.35e-38	0.591181
GO:0042423	catecholamine biosynthetic process	0.0836694	1	1	Q5E946,
	Accession	Description	p_value	6_0
	Q5E946	Protein/nucleic acid deglycase DJ-1 OS=Bos taurus GN=PARK7 PE=2 SV=1 - [PARK7_BOVIN]	5.55e-66	0.583415
GO:0001568	blood vessel development	0.802902	64	4	A5D984,B3IVN4,E1BM61,E1BP91,
	Accession	Description	p_value	6_0
	A5D984	Pyruvate kinase OS=Bos taurus GN=PKM2 PE=1 SV=1 - [A5D984_BOVIN]	0	0.640657
	B3IVN4	M1-type pyruvate kinase (Fragment) OS=Bos taurus GN=PKM PE=2 SV=1 - [B3IVN4_BOVIN]	1.52e-12	0.592323
	E1BM61	Aminopeptidase OS=Bos taurus GN=LVRN PE=3 SV=1 - [E1BM61_BOVIN]	0.0021303	0.611
	E1BP91	Aminopeptidase OS=Bos taurus GN=NPEPPS PE=1 SV=2 - [E1BP91_BOVIN]	1.59e-18	0.636589
GO:0045198	establishment of epithelial cell apical/basal polarity	0.504216	8	1	E1BNV7,
	Accession	Description	p_value	6_0
	E1BNV7	Myosin IXB OS=Bos taurus GN=MYO9B PE=3 SV=2 - [E1BNV7_BOVIN]	0.000262525	0.5015
GO:0045766	positive regulation of angiogenesis	0.265367	12	2	A5D984,B3IVN4,
	Accession	Description	p_value	6_0
	A5D984	Pyruvate kinase OS=Bos taurus GN=PKM2 PE=1 SV=1 - [A5D984_BOVIN]	0	0.640657
	B3IVN4	M1-type pyruvate kinase (Fragment) OS=Bos taurus GN=PKM PE=2 SV=1 - [B3IVN4_BOVIN]	1.52e-12	0.592323
GO:0031647	regulation of protein stability	0.565631	47	4	A0A140T897,P10096,Q5E946,Q9XSN4,
	Accession	Description	p_value	6_0
	A0A140T897	Serum albumin OS=Bos taurus GN=ALB PE=3 SV=1 - [A0A140T897_BOVIN]	0	0.599004
	P10096	Glyceraldehyde-3-phosphate dehydrogenase OS=Bos taurus GN=GAPDH PE=1 SV=4 - [G3P_BOVIN]	0	0.620401
	Q5E946	Protein/nucleic acid deglycase DJ-1 OS=Bos taurus GN=PARK7 PE=2 SV=1 - [PARK7_BOVIN]	5.55e-66	0.583415
	Q9XSN4	Glyceraldehyde-3-phosphate dehydrogenase like-17 protein (Fragment) OS=Bos taurus GN=GAPDL17 PE=2 SV=1 - [Q9XSN4_BOVIN]	1.93e-06	0.5965
GO:0043619	regulation of transcription from RNA polymerase II promoter in response to oxidative stress	0.0836694	1	1	F1MX12,
	Accession	Description	p_value	6_0
	F1MX12	Ankyrin repeat domain 2 OS=Bos taurus GN=ANKRD2 PE=4 SV=2 - [F1MX12_BOVIN]	2.58e-06	1.9571
GO:1900180	regulation of protein localization to nucleus	0.584366	10	1	Q5E946,
	Accession	Description	p_value	6_0
	Q5E946	Protein/nucleic acid deglycase DJ-1 OS=Bos taurus GN=PARK7 PE=2 SV=1 - [PARK7_BOVIN]	5.55e-66	0.583415
GO:0050767	regulation of neurogenesis	0.993531	56	1	F1MWN3,
	Accession	Description	p_value	6_0
	F1MWN3	Nidogen 1 OS=Bos taurus GN=NID1 PE=4 SV=2 - [F1MWN3_BOVIN]	0.0410152	1.54964
GO:2000059	negative regulation of ubiquitin-dependent protein catabolic process	0.458595	7	1	Q5E946,
	Accession	Description	p_value	6_0
	Q5E946	Protein/nucleic acid deglycase DJ-1 OS=Bos taurus GN=PARK7 PE=2 SV=1 - [PARK7_BOVIN]	5.55e-66	0.583415
GO:2001024	negative regulation of response to drug	0.295358	4	1	Q5E946,
	Accession	Description	p_value	6_0
	Q5E946	Protein/nucleic acid deglycase DJ-1 OS=Bos taurus GN=PARK7 PE=2 SV=1 - [PARK7_BOVIN]	5.55e-66	0.583415
GO:0002866	positive regulation of acute inflammatory response to antigenic stimulus	0.160415	2	1	Q5E946,
	Accession	Description	p_value	6_0
	Q5E946	Protein/nucleic acid deglycase DJ-1 OS=Bos taurus GN=PARK7 PE=2 SV=1 - [PARK7_BOVIN]	5.55e-66	0.583415
GO:0045981	positive regulation of nucleotide metabolic process	0.0181661	13	4	Q32KN6,Q3T0P6,Q3ZC09,Q5E946,
	Accession	Description	p_value	6_0
	Q32KN6	Phosphoglycerate kinase OS=Bos taurus GN=PGK2 PE=2 SV=2 - [Q32KN6_BOVIN]	4.43e-07	0.487
	Q3T0P6	Phosphoglycerate kinase 1 OS=Bos taurus GN=PGK1 PE=2 SV=3 - [PGK1_BOVIN]	3.41e-210	0.54206
	Q3ZC09	Beta-enolase OS=Bos taurus GN=ENO3 PE=2 SV=1 - [ENOB_BOVIN]	5.71e-292	0.623922
	Q5E946	Protein/nucleic acid deglycase DJ-1 OS=Bos taurus GN=PARK7 PE=2 SV=1 - [PARK7_BOVIN]	5.55e-66	0.583415
GO:0098773	skin epidermis development	0.110249	7	2	F1MC11,F1MWN3,
	Accession	Description	p_value	6_0
	F1MC11	Keratin, type I cytoskeletal 14 OS=Bos taurus GN=KRT14 PE=1 SV=2 - [F1MC11_BOVIN]	0.000140972	1.96025
	F1MWN3	Nidogen 1 OS=Bos taurus GN=NID1 PE=4 SV=2 - [F1MWN3_BOVIN]	0.0410152	1.54964
GO:0006979	response to oxidative stress	0.248614	51	6	A0A140T8A5,F1MNQ4,F1MX12,O77834,P41976,Q5E946,
	Accession	Description	p_value	6_0
	A0A140T8A5	Isocitrate dehydrogenase [NADP] OS=Bos taurus GN=IDH1 PE=1 SV=1 - [A0A140T8A5_BOVIN]	1.66e-05	0.493
	F1MNQ4	Superoxide dismutase [Cu-Zn] OS=Bos taurus PE=3 SV=2 - [F1MNQ4_BOVIN]	6.31e-27	0.634868
	F1MX12	Ankyrin repeat domain 2 OS=Bos taurus GN=ANKRD2 PE=4 SV=2 - [F1MX12_BOVIN]	2.58e-06	1.9571
	O77834	Peroxiredoxin-6 OS=Bos taurus GN=PRDX6 PE=1 SV=3 - [PRDX6_BOVIN]	6.74e-46	0.587412
	P41976	Superoxide dismutase [Mn], mitochondrial OS=Bos taurus GN=SOD2 PE=2 SV=1 - [SODM_BOVIN]	0.00413239	1.51346
	Q5E946	Protein/nucleic acid deglycase DJ-1 OS=Bos taurus GN=PARK7 PE=2 SV=1 - [PARK7_BOVIN]	5.55e-66	0.583415
GO:0032989	cellular component morphogenesis	0.684025	144	11	E1BNV7,F1MC11,F1MNQ4,F1MPU4,F1MWN3,F1N2G0,Q08DP0,Q0IIE1,Q5E9V3,Q6T8D8,Q8MKH6-2,
	Accession	Description	p_value	6_0
	E1BNV7	Myosin IXB OS=Bos taurus GN=MYO9B PE=3 SV=2 - [E1BNV7_BOVIN]	0.000262525	0.5015
	F1MC11	Keratin, type I cytoskeletal 14 OS=Bos taurus GN=KRT14 PE=1 SV=2 - [F1MC11_BOVIN]	0.000140972	1.96025
	F1MNQ4	Superoxide dismutase [Cu-Zn] OS=Bos taurus PE=3 SV=2 - [F1MNQ4_BOVIN]	6.31e-27	0.634868
	F1MPU4	Myotilin OS=Bos taurus GN=MYOT PE=4 SV=1 - [F1MPU4_BOVIN]	1.98e-26	1.77285
	F1MWN3	Nidogen 1 OS=Bos taurus GN=NID1 PE=4 SV=2 - [F1MWN3_BOVIN]	0.0410152	1.54964
	F1N2G0	Uncharacterized protein OS=Bos taurus PE=3 SV=2 - [F1N2G0_BOVIN]	4.64e-09	3.36125
	Q08DP0	Phosphoglucomutase-1 OS=Bos taurus GN=PGM1 PE=2 SV=1 - [PGM1_BOVIN]	0	0.509255
	Q0IIE1	MYOZ1 protein OS=Bos taurus GN=MYOZ1 PE=2 SV=1 - [Q0IIE1_BOVIN]	2.27e-27	1.54859
	Q5E9V3	Myozenin-2 OS=Bos taurus GN=MYOZ2 PE=2 SV=1 - [MYOZ2_BOVIN]	5.81e-28	2.21299
	Q6T8D8	Telethonin OS=Bos taurus GN=TCAP PE=2 SV=1 - [TELT_BOVIN]	0.0322288	3.12123
	Q8MKH6-2	Isoform 2 of Troponin T, slow skeletal muscle OS=Bos taurus GN=TNNT1 - [TNNT1_BOVIN]	2.15e-33	1.56723
GO:0043604	amide biosynthetic process	0.891999	75	4	A3KN43,F1MC11,P10096,Q9XSN4,
	Accession	Description	p_value	6_0
	A3KN43	CNOT1 protein (Fragment) OS=Bos taurus GN=CNOT1 PE=2 SV=1 - [A3KN43_BOVIN]	0.00980844	0.627375
	F1MC11	Keratin, type I cytoskeletal 14 OS=Bos taurus GN=KRT14 PE=1 SV=2 - [F1MC11_BOVIN]	0.000140972	1.96025
	P10096	Glyceraldehyde-3-phosphate dehydrogenase OS=Bos taurus GN=GAPDH PE=1 SV=4 - [G3P_BOVIN]	0	0.620401
	Q9XSN4	Glyceraldehyde-3-phosphate dehydrogenase like-17 protein (Fragment) OS=Bos taurus GN=GAPDL17 PE=2 SV=1 - [Q9XSN4_BOVIN]	1.93e-06	0.5965
GO:0005985	sucrose metabolic process	0.0836694	1	1	Q2KJJ9,
	Accession	Description	p_value	6_0
	Q2KJJ9	Fructose-1,6-bisphosphatase isozyme 2 OS=Bos taurus GN=FBP2 PE=2 SV=1 - [F16P2_BOVIN]	4.35e-38	0.591181
GO:0032928	regulation of superoxide anion generation	0.0836694	1	1	Q1JQD3,
	Accession	Description	p_value	6_0
	Q1JQD3	Paraoxonase 3 OS=Bos taurus GN=PON3 PE=1 SV=1 - [Q1JQD3_BOVIN]	1.59e-11	4.15725
GO:1901796	regulation of signal transduction by p53 class mediator	0.408832	6	1	F1MX12,
	Accession	Description	p_value	6_0
	F1MX12	Ankyrin repeat domain 2 OS=Bos taurus GN=ANKRD2 PE=4 SV=2 - [F1MX12_BOVIN]	2.58e-06	1.9571
GO:0050803	regulation of synapse structure or activity	0.856856	22	1	F1MWN3,
	Accession	Description	p_value	6_0
	F1MWN3	Nidogen 1 OS=Bos taurus GN=NID1 PE=4 SV=2 - [F1MWN3_BOVIN]	0.0410152	1.54964
GO:1903533	regulation of protein targeting	0.708218	14	1	Q3T0I5,
	Accession	Description	p_value	6_0
	Q3T0I5	Mitochondrial fission 1 protein OS=Bos taurus GN=FIS1 PE=2 SV=1 - [FIS1_BOVIN]	1.68e-10	1.6115
GO:0042178	xenobiotic catabolic process	0.295358	4	1	Q3ZC41,
	Accession	Description	p_value	6_0
	Q3ZC41	Acetyl-CoA acyltransferase 1 OS=Bos taurus GN=ACAA1 PE=1 SV=1 - [Q3ZC41_BOVIN]	0.00010344	0.66125
GO:0043388	positive regulation of DNA binding	0.354554	5	1	Q5E946,
	Accession	Description	p_value	6_0
	Q5E946	Protein/nucleic acid deglycase DJ-1 OS=Bos taurus GN=PARK7 PE=2 SV=1 - [PARK7_BOVIN]	5.55e-66	0.583415
GO:0018195	peptidyl-arginine modification	0.160415	2	1	Q5E946,
	Accession	Description	p_value	6_0
	Q5E946	Protein/nucleic acid deglycase DJ-1 OS=Bos taurus GN=PARK7 PE=2 SV=1 - [PARK7_BOVIN]	5.55e-66	0.583415
GO:0007154	cell communication	0.944781	309	20	A0A140T897,A3KN43,E1B959,E1BNV7,F1MC11,F1MNQ4,F1MTZ1,F1MWN3,F1MX12,F1N2F2,F1N2G0,P33097,P62894,Q0IIE1,Q29RI6,Q2KJJ9,Q3ZC09,Q3ZC41,Q5E946,Q5E9V3,
	Accession	Description	p_value	6_0
	A0A140T897	Serum albumin OS=Bos taurus GN=ALB PE=3 SV=1 - [A0A140T897_BOVIN]	0	0.599004
	A3KN43	CNOT1 protein (Fragment) OS=Bos taurus GN=CNOT1 PE=2 SV=1 - [A3KN43_BOVIN]	0.00980844	0.627375
	E1B959	Phosphoglycerate mutase OS=Bos taurus PE=3 SV=1 - [E1B959_BOVIN]	2.09e-05	0.50725
	E1BNV7	Myosin IXB OS=Bos taurus GN=MYO9B PE=3 SV=2 - [E1BNV7_BOVIN]	0.000262525	0.5015
	F1MC11	Keratin, type I cytoskeletal 14 OS=Bos taurus GN=KRT14 PE=1 SV=2 - [F1MC11_BOVIN]	0.000140972	1.96025
	F1MNQ4	Superoxide dismutase [Cu-Zn] OS=Bos taurus PE=3 SV=2 - [F1MNQ4_BOVIN]	6.31e-27	0.634868
	F1MTZ1	Protein NDRG2 OS=Bos taurus GN=NDRG2 PE=4 SV=2 - [F1MTZ1_BOVIN]	0.000108981	0.577833
	F1MWN3	Nidogen 1 OS=Bos taurus GN=NID1 PE=4 SV=2 - [F1MWN3_BOVIN]	0.0410152	1.54964
	F1MX12	Ankyrin repeat domain 2 OS=Bos taurus GN=ANKRD2 PE=4 SV=2 - [F1MX12_BOVIN]	2.58e-06	1.9571
	F1N2F2	Phosphoglycerate mutase OS=Bos taurus GN=PGAM2 PE=3 SV=2 - [F1N2F2_BOVIN]	3.58e-118	0.52576
	F1N2G0	Uncharacterized protein OS=Bos taurus PE=3 SV=2 - [F1N2G0_BOVIN]	4.64e-09	3.36125
	P33097	Aspartate aminotransferase, cytoplasmic OS=Bos taurus GN=GOT1 PE=1 SV=3 - [AATC_BOVIN]	1.8e-40	0.64256
	P62894	Cytochrome c OS=Bos taurus GN=CYCS PE=1 SV=2 - [CYC_BOVIN]	2.88e-12	2.30116
	Q0IIE1	MYOZ1 protein OS=Bos taurus GN=MYOZ1 PE=2 SV=1 - [Q0IIE1_BOVIN]	2.27e-27	1.54859
	Q29RI6	Calcium-binding protein 39 OS=Bos taurus GN=CAB39 PE=2 SV=1 - [CAB39_BOVIN]	4.72e-05	0.58725
	Q2KJJ9	Fructose-1,6-bisphosphatase isozyme 2 OS=Bos taurus GN=FBP2 PE=2 SV=1 - [F16P2_BOVIN]	4.35e-38	0.591181
	Q3ZC09	Beta-enolase OS=Bos taurus GN=ENO3 PE=2 SV=1 - [ENOB_BOVIN]	5.71e-292	0.623922
	Q3ZC41	Acetyl-CoA acyltransferase 1 OS=Bos taurus GN=ACAA1 PE=1 SV=1 - [Q3ZC41_BOVIN]	0.00010344	0.66125
	Q5E946	Protein/nucleic acid deglycase DJ-1 OS=Bos taurus GN=PARK7 PE=2 SV=1 - [PARK7_BOVIN]	5.55e-66	0.583415
	Q5E9V3	Myozenin-2 OS=Bos taurus GN=MYOZ2 PE=2 SV=1 - [MYOZ2_BOVIN]	5.81e-28	2.21299
GO:0050863	regulation of T cell activation	0.828863	20	1	E1BL97,
	Accession	Description	p_value	6_0
	E1BL97	SRY-box 13 OS=Bos taurus GN=SOX13 PE=4 SV=1 - [E1BL97_BOVIN]	2.39e-06	0.38575
GO:0002438	acute inflammatory response to antigenic stimulus	0.160415	2	1	Q5E946,
	Accession	Description	p_value	6_0
	Q5E946	Protein/nucleic acid deglycase DJ-1 OS=Bos taurus GN=PARK7 PE=2 SV=1 - [PARK7_BOVIN]	5.55e-66	0.583415
GO:0051147	regulation of muscle cell differentiation	0.732981	15	1	F1MX12,
	Accession	Description	p_value	6_0
	F1MX12	Ankyrin repeat domain 2 OS=Bos taurus GN=ANKRD2 PE=4 SV=2 - [F1MX12_BOVIN]	2.58e-06	1.9571
GO:0050714	positive regulation of protein secretion	0.795474	18	1	F1MX12,
	Accession	Description	p_value	6_0
	F1MX12	Ankyrin repeat domain 2 OS=Bos taurus GN=ANKRD2 PE=4 SV=2 - [F1MX12_BOVIN]	2.58e-06	1.9571
GO:0006000	fructose metabolic process	0.160415	2	1	Q2KJJ9,
	Accession	Description	p_value	6_0
	Q2KJJ9	Fructose-1,6-bisphosphatase isozyme 2 OS=Bos taurus GN=FBP2 PE=2 SV=1 - [F16P2_BOVIN]	4.35e-38	0.591181
GO:0006164	purine nucleotide biosynthetic process	6.44406e-06	58	16	A5D984,B3IVN4,E1B959,F1MFX9,F1N2F2,P00570,P10096,Q2KIW9,Q2KJJ9,Q32KN6,Q3T0P6,Q3ZBD7,Q3ZC09,Q3ZC41,Q5E956,Q9XSN4,
	Accession	Description	p_value	6_0
	A5D984	Pyruvate kinase OS=Bos taurus GN=PKM2 PE=1 SV=1 - [A5D984_BOVIN]	0	0.640657
	B3IVN4	M1-type pyruvate kinase (Fragment) OS=Bos taurus GN=PKM PE=2 SV=1 - [B3IVN4_BOVIN]	1.52e-12	0.592323
	E1B959	Phosphoglycerate mutase OS=Bos taurus PE=3 SV=1 - [E1B959_BOVIN]	2.09e-05	0.50725
	F1MFX9	Uncharacterized protein OS=Bos taurus GN=LOC504219 PE=4 SV=1 - [F1MFX9_BOVIN]	1.22e-05	0.551
	F1N2F2	Phosphoglycerate mutase OS=Bos taurus GN=PGAM2 PE=3 SV=2 - [F1N2F2_BOVIN]	3.58e-118	0.52576
	P00570	Adenylate kinase isoenzyme 1 OS=Bos taurus GN=AK1 PE=1 SV=2 - [KAD1_BOVIN]	3.45e-95	0.655574
	P10096	Glyceraldehyde-3-phosphate dehydrogenase OS=Bos taurus GN=GAPDH PE=1 SV=4 - [G3P_BOVIN]	0	0.620401
	Q2KIW9	UMP-CMP kinase OS=Bos taurus GN=CMPK1 PE=2 SV=2 - [KCY_BOVIN]	6.01e-07	0.624
	Q2KJJ9	Fructose-1,6-bisphosphatase isozyme 2 OS=Bos taurus GN=FBP2 PE=2 SV=1 - [F16P2_BOVIN]	4.35e-38	0.591181
	Q32KN6	Phosphoglycerate kinase OS=Bos taurus GN=PGK2 PE=2 SV=2 - [Q32KN6_BOVIN]	4.43e-07	0.487
	Q3T0P6	Phosphoglycerate kinase 1 OS=Bos taurus GN=PGK1 PE=2 SV=3 - [PGK1_BOVIN]	3.41e-210	0.54206
	Q3ZBD7	Glucose-6-phosphate isomerase OS=Bos taurus GN=GPI PE=2 SV=4 - [G6PI_BOVIN]	2.57e-169	0.615854
	Q3ZC09	Beta-enolase OS=Bos taurus GN=ENO3 PE=2 SV=1 - [ENOB_BOVIN]	5.71e-292	0.623922
	Q3ZC41	Acetyl-CoA acyltransferase 1 OS=Bos taurus GN=ACAA1 PE=1 SV=1 - [Q3ZC41_BOVIN]	0.00010344	0.66125
	Q5E956	Triosephosphate isomerase OS=Bos taurus GN=TPI1 PE=2 SV=3 - [TPIS_BOVIN]	1.9e-253	0.631511
	Q9XSN4	Glyceraldehyde-3-phosphate dehydrogenase like-17 protein (Fragment) OS=Bos taurus GN=GAPDL17 PE=2 SV=1 - [Q9XSN4_BOVIN]	1.93e-06	0.5965
GO:0042398	cellular modified amino acid biosynthetic process	0.408832	6	1	Q5E946,
	Accession	Description	p_value	6_0
	Q5E946	Protein/nucleic acid deglycase DJ-1 OS=Bos taurus GN=PARK7 PE=2 SV=1 - [PARK7_BOVIN]	5.55e-66	0.583415
GO:0044057	regulation of system process	0.347827	91	9	F1MFX9,F1MNQ4,F1N2G0,G3MYN5,P60661,P63315,Q148H2,Q3ZC09,Q8MKH6-2,
	Accession	Description	p_value	6_0
	F1MFX9	Uncharacterized protein OS=Bos taurus GN=LOC504219 PE=4 SV=1 - [F1MFX9_BOVIN]	1.22e-05	0.551
	F1MNQ4	Superoxide dismutase [Cu-Zn] OS=Bos taurus PE=3 SV=2 - [F1MNQ4_BOVIN]	6.31e-27	0.634868
	F1N2G0	Uncharacterized protein OS=Bos taurus PE=3 SV=2 - [F1N2G0_BOVIN]	4.64e-09	3.36125
	G3MYN5	Uncharacterized protein OS=Bos taurus GN=TNNI1 PE=4 SV=1 - [G3MYN5_BOVIN]	5.92e-09	2.11391
	P60661	Myosin light polypeptide 6 OS=Bos taurus GN=MYL6 PE=2 SV=2 - [MYL6_BOVIN]	1.45e-06	1.59014
	P63315	Troponin C, slow skeletal and cardiac muscles OS=Bos taurus GN=TNNC1 PE=1 SV=1 - [TNNC1_BOVIN]	0	1.59079
	Q148H2	Myosin light chain 6B OS=Bos taurus GN=MYL6B PE=2 SV=1 - [Q148H2_BOVIN]	1.47e-173	2.4608
	Q3ZC09	Beta-enolase OS=Bos taurus GN=ENO3 PE=2 SV=1 - [ENOB_BOVIN]	5.71e-292	0.623922
	Q8MKH6-2	Isoform 2 of Troponin T, slow skeletal muscle OS=Bos taurus GN=TNNT1 - [TNNT1_BOVIN]	2.15e-33	1.56723
GO:0046660	female sex differentiation	0.0831656	6	2	A0A140T897,F1MNQ4,
	Accession	Description	p_value	6_0
	A0A140T897	Serum albumin OS=Bos taurus GN=ALB PE=3 SV=1 - [A0A140T897_BOVIN]	0	0.599004
	F1MNQ4	Superoxide dismutase [Cu-Zn] OS=Bos taurus PE=3 SV=2 - [F1MNQ4_BOVIN]	6.31e-27	0.634868
GO:0009582	detection of abiotic stimulus	0.458595	7	1	Q6T8D8,
	Accession	Description	p_value	6_0
	Q6T8D8	Telethonin OS=Bos taurus GN=TCAP PE=2 SV=1 - [TELT_BOVIN]	0.0322288	3.12123
GO:0035637	multicellular organismal signaling	0.828863	20	1	F1MNQ4,
	Accession	Description	p_value	6_0
	F1MNQ4	Superoxide dismutase [Cu-Zn] OS=Bos taurus PE=3 SV=2 - [F1MNQ4_BOVIN]	6.31e-27	0.634868
GO:0009790	embryo development	0.498416	79	7	F1MC11,F1MNQ4,F1MWN3,F1N206,F1N2G0,Q0VCZ8,Q6T8D8,
	Accession	Description	p_value	6_0
	F1MC11	Keratin, type I cytoskeletal 14 OS=Bos taurus GN=KRT14 PE=1 SV=2 - [F1MC11_BOVIN]	0.000140972	1.96025
	F1MNQ4	Superoxide dismutase [Cu-Zn] OS=Bos taurus PE=3 SV=2 - [F1MNQ4_BOVIN]	6.31e-27	0.634868
	F1MWN3	Nidogen 1 OS=Bos taurus GN=NID1 PE=4 SV=2 - [F1MWN3_BOVIN]	0.0410152	1.54964
	F1N206	Dihydrolipoyl dehydrogenase OS=Bos taurus GN=DLD PE=1 SV=2 - [F1N206_BOVIN]	3.89e-05	1.54494
	F1N2G0	Uncharacterized protein OS=Bos taurus PE=3 SV=2 - [F1N2G0_BOVIN]	4.64e-09	3.36125
	Q0VCZ8	Acyl-CoA synthetase long-chain family member 1 OS=Bos taurus GN=ACSL1 PE=1 SV=1 - [Q0VCZ8_BOVIN]	9.22e-07	1.91165
	Q6T8D8	Telethonin OS=Bos taurus GN=TCAP PE=2 SV=1 - [TELT_BOVIN]	0.0322288	3.12123
GO:0031347	regulation of defense response	0.91643	28	1	Q5E946,
	Accession	Description	p_value	6_0
	Q5E946	Protein/nucleic acid deglycase DJ-1 OS=Bos taurus GN=PARK7 PE=2 SV=1 - [PARK7_BOVIN]	5.55e-66	0.583415
GO:0044282	small molecule catabolic process	0.102636	58	8	P16116,P33097,Q08DP0,Q1JQD3,Q3ZC09,Q3ZC41,Q5E956,Q862R2,
	Accession	Description	p_value	6_0
	P16116	Aldose reductase OS=Bos taurus GN=AKR1B1 PE=1 SV=1 - [ALDR_BOVIN]	3.17e-13	0.662056
	P33097	Aspartate aminotransferase, cytoplasmic OS=Bos taurus GN=GOT1 PE=1 SV=3 - [AATC_BOVIN]	1.8e-40	0.64256
	Q08DP0	Phosphoglucomutase-1 OS=Bos taurus GN=PGM1 PE=2 SV=1 - [PGM1_BOVIN]	0	0.509255
	Q1JQD3	Paraoxonase 3 OS=Bos taurus GN=PON3 PE=1 SV=1 - [Q1JQD3_BOVIN]	1.59e-11	4.15725
	Q3ZC09	Beta-enolase OS=Bos taurus GN=ENO3 PE=2 SV=1 - [ENOB_BOVIN]	5.71e-292	0.623922
	Q3ZC41	Acetyl-CoA acyltransferase 1 OS=Bos taurus GN=ACAA1 PE=1 SV=1 - [Q3ZC41_BOVIN]	0.00010344	0.66125
	Q5E956	Triosephosphate isomerase OS=Bos taurus GN=TPI1 PE=2 SV=3 - [TPIS_BOVIN]	1.9e-253	0.631511
	Q862R2	Similar to aspartate aminotransferase (Fragment) OS=Bos taurus PE=2 SV=1 - [Q862R2_BOVIN]	4.12e-10	1.94
GO:0035089	establishment of apical/basal cell polarity	0.504216	8	1	E1BNV7,
	Accession	Description	p_value	6_0
	E1BNV7	Myosin IXB OS=Bos taurus GN=MYO9B PE=3 SV=2 - [E1BNV7_BOVIN]	0.000262525	0.5015
GO:0046364	monosaccharide biosynthetic process	0.00180437	12	5	Q2KJJ9,Q32KN6,Q3T0P6,Q3ZBD7,Q5E956,
	Accession	Description	p_value	6_0
	Q2KJJ9	Fructose-1,6-bisphosphatase isozyme 2 OS=Bos taurus GN=FBP2 PE=2 SV=1 - [F16P2_BOVIN]	4.35e-38	0.591181
	Q32KN6	Phosphoglycerate kinase OS=Bos taurus GN=PGK2 PE=2 SV=2 - [Q32KN6_BOVIN]	4.43e-07	0.487
	Q3T0P6	Phosphoglycerate kinase 1 OS=Bos taurus GN=PGK1 PE=2 SV=3 - [PGK1_BOVIN]	3.41e-210	0.54206
	Q3ZBD7	Glucose-6-phosphate isomerase OS=Bos taurus GN=GPI PE=2 SV=4 - [G6PI_BOVIN]	2.57e-169	0.615854
	Q5E956	Triosephosphate isomerase OS=Bos taurus GN=TPI1 PE=2 SV=3 - [TPIS_BOVIN]	1.9e-253	0.631511
GO:0003228	atrial cardiac muscle tissue development	0.458595	7	1	F1N2G0,
	Accession	Description	p_value	6_0
	F1N2G0	Uncharacterized protein OS=Bos taurus PE=3 SV=2 - [F1N2G0_BOVIN]	4.64e-09	3.36125
GO:0030647	aminoglycoside antibiotic metabolic process	0.160415	2	1	P16116,
	Accession	Description	p_value	6_0
	P16116	Aldose reductase OS=Bos taurus GN=AKR1B1 PE=1 SV=1 - [ALDR_BOVIN]	3.17e-13	0.662056
GO:0043456	regulation of pentose-phosphate shunt	0.0196367	3	2	E1B959,F1N2F2,
	Accession	Description	p_value	6_0
	E1B959	Phosphoglycerate mutase OS=Bos taurus PE=3 SV=1 - [E1B959_BOVIN]	2.09e-05	0.50725
	F1N2F2	Phosphoglycerate mutase OS=Bos taurus GN=PGAM2 PE=3 SV=2 - [F1N2F2_BOVIN]	3.58e-118	0.52576
GO:0044085	cellular component biogenesis	0.994487	303	16	A0A140T897,A3KN43,E1BDC7,E1BNV7,F1MC11,F1MPU4,F1MWN3,F1N2G0,G3N1C8,Q08DP0,Q0IIE1,Q0VCZ8,Q2KJJ9,Q5E9V3,Q6T8D8,Q8MKH6-2,
	Accession	Description	p_value	6_0
	A0A140T897	Serum albumin OS=Bos taurus GN=ALB PE=3 SV=1 - [A0A140T897_BOVIN]	0	0.599004
	A3KN43	CNOT1 protein (Fragment) OS=Bos taurus GN=CNOT1 PE=2 SV=1 - [A3KN43_BOVIN]	0.00980844	0.627375
	E1BDC7	Uncharacterized protein OS=Bos taurus PE=4 SV=2 - [E1BDC7_BOVIN]	0.0101786	2.56439
	E1BNV7	Myosin IXB OS=Bos taurus GN=MYO9B PE=3 SV=2 - [E1BNV7_BOVIN]	0.000262525	0.5015
	F1MC11	Keratin, type I cytoskeletal 14 OS=Bos taurus GN=KRT14 PE=1 SV=2 - [F1MC11_BOVIN]	0.000140972	1.96025
	F1MPU4	Myotilin OS=Bos taurus GN=MYOT PE=4 SV=1 - [F1MPU4_BOVIN]	1.98e-26	1.77285
	F1MWN3	Nidogen 1 OS=Bos taurus GN=NID1 PE=4 SV=2 - [F1MWN3_BOVIN]	0.0410152	1.54964
	F1N2G0	Uncharacterized protein OS=Bos taurus PE=3 SV=2 - [F1N2G0_BOVIN]	4.64e-09	3.36125
	G3N1C8	Dynein axonemal heavy chain 1 OS=Bos taurus GN=DNAH1 PE=4 SV=1 - [G3N1C8_BOVIN]	7.8e-07	0.4415
	Q08DP0	Phosphoglucomutase-1 OS=Bos taurus GN=PGM1 PE=2 SV=1 - [PGM1_BOVIN]	0	0.509255
	Q0IIE1	MYOZ1 protein OS=Bos taurus GN=MYOZ1 PE=2 SV=1 - [Q0IIE1_BOVIN]	2.27e-27	1.54859
	Q0VCZ8	Acyl-CoA synthetase long-chain family member 1 OS=Bos taurus GN=ACSL1 PE=1 SV=1 - [Q0VCZ8_BOVIN]	9.22e-07	1.91165
	Q2KJJ9	Fructose-1,6-bisphosphatase isozyme 2 OS=Bos taurus GN=FBP2 PE=2 SV=1 - [F16P2_BOVIN]	4.35e-38	0.591181
	Q5E9V3	Myozenin-2 OS=Bos taurus GN=MYOZ2 PE=2 SV=1 - [MYOZ2_BOVIN]	5.81e-28	2.21299
	Q6T8D8	Telethonin OS=Bos taurus GN=TCAP PE=2 SV=1 - [TELT_BOVIN]	0.0322288	3.12123
	Q8MKH6-2	Isoform 2 of Troponin T, slow skeletal muscle OS=Bos taurus GN=TNNT1 - [TNNT1_BOVIN]	2.15e-33	1.56723
GO:0120039	plasma membrane bounded cell projection morphogenesis	0.958321	56	2	F1MPU4,F1MWN3,
	Accession	Description	p_value	6_0
	F1MPU4	Myotilin OS=Bos taurus GN=MYOT PE=4 SV=1 - [F1MPU4_BOVIN]	1.98e-26	1.77285
	F1MWN3	Nidogen 1 OS=Bos taurus GN=NID1 PE=4 SV=2 - [F1MWN3_BOVIN]	0.0410152	1.54964
GO:1903911	positive regulation of receptor clustering	0.0836694	1	1	F1MWN3,
	Accession	Description	p_value	6_0
	F1MWN3	Nidogen 1 OS=Bos taurus GN=NID1 PE=4 SV=2 - [F1MWN3_BOVIN]	0.0410152	1.54964
GO:1903508	positive regulation of nucleic acid-templated transcription	0.888323	59	3	E1BL97,G3MYN5,Q5E946,
	Accession	Description	p_value	6_0
	E1BL97	SRY-box 13 OS=Bos taurus GN=SOX13 PE=4 SV=1 - [E1BL97_BOVIN]	2.39e-06	0.38575
	G3MYN5	Uncharacterized protein OS=Bos taurus GN=TNNI1 PE=4 SV=1 - [G3MYN5_BOVIN]	5.92e-09	2.11391
	Q5E946	Protein/nucleic acid deglycase DJ-1 OS=Bos taurus GN=PARK7 PE=2 SV=1 - [PARK7_BOVIN]	5.55e-66	0.583415
GO:0003073	regulation of systemic arterial blood pressure	0.0831656	6	2	E1BM61,E1BP91,
	Accession	Description	p_value	6_0
	E1BM61	Aminopeptidase OS=Bos taurus GN=LVRN PE=3 SV=1 - [E1BM61_BOVIN]	0.0021303	0.611
	E1BP91	Aminopeptidase OS=Bos taurus GN=NPEPPS PE=1 SV=2 - [E1BP91_BOVIN]	1.59e-18	0.636589
GO:0051093	negative regulation of developmental process	0.873495	57	3	F1MWN3,F1MX12,Q0IIE1,
	Accession	Description	p_value	6_0
	F1MWN3	Nidogen 1 OS=Bos taurus GN=NID1 PE=4 SV=2 - [F1MWN3_BOVIN]	0.0410152	1.54964
	F1MX12	Ankyrin repeat domain 2 OS=Bos taurus GN=ANKRD2 PE=4 SV=2 - [F1MX12_BOVIN]	2.58e-06	1.9571
	Q0IIE1	MYOZ1 protein OS=Bos taurus GN=MYOZ1 PE=2 SV=1 - [Q0IIE1_BOVIN]	2.27e-27	1.54859
GO:0042053	regulation of dopamine metabolic process	0.160415	2	1	Q5E946,
	Accession	Description	p_value	6_0
	Q5E946	Protein/nucleic acid deglycase DJ-1 OS=Bos taurus GN=PARK7 PE=2 SV=1 - [PARK7_BOVIN]	5.55e-66	0.583415
GO:1903725	regulation of phospholipid metabolic process	0.110249	7	2	A0A140T8A5,Q0VCZ8,
	Accession	Description	p_value	6_0
	A0A140T8A5	Isocitrate dehydrogenase [NADP] OS=Bos taurus GN=IDH1 PE=1 SV=1 - [A0A140T8A5_BOVIN]	1.66e-05	0.493
	Q0VCZ8	Acyl-CoA synthetase long-chain family member 1 OS=Bos taurus GN=ACSL1 PE=1 SV=1 - [Q0VCZ8_BOVIN]	9.22e-07	1.91165
GO:0006836	neurotransmitter transport	0.230589	20	3	P10096,Q5E946,Q9XSN4,
	Accession	Description	p_value	6_0
	P10096	Glyceraldehyde-3-phosphate dehydrogenase OS=Bos taurus GN=GAPDH PE=1 SV=4 - [G3P_BOVIN]	0	0.620401
	Q5E946	Protein/nucleic acid deglycase DJ-1 OS=Bos taurus GN=PARK7 PE=2 SV=1 - [PARK7_BOVIN]	5.55e-66	0.583415
	Q9XSN4	Glyceraldehyde-3-phosphate dehydrogenase like-17 protein (Fragment) OS=Bos taurus GN=GAPDL17 PE=2 SV=1 - [Q9XSN4_BOVIN]	1.93e-06	0.5965
GO:0007600	sensory perception	0.794756	34	2	E1BNV7,F1MNQ4,
	Accession	Description	p_value	6_0
	E1BNV7	Myosin IXB OS=Bos taurus GN=MYO9B PE=3 SV=2 - [E1BNV7_BOVIN]	0.000262525	0.5015
	F1MNQ4	Superoxide dismutase [Cu-Zn] OS=Bos taurus PE=3 SV=2 - [F1MNQ4_BOVIN]	6.31e-27	0.634868
GO:0006733	oxidoreduction coenzyme metabolic process	2.15745e-07	41	15	A0A140T8A5,A5D984,B3IVN4,E1B959,F1MFX9,F1N2F2,P10096,Q2KJJ9,Q32KN6,Q3T0P6,Q3T145,Q3ZBD7,Q3ZC09,Q5E956,Q9XSN4,
	Accession	Description	p_value	6_0
	A0A140T8A5	Isocitrate dehydrogenase [NADP] OS=Bos taurus GN=IDH1 PE=1 SV=1 - [A0A140T8A5_BOVIN]	1.66e-05	0.493
	A5D984	Pyruvate kinase OS=Bos taurus GN=PKM2 PE=1 SV=1 - [A5D984_BOVIN]	0	0.640657
	B3IVN4	M1-type pyruvate kinase (Fragment) OS=Bos taurus GN=PKM PE=2 SV=1 - [B3IVN4_BOVIN]	1.52e-12	0.592323
	E1B959	Phosphoglycerate mutase OS=Bos taurus PE=3 SV=1 - [E1B959_BOVIN]	2.09e-05	0.50725
	F1MFX9	Uncharacterized protein OS=Bos taurus GN=LOC504219 PE=4 SV=1 - [F1MFX9_BOVIN]	1.22e-05	0.551
	F1N2F2	Phosphoglycerate mutase OS=Bos taurus GN=PGAM2 PE=3 SV=2 - [F1N2F2_BOVIN]	3.58e-118	0.52576
	P10096	Glyceraldehyde-3-phosphate dehydrogenase OS=Bos taurus GN=GAPDH PE=1 SV=4 - [G3P_BOVIN]	0	0.620401
	Q2KJJ9	Fructose-1,6-bisphosphatase isozyme 2 OS=Bos taurus GN=FBP2 PE=2 SV=1 - [F16P2_BOVIN]	4.35e-38	0.591181
	Q32KN6	Phosphoglycerate kinase OS=Bos taurus GN=PGK2 PE=2 SV=2 - [Q32KN6_BOVIN]	4.43e-07	0.487
	Q3T0P6	Phosphoglycerate kinase 1 OS=Bos taurus GN=PGK1 PE=2 SV=3 - [PGK1_BOVIN]	3.41e-210	0.54206
	Q3T145	Malate dehydrogenase, cytoplasmic OS=Bos taurus GN=MDH1 PE=2 SV=3 - [MDHC_BOVIN]	1.19e-96	0.641981
	Q3ZBD7	Glucose-6-phosphate isomerase OS=Bos taurus GN=GPI PE=2 SV=4 - [G6PI_BOVIN]	2.57e-169	0.615854
	Q3ZC09	Beta-enolase OS=Bos taurus GN=ENO3 PE=2 SV=1 - [ENOB_BOVIN]	5.71e-292	0.623922
	Q5E956	Triosephosphate isomerase OS=Bos taurus GN=TPI1 PE=2 SV=3 - [TPIS_BOVIN]	1.9e-253	0.631511
	Q9XSN4	Glyceraldehyde-3-phosphate dehydrogenase like-17 protein (Fragment) OS=Bos taurus GN=GAPDL17 PE=2 SV=1 - [Q9XSN4_BOVIN]	1.93e-06	0.5965
GO:0031324	negative regulation of cellular metabolic process	0.650575	153	12	A0A0A0MPA0,A2I7M9,A3KN43,E1BL97,F1MTZ1,F1MX12,Q0IIE1,Q17QS4-2,Q1JQD3,Q2KJJ9,Q5E946,Q5E9V3,
	Accession	Description	p_value	6_0
	A0A0A0MPA0	Uncharacterized protein OS=Bos taurus GN=LOC784932 PE=1 SV=1 - [A0A0A0MPA0_BOVIN]	0.000974579	0.620125
	A2I7M9	Serpin A3-2 OS=Bos taurus GN=SERPINA3-2 PE=3 SV=1 - [SPA32_BOVIN]	0.000165976	0.58425
	A3KN43	CNOT1 protein (Fragment) OS=Bos taurus GN=CNOT1 PE=2 SV=1 - [A3KN43_BOVIN]	0.00980844	0.627375
	E1BL97	SRY-box 13 OS=Bos taurus GN=SOX13 PE=4 SV=1 - [E1BL97_BOVIN]	2.39e-06	0.38575
	F1MTZ1	Protein NDRG2 OS=Bos taurus GN=NDRG2 PE=4 SV=2 - [F1MTZ1_BOVIN]	0.000108981	0.577833
	F1MX12	Ankyrin repeat domain 2 OS=Bos taurus GN=ANKRD2 PE=4 SV=2 - [F1MX12_BOVIN]	2.58e-06	1.9571
	Q0IIE1	MYOZ1 protein OS=Bos taurus GN=MYOZ1 PE=2 SV=1 - [Q0IIE1_BOVIN]	2.27e-27	1.54859
	Q17QS4-2	Isoform 2 of Phosphatidylinositol 4-phosphate 5-kinase-like protein 1 OS=Bos taurus GN=PIP5KL1 - [PI5L1_BOVIN]	0.00623878	0.5965
	Q1JQD3	Paraoxonase 3 OS=Bos taurus GN=PON3 PE=1 SV=1 - [Q1JQD3_BOVIN]	1.59e-11	4.15725
	Q2KJJ9	Fructose-1,6-bisphosphatase isozyme 2 OS=Bos taurus GN=FBP2 PE=2 SV=1 - [F16P2_BOVIN]	4.35e-38	0.591181
	Q5E946	Protein/nucleic acid deglycase DJ-1 OS=Bos taurus GN=PARK7 PE=2 SV=1 - [PARK7_BOVIN]	5.55e-66	0.583415
	Q5E9V3	Myozenin-2 OS=Bos taurus GN=MYOZ2 PE=2 SV=1 - [MYOZ2_BOVIN]	5.81e-28	2.21299
GO:0001932	regulation of protein phosphorylation	0.725383	84	6	F1MFX9,F1MNQ4,F1MTZ1,F1MWN3,Q17QS4-2,Q5E946,
	Accession	Description	p_value	6_0
	F1MFX9	Uncharacterized protein OS=Bos taurus GN=LOC504219 PE=4 SV=1 - [F1MFX9_BOVIN]	1.22e-05	0.551
	F1MNQ4	Superoxide dismutase [Cu-Zn] OS=Bos taurus PE=3 SV=2 - [F1MNQ4_BOVIN]	6.31e-27	0.634868
	F1MTZ1	Protein NDRG2 OS=Bos taurus GN=NDRG2 PE=4 SV=2 - [F1MTZ1_BOVIN]	0.000108981	0.577833
	F1MWN3	Nidogen 1 OS=Bos taurus GN=NID1 PE=4 SV=2 - [F1MWN3_BOVIN]	0.0410152	1.54964
	Q17QS4-2	Isoform 2 of Phosphatidylinositol 4-phosphate 5-kinase-like protein 1 OS=Bos taurus GN=PIP5KL1 - [PI5L1_BOVIN]	0.00623878	0.5965
	Q5E946	Protein/nucleic acid deglycase DJ-1 OS=Bos taurus GN=PARK7 PE=2 SV=1 - [PARK7_BOVIN]	5.55e-66	0.583415
GO:0019400	alditol metabolic process	0.0831656	6	2	P33097,Q5E956,
	Accession	Description	p_value	6_0
	P33097	Aspartate aminotransferase, cytoplasmic OS=Bos taurus GN=GOT1 PE=1 SV=3 - [AATC_BOVIN]	1.8e-40	0.64256
	Q5E956	Triosephosphate isomerase OS=Bos taurus GN=TPI1 PE=2 SV=3 - [TPIS_BOVIN]	1.9e-253	0.631511
GO:0036527	peptidyl-arginine deglycation	0.0836694	1	1	Q5E946,
	Accession	Description	p_value	6_0
	Q5E946	Protein/nucleic acid deglycase DJ-1 OS=Bos taurus GN=PARK7 PE=2 SV=1 - [PARK7_BOVIN]	5.55e-66	0.583415
GO:0061014	positive regulation of mRNA catabolic process	0.230805	3	1	A3KN43,
	Accession	Description	p_value	6_0
	A3KN43	CNOT1 protein (Fragment) OS=Bos taurus GN=CNOT1 PE=2 SV=1 - [A3KN43_BOVIN]	0.00980844	0.627375
GO:0034032	purine nucleoside bisphosphate metabolic process	0.458595	7	1	Q3ZC41,
	Accession	Description	p_value	6_0
	Q3ZC41	Acetyl-CoA acyltransferase 1 OS=Bos taurus GN=ACAA1 PE=1 SV=1 - [Q3ZC41_BOVIN]	0.00010344	0.66125
GO:0071702	organic substance transport	0.993942	185	8	A0A140T897,F1MX12,P33097,Q0VCZ8,Q1JQD3,Q3T0I5,Q5E946,Q862R2,
	Accession	Description	p_value	6_0
	A0A140T897	Serum albumin OS=Bos taurus GN=ALB PE=3 SV=1 - [A0A140T897_BOVIN]	0	0.599004
	F1MX12	Ankyrin repeat domain 2 OS=Bos taurus GN=ANKRD2 PE=4 SV=2 - [F1MX12_BOVIN]	2.58e-06	1.9571
	P33097	Aspartate aminotransferase, cytoplasmic OS=Bos taurus GN=GOT1 PE=1 SV=3 - [AATC_BOVIN]	1.8e-40	0.64256
	Q0VCZ8	Acyl-CoA synthetase long-chain family member 1 OS=Bos taurus GN=ACSL1 PE=1 SV=1 - [Q0VCZ8_BOVIN]	9.22e-07	1.91165
	Q1JQD3	Paraoxonase 3 OS=Bos taurus GN=PON3 PE=1 SV=1 - [Q1JQD3_BOVIN]	1.59e-11	4.15725
	Q3T0I5	Mitochondrial fission 1 protein OS=Bos taurus GN=FIS1 PE=2 SV=1 - [FIS1_BOVIN]	1.68e-10	1.6115
	Q5E946	Protein/nucleic acid deglycase DJ-1 OS=Bos taurus GN=PARK7 PE=2 SV=1 - [PARK7_BOVIN]	5.55e-66	0.583415
	Q862R2	Similar to aspartate aminotransferase (Fragment) OS=Bos taurus PE=2 SV=1 - [Q862R2_BOVIN]	4.12e-10	1.94
GO:0036529	protein deglycation, glyoxal removal	0.0836694	1	1	Q5E946,
	Accession	Description	p_value	6_0
	Q5E946	Protein/nucleic acid deglycase DJ-1 OS=Bos taurus GN=PARK7 PE=2 SV=1 - [PARK7_BOVIN]	5.55e-66	0.583415
GO:0045665	negative regulation of neuron differentiation	0.776444	17	1	F1MWN3,
	Accession	Description	p_value	6_0
	F1MWN3	Nidogen 1 OS=Bos taurus GN=NID1 PE=4 SV=2 - [F1MWN3_BOVIN]	0.0410152	1.54964
GO:0051090	regulation of DNA binding transcription factor activity	0.880316	24	1	Q5E946,
	Accession	Description	p_value	6_0
	Q5E946	Protein/nucleic acid deglycase DJ-1 OS=Bos taurus GN=PARK7 PE=2 SV=1 - [PARK7_BOVIN]	5.55e-66	0.583415
GO:0031033	myosin filament organization	0.619496	11	1	Q6T8D8,
	Accession	Description	p_value	6_0
	Q6T8D8	Telethonin OS=Bos taurus GN=TCAP PE=2 SV=1 - [TELT_BOVIN]	0.0322288	3.12123
GO:0051402	neuron apoptotic process	0.0910517	21	4	F1MNQ4,P10096,Q5E946,Q9XSN4,
	Accession	Description	p_value	6_0
	F1MNQ4	Superoxide dismutase [Cu-Zn] OS=Bos taurus PE=3 SV=2 - [F1MNQ4_BOVIN]	6.31e-27	0.634868
	P10096	Glyceraldehyde-3-phosphate dehydrogenase OS=Bos taurus GN=GAPDH PE=1 SV=4 - [G3P_BOVIN]	0	0.620401
	Q5E946	Protein/nucleic acid deglycase DJ-1 OS=Bos taurus GN=PARK7 PE=2 SV=1 - [PARK7_BOVIN]	5.55e-66	0.583415
	Q9XSN4	Glyceraldehyde-3-phosphate dehydrogenase like-17 protein (Fragment) OS=Bos taurus GN=GAPDL17 PE=2 SV=1 - [Q9XSN4_BOVIN]	1.93e-06	0.5965
GO:0009636	response to toxic substance	0.166624	45	6	F1MNQ4,P33097,Q1JQD3,Q3ZC41,Q5E946,Q862R2,
	Accession	Description	p_value	6_0
	F1MNQ4	Superoxide dismutase [Cu-Zn] OS=Bos taurus PE=3 SV=2 - [F1MNQ4_BOVIN]	6.31e-27	0.634868
	P33097	Aspartate aminotransferase, cytoplasmic OS=Bos taurus GN=GOT1 PE=1 SV=3 - [AATC_BOVIN]	1.8e-40	0.64256
	Q1JQD3	Paraoxonase 3 OS=Bos taurus GN=PON3 PE=1 SV=1 - [Q1JQD3_BOVIN]	1.59e-11	4.15725
	Q3ZC41	Acetyl-CoA acyltransferase 1 OS=Bos taurus GN=ACAA1 PE=1 SV=1 - [Q3ZC41_BOVIN]	0.00010344	0.66125
	Q5E946	Protein/nucleic acid deglycase DJ-1 OS=Bos taurus GN=PARK7 PE=2 SV=1 - [PARK7_BOVIN]	5.55e-66	0.583415
	Q862R2	Similar to aspartate aminotransferase (Fragment) OS=Bos taurus PE=2 SV=1 - [Q862R2_BOVIN]	4.12e-10	1.94
GO:0001991	regulation of systemic arterial blood pressure by circulatory renin-angiotensin	0.0371451	4	2	E1BM61,E1BP91,
	Accession	Description	p_value	6_0
	E1BM61	Aminopeptidase OS=Bos taurus GN=LVRN PE=3 SV=1 - [E1BM61_BOVIN]	0.0021303	0.611
	E1BP91	Aminopeptidase OS=Bos taurus GN=NPEPPS PE=1 SV=2 - [E1BP91_BOVIN]	1.59e-18	0.636589
GO:0033344	cholesterol efflux	0.354554	5	1	Q1JQD3,
	Accession	Description	p_value	6_0
	Q1JQD3	Paraoxonase 3 OS=Bos taurus GN=PON3 PE=1 SV=1 - [Q1JQD3_BOVIN]	1.59e-11	4.15725
GO:0051640	organelle localization	0.986453	48	1	A0A140T897,
	Accession	Description	p_value	6_0
	A0A140T897	Serum albumin OS=Bos taurus GN=ALB PE=3 SV=1 - [A0A140T897_BOVIN]	0	0.599004
GO:0120031	plasma membrane bounded cell projection assembly	0.794756	34	2	E1BNV7,G3N1C8,
	Accession	Description	p_value	6_0
	E1BNV7	Myosin IXB OS=Bos taurus GN=MYO9B PE=3 SV=2 - [E1BNV7_BOVIN]	0.000262525	0.5015
	G3N1C8	Dynein axonemal heavy chain 1 OS=Bos taurus GN=DNAH1 PE=4 SV=1 - [G3N1C8_BOVIN]	7.8e-07	0.4415
GO:0008203	cholesterol metabolic process	0.0440775	10	3	F1MNQ4,P16116,Q1JQD3,
	Accession	Description	p_value	6_0
	F1MNQ4	Superoxide dismutase [Cu-Zn] OS=Bos taurus PE=3 SV=2 - [F1MNQ4_BOVIN]	6.31e-27	0.634868
	P16116	Aldose reductase OS=Bos taurus GN=AKR1B1 PE=1 SV=1 - [ALDR_BOVIN]	3.17e-13	0.662056
	Q1JQD3	Paraoxonase 3 OS=Bos taurus GN=PON3 PE=1 SV=1 - [Q1JQD3_BOVIN]	1.59e-11	4.15725
GO:0048589	developmental growth	0.746484	59	4	F1MNQ4,F1MWN3,F1N2G0,Q0IIE1,
	Accession	Description	p_value	6_0
	F1MNQ4	Superoxide dismutase [Cu-Zn] OS=Bos taurus PE=3 SV=2 - [F1MNQ4_BOVIN]	6.31e-27	0.634868
	F1MWN3	Nidogen 1 OS=Bos taurus GN=NID1 PE=4 SV=2 - [F1MWN3_BOVIN]	0.0410152	1.54964
	F1N2G0	Uncharacterized protein OS=Bos taurus PE=3 SV=2 - [F1N2G0_BOVIN]	4.64e-09	3.36125
	Q0IIE1	MYOZ1 protein OS=Bos taurus GN=MYOZ1 PE=2 SV=1 - [Q0IIE1_BOVIN]	2.27e-27	1.54859
GO:1903298	negative regulation of hypoxia-induced intrinsic apoptotic signaling pathway	0.230805	3	1	Q3ZC09,
	Accession	Description	p_value	6_0
	Q3ZC09	Beta-enolase OS=Bos taurus GN=ENO3 PE=2 SV=1 - [ENOB_BOVIN]	5.71e-292	0.623922
GO:1901575	organic substance catabolic process	0.00596926	206	27	A0A140T8A5,A3KN43,A5D984,A6QLC3,B3IVN4,E1B959,E1BM61,E1BP91,F1MFX9,F1MNQ4,F1N2F2,O77834,P10096,P16116,P33097,Q08DP0,Q1JQD3,Q2KJJ9,Q32KN6,Q3T0P6,Q3ZBD7,Q3ZC09,Q3ZC41,Q5E946,Q5E956,Q862R2,Q9XSN4,
	Accession	Description	p_value	6_0
	A0A140T8A5	Isocitrate dehydrogenase [NADP] OS=Bos taurus GN=IDH1 PE=1 SV=1 - [A0A140T8A5_BOVIN]	1.66e-05	0.493
	A3KN43	CNOT1 protein (Fragment) OS=Bos taurus GN=CNOT1 PE=2 SV=1 - [A3KN43_BOVIN]	0.00980844	0.627375
	A5D984	Pyruvate kinase OS=Bos taurus GN=PKM2 PE=1 SV=1 - [A5D984_BOVIN]	0	0.640657
	A6QLC3	Uncharacterized protein (Fragment) OS=Bos taurus PE=2 SV=1 - [A6QLC3_BOVIN]	0.0176061	2.44742
	B3IVN4	M1-type pyruvate kinase (Fragment) OS=Bos taurus GN=PKM PE=2 SV=1 - [B3IVN4_BOVIN]	1.52e-12	0.592323
	E1B959	Phosphoglycerate mutase OS=Bos taurus PE=3 SV=1 - [E1B959_BOVIN]	2.09e-05	0.50725
	E1BM61	Aminopeptidase OS=Bos taurus GN=LVRN PE=3 SV=1 - [E1BM61_BOVIN]	0.0021303	0.611
	E1BP91	Aminopeptidase OS=Bos taurus GN=NPEPPS PE=1 SV=2 - [E1BP91_BOVIN]	1.59e-18	0.636589
	F1MFX9	Uncharacterized protein OS=Bos taurus GN=LOC504219 PE=4 SV=1 - [F1MFX9_BOVIN]	1.22e-05	0.551
	F1MNQ4	Superoxide dismutase [Cu-Zn] OS=Bos taurus PE=3 SV=2 - [F1MNQ4_BOVIN]	6.31e-27	0.634868
	F1N2F2	Phosphoglycerate mutase OS=Bos taurus GN=PGAM2 PE=3 SV=2 - [F1N2F2_BOVIN]	3.58e-118	0.52576
	O77834	Peroxiredoxin-6 OS=Bos taurus GN=PRDX6 PE=1 SV=3 - [PRDX6_BOVIN]	6.74e-46	0.587412
	P10096	Glyceraldehyde-3-phosphate dehydrogenase OS=Bos taurus GN=GAPDH PE=1 SV=4 - [G3P_BOVIN]	0	0.620401
	P16116	Aldose reductase OS=Bos taurus GN=AKR1B1 PE=1 SV=1 - [ALDR_BOVIN]	3.17e-13	0.662056
	P33097	Aspartate aminotransferase, cytoplasmic OS=Bos taurus GN=GOT1 PE=1 SV=3 - [AATC_BOVIN]	1.8e-40	0.64256
	Q08DP0	Phosphoglucomutase-1 OS=Bos taurus GN=PGM1 PE=2 SV=1 - [PGM1_BOVIN]	0	0.509255
	Q1JQD3	Paraoxonase 3 OS=Bos taurus GN=PON3 PE=1 SV=1 - [Q1JQD3_BOVIN]	1.59e-11	4.15725
	Q2KJJ9	Fructose-1,6-bisphosphatase isozyme 2 OS=Bos taurus GN=FBP2 PE=2 SV=1 - [F16P2_BOVIN]	4.35e-38	0.591181
	Q32KN6	Phosphoglycerate kinase OS=Bos taurus GN=PGK2 PE=2 SV=2 - [Q32KN6_BOVIN]	4.43e-07	0.487
	Q3T0P6	Phosphoglycerate kinase 1 OS=Bos taurus GN=PGK1 PE=2 SV=3 - [PGK1_BOVIN]	3.41e-210	0.54206
	Q3ZBD7	Glucose-6-phosphate isomerase OS=Bos taurus GN=GPI PE=2 SV=4 - [G6PI_BOVIN]	2.57e-169	0.615854
	Q3ZC09	Beta-enolase OS=Bos taurus GN=ENO3 PE=2 SV=1 - [ENOB_BOVIN]	5.71e-292	0.623922
	Q3ZC41	Acetyl-CoA acyltransferase 1 OS=Bos taurus GN=ACAA1 PE=1 SV=1 - [Q3ZC41_BOVIN]	0.00010344	0.66125
	Q5E946	Protein/nucleic acid deglycase DJ-1 OS=Bos taurus GN=PARK7 PE=2 SV=1 - [PARK7_BOVIN]	5.55e-66	0.583415
	Q5E956	Triosephosphate isomerase OS=Bos taurus GN=TPI1 PE=2 SV=3 - [TPIS_BOVIN]	1.9e-253	0.631511
	Q862R2	Similar to aspartate aminotransferase (Fragment) OS=Bos taurus PE=2 SV=1 - [Q862R2_BOVIN]	4.12e-10	1.94
	Q9XSN4	Glyceraldehyde-3-phosphate dehydrogenase like-17 protein (Fragment) OS=Bos taurus GN=GAPDL17 PE=2 SV=1 - [Q9XSN4_BOVIN]	1.93e-06	0.5965
GO:0051224	negative regulation of protein transport	0.812903	19	1	Q5E946,
	Accession	Description	p_value	6_0
	Q5E946	Protein/nucleic acid deglycase DJ-1 OS=Bos taurus GN=PARK7 PE=2 SV=1 - [PARK7_BOVIN]	5.55e-66	0.583415
GO:0042127	regulation of cell proliferation	0.986881	90	3	F1MKE7,F1MTZ1,F1MX12,
	Accession	Description	p_value	6_0
	F1MKE7	Uncharacterized protein OS=Bos taurus GN=KRT6C PE=3 SV=2 - [F1MKE7_BOVIN]	0.00945055	1.70162
	F1MTZ1	Protein NDRG2 OS=Bos taurus GN=NDRG2 PE=4 SV=2 - [F1MTZ1_BOVIN]	0.000108981	0.577833
	F1MX12	Ankyrin repeat domain 2 OS=Bos taurus GN=ANKRD2 PE=4 SV=2 - [F1MX12_BOVIN]	2.58e-06	1.9571
GO:0046823	negative regulation of nucleocytoplasmic transport	0.160415	2	1	Q5E946,
	Accession	Description	p_value	6_0
	Q5E946	Protein/nucleic acid deglycase DJ-1 OS=Bos taurus GN=PARK7 PE=2 SV=1 - [PARK7_BOVIN]	5.55e-66	0.583415
GO:0044703	multi-organism reproductive process	0.591679	61	5	A0A140T897,F1MNQ4,F1N206,Q0VCZ8,Q5E946,
	Accession	Description	p_value	6_0
	A0A140T897	Serum albumin OS=Bos taurus GN=ALB PE=3 SV=1 - [A0A140T897_BOVIN]	0	0.599004
	F1MNQ4	Superoxide dismutase [Cu-Zn] OS=Bos taurus PE=3 SV=2 - [F1MNQ4_BOVIN]	6.31e-27	0.634868
	F1N206	Dihydrolipoyl dehydrogenase OS=Bos taurus GN=DLD PE=1 SV=2 - [F1N206_BOVIN]	3.89e-05	1.54494
	Q0VCZ8	Acyl-CoA synthetase long-chain family member 1 OS=Bos taurus GN=ACSL1 PE=1 SV=1 - [Q0VCZ8_BOVIN]	9.22e-07	1.91165
	Q5E946	Protein/nucleic acid deglycase DJ-1 OS=Bos taurus GN=PARK7 PE=2 SV=1 - [PARK7_BOVIN]	5.55e-66	0.583415
GO:0051345	positive regulation of hydrolase activity	0.939088	51	2	P60661,Q148H2,
	Accession	Description	p_value	6_0
	P60661	Myosin light polypeptide 6 OS=Bos taurus GN=MYL6 PE=2 SV=2 - [MYL6_BOVIN]	1.45e-06	1.59014
	Q148H2	Myosin light chain 6B OS=Bos taurus GN=MYL6B PE=2 SV=1 - [Q148H2_BOVIN]	1.47e-173	2.4608
GO:0046496	nicotinamide nucleotide metabolic process	4.18998e-08	37	15	A0A140T8A5,A5D984,B3IVN4,E1B959,F1MFX9,F1N2F2,P10096,Q2KJJ9,Q32KN6,Q3T0P6,Q3T145,Q3ZBD7,Q3ZC09,Q5E956,Q9XSN4,
	Accession	Description	p_value	6_0
	A0A140T8A5	Isocitrate dehydrogenase [NADP] OS=Bos taurus GN=IDH1 PE=1 SV=1 - [A0A140T8A5_BOVIN]	1.66e-05	0.493
	A5D984	Pyruvate kinase OS=Bos taurus GN=PKM2 PE=1 SV=1 - [A5D984_BOVIN]	0	0.640657
	B3IVN4	M1-type pyruvate kinase (Fragment) OS=Bos taurus GN=PKM PE=2 SV=1 - [B3IVN4_BOVIN]	1.52e-12	0.592323
	E1B959	Phosphoglycerate mutase OS=Bos taurus PE=3 SV=1 - [E1B959_BOVIN]	2.09e-05	0.50725
	F1MFX9	Uncharacterized protein OS=Bos taurus GN=LOC504219 PE=4 SV=1 - [F1MFX9_BOVIN]	1.22e-05	0.551
	F1N2F2	Phosphoglycerate mutase OS=Bos taurus GN=PGAM2 PE=3 SV=2 - [F1N2F2_BOVIN]	3.58e-118	0.52576
	P10096	Glyceraldehyde-3-phosphate dehydrogenase OS=Bos taurus GN=GAPDH PE=1 SV=4 - [G3P_BOVIN]	0	0.620401
	Q2KJJ9	Fructose-1,6-bisphosphatase isozyme 2 OS=Bos taurus GN=FBP2 PE=2 SV=1 - [F16P2_BOVIN]	4.35e-38	0.591181
	Q32KN6	Phosphoglycerate kinase OS=Bos taurus GN=PGK2 PE=2 SV=2 - [Q32KN6_BOVIN]	4.43e-07	0.487
	Q3T0P6	Phosphoglycerate kinase 1 OS=Bos taurus GN=PGK1 PE=2 SV=3 - [PGK1_BOVIN]	3.41e-210	0.54206
	Q3T145	Malate dehydrogenase, cytoplasmic OS=Bos taurus GN=MDH1 PE=2 SV=3 - [MDHC_BOVIN]	1.19e-96	0.641981
	Q3ZBD7	Glucose-6-phosphate isomerase OS=Bos taurus GN=GPI PE=2 SV=4 - [G6PI_BOVIN]	2.57e-169	0.615854
	Q3ZC09	Beta-enolase OS=Bos taurus GN=ENO3 PE=2 SV=1 - [ENOB_BOVIN]	5.71e-292	0.623922
	Q5E956	Triosephosphate isomerase OS=Bos taurus GN=TPI1 PE=2 SV=3 - [TPIS_BOVIN]	1.9e-253	0.631511
	Q9XSN4	Glyceraldehyde-3-phosphate dehydrogenase like-17 protein (Fragment) OS=Bos taurus GN=GAPDL17 PE=2 SV=1 - [Q9XSN4_BOVIN]	1.93e-06	0.5965
GO:0034614	cellular response to reactive oxygen species	0.452917	18	2	F1MNQ4,Q5E946,
	Accession	Description	p_value	6_0
	F1MNQ4	Superoxide dismutase [Cu-Zn] OS=Bos taurus PE=3 SV=2 - [F1MNQ4_BOVIN]	6.31e-27	0.634868
	Q5E946	Protein/nucleic acid deglycase DJ-1 OS=Bos taurus GN=PARK7 PE=2 SV=1 - [PARK7_BOVIN]	5.55e-66	0.583415
GO:0001817	regulation of cytokine production	0.49239	43	4	F1MNQ4,F1MTZ1,F1MX12,Q5E946,
	Accession	Description	p_value	6_0
	F1MNQ4	Superoxide dismutase [Cu-Zn] OS=Bos taurus PE=3 SV=2 - [F1MNQ4_BOVIN]	6.31e-27	0.634868
	F1MTZ1	Protein NDRG2 OS=Bos taurus GN=NDRG2 PE=4 SV=2 - [F1MTZ1_BOVIN]	0.000108981	0.577833
	F1MX12	Ankyrin repeat domain 2 OS=Bos taurus GN=ANKRD2 PE=4 SV=2 - [F1MX12_BOVIN]	2.58e-06	1.9571
	Q5E946	Protein/nucleic acid deglycase DJ-1 OS=Bos taurus GN=PARK7 PE=2 SV=1 - [PARK7_BOVIN]	5.55e-66	0.583415
GO:0070371	ERK1 and ERK2 cascade	0.732981	15	1	F1MTZ1,
	Accession	Description	p_value	6_0
	F1MTZ1	Protein NDRG2 OS=Bos taurus GN=NDRG2 PE=4 SV=2 - [F1MTZ1_BOVIN]	0.000108981	0.577833
GO:0098609	cell-cell adhesion	0.929279	49	2	F1MPU4,P10522,
	Accession	Description	p_value	6_0
	F1MPU4	Myotilin OS=Bos taurus GN=MYOT PE=4 SV=1 - [F1MPU4_BOVIN]	1.98e-26	1.77285
	P10522	Myelin protein P0 OS=Bos taurus GN=MPZ PE=1 SV=2 - [MYP0_BOVIN]	4.8e-07	2.18675
GO:0009065	glutamine family amino acid catabolic process	0.0585757	5	2	P33097,Q862R2,
	Accession	Description	p_value	6_0
	P33097	Aspartate aminotransferase, cytoplasmic OS=Bos taurus GN=GOT1 PE=1 SV=3 - [AATC_BOVIN]	1.8e-40	0.64256
	Q862R2	Similar to aspartate aminotransferase (Fragment) OS=Bos taurus PE=2 SV=1 - [Q862R2_BOVIN]	4.12e-10	1.94
GO:0021670	lateral ventricle development	0.230805	3	1	G3N1C8,
	Accession	Description	p_value	6_0
	G3N1C8	Dynein axonemal heavy chain 1 OS=Bos taurus GN=DNAH1 PE=4 SV=1 - [G3N1C8_BOVIN]	7.8e-07	0.4415
GO:0010646	regulation of cell communication	0.960947	224	13	A3KN43,E1BNV7,F1MNQ4,F1MTZ1,F1MWN3,F1MX12,P62894,Q0IIE1,Q2KJJ9,Q3ZC09,Q3ZC41,Q5E946,Q5E9V3,
	Accession	Description	p_value	6_0
	A3KN43	CNOT1 protein (Fragment) OS=Bos taurus GN=CNOT1 PE=2 SV=1 - [A3KN43_BOVIN]	0.00980844	0.627375
	E1BNV7	Myosin IXB OS=Bos taurus GN=MYO9B PE=3 SV=2 - [E1BNV7_BOVIN]	0.000262525	0.5015
	F1MNQ4	Superoxide dismutase [Cu-Zn] OS=Bos taurus PE=3 SV=2 - [F1MNQ4_BOVIN]	6.31e-27	0.634868
	F1MTZ1	Protein NDRG2 OS=Bos taurus GN=NDRG2 PE=4 SV=2 - [F1MTZ1_BOVIN]	0.000108981	0.577833
	F1MWN3	Nidogen 1 OS=Bos taurus GN=NID1 PE=4 SV=2 - [F1MWN3_BOVIN]	0.0410152	1.54964
	F1MX12	Ankyrin repeat domain 2 OS=Bos taurus GN=ANKRD2 PE=4 SV=2 - [F1MX12_BOVIN]	2.58e-06	1.9571
	P62894	Cytochrome c OS=Bos taurus GN=CYCS PE=1 SV=2 - [CYC_BOVIN]	2.88e-12	2.30116
	Q0IIE1	MYOZ1 protein OS=Bos taurus GN=MYOZ1 PE=2 SV=1 - [Q0IIE1_BOVIN]	2.27e-27	1.54859
	Q2KJJ9	Fructose-1,6-bisphosphatase isozyme 2 OS=Bos taurus GN=FBP2 PE=2 SV=1 - [F16P2_BOVIN]	4.35e-38	0.591181
	Q3ZC09	Beta-enolase OS=Bos taurus GN=ENO3 PE=2 SV=1 - [ENOB_BOVIN]	5.71e-292	0.623922
	Q3ZC41	Acetyl-CoA acyltransferase 1 OS=Bos taurus GN=ACAA1 PE=1 SV=1 - [Q3ZC41_BOVIN]	0.00010344	0.66125
	Q5E946	Protein/nucleic acid deglycase DJ-1 OS=Bos taurus GN=PARK7 PE=2 SV=1 - [PARK7_BOVIN]	5.55e-66	0.583415
	Q5E9V3	Myozenin-2 OS=Bos taurus GN=MYOZ2 PE=2 SV=1 - [MYOZ2_BOVIN]	5.81e-28	2.21299
GO:0035385	Roundabout signaling pathway	0.160415	2	1	E1BNV7,
	Accession	Description	p_value	6_0
	E1BNV7	Myosin IXB OS=Bos taurus GN=MYO9B PE=3 SV=2 - [E1BNV7_BOVIN]	0.000262525	0.5015
GO:0009404	toxin metabolic process	0.354554	5	1	Q3ZC41,
	Accession	Description	p_value	6_0
	Q3ZC41	Acetyl-CoA acyltransferase 1 OS=Bos taurus GN=ACAA1 PE=1 SV=1 - [Q3ZC41_BOVIN]	0.00010344	0.66125
GO:0051651	maintenance of location in cell	0.452917	18	2	A0A140T897,Q5E946,
	Accession	Description	p_value	6_0
	A0A140T897	Serum albumin OS=Bos taurus GN=ALB PE=3 SV=1 - [A0A140T897_BOVIN]	0	0.599004
	Q5E946	Protein/nucleic acid deglycase DJ-1 OS=Bos taurus GN=PARK7 PE=2 SV=1 - [PARK7_BOVIN]	5.55e-66	0.583415
GO:0006206	pyrimidine nucleobase metabolic process	0.0585757	5	2	P00570,Q2KIW9,
	Accession	Description	p_value	6_0
	P00570	Adenylate kinase isoenzyme 1 OS=Bos taurus GN=AK1 PE=1 SV=2 - [KAD1_BOVIN]	3.45e-95	0.655574
	Q2KIW9	UMP-CMP kinase OS=Bos taurus GN=CMPK1 PE=2 SV=2 - [KCY_BOVIN]	6.01e-07	0.624
GO:0048583	regulation of response to stimulus	0.866464	247	17	A3KN43,E1BNV7,F1MFX9,F1MNQ4,F1MTZ1,F1MWN3,F1MX12,F1N2G0,G3MYN5,P62894,P63315,Q0IIE1,Q2KJJ9,Q3ZC09,Q3ZC41,Q5E946,Q5E9V3,
	Accession	Description	p_value	6_0
	A3KN43	CNOT1 protein (Fragment) OS=Bos taurus GN=CNOT1 PE=2 SV=1 - [A3KN43_BOVIN]	0.00980844	0.627375
	E1BNV7	Myosin IXB OS=Bos taurus GN=MYO9B PE=3 SV=2 - [E1BNV7_BOVIN]	0.000262525	0.5015
	F1MFX9	Uncharacterized protein OS=Bos taurus GN=LOC504219 PE=4 SV=1 - [F1MFX9_BOVIN]	1.22e-05	0.551
	F1MNQ4	Superoxide dismutase [Cu-Zn] OS=Bos taurus PE=3 SV=2 - [F1MNQ4_BOVIN]	6.31e-27	0.634868
	F1MTZ1	Protein NDRG2 OS=Bos taurus GN=NDRG2 PE=4 SV=2 - [F1MTZ1_BOVIN]	0.000108981	0.577833
	F1MWN3	Nidogen 1 OS=Bos taurus GN=NID1 PE=4 SV=2 - [F1MWN3_BOVIN]	0.0410152	1.54964
	F1MX12	Ankyrin repeat domain 2 OS=Bos taurus GN=ANKRD2 PE=4 SV=2 - [F1MX12_BOVIN]	2.58e-06	1.9571
	F1N2G0	Uncharacterized protein OS=Bos taurus PE=3 SV=2 - [F1N2G0_BOVIN]	4.64e-09	3.36125
	G3MYN5	Uncharacterized protein OS=Bos taurus GN=TNNI1 PE=4 SV=1 - [G3MYN5_BOVIN]	5.92e-09	2.11391
	P62894	Cytochrome c OS=Bos taurus GN=CYCS PE=1 SV=2 - [CYC_BOVIN]	2.88e-12	2.30116
	P63315	Troponin C, slow skeletal and cardiac muscles OS=Bos taurus GN=TNNC1 PE=1 SV=1 - [TNNC1_BOVIN]	0	1.59079
	Q0IIE1	MYOZ1 protein OS=Bos taurus GN=MYOZ1 PE=2 SV=1 - [Q0IIE1_BOVIN]	2.27e-27	1.54859
	Q2KJJ9	Fructose-1,6-bisphosphatase isozyme 2 OS=Bos taurus GN=FBP2 PE=2 SV=1 - [F16P2_BOVIN]	4.35e-38	0.591181
	Q3ZC09	Beta-enolase OS=Bos taurus GN=ENO3 PE=2 SV=1 - [ENOB_BOVIN]	5.71e-292	0.623922
	Q3ZC41	Acetyl-CoA acyltransferase 1 OS=Bos taurus GN=ACAA1 PE=1 SV=1 - [Q3ZC41_BOVIN]	0.00010344	0.66125
	Q5E946	Protein/nucleic acid deglycase DJ-1 OS=Bos taurus GN=PARK7 PE=2 SV=1 - [PARK7_BOVIN]	5.55e-66	0.583415
	Q5E9V3	Myozenin-2 OS=Bos taurus GN=MYOZ2 PE=2 SV=1 - [MYOZ2_BOVIN]	5.81e-28	2.21299
GO:0050807	regulation of synapse organization	0.856856	22	1	F1MWN3,
	Accession	Description	p_value	6_0
	F1MWN3	Nidogen 1 OS=Bos taurus GN=NID1 PE=4 SV=2 - [F1MWN3_BOVIN]	0.0410152	1.54964
GO:0009407	toxin catabolic process	0.295358	4	1	Q3ZC41,
	Accession	Description	p_value	6_0
	Q3ZC41	Acetyl-CoA acyltransferase 1 OS=Bos taurus GN=ACAA1 PE=1 SV=1 - [Q3ZC41_BOVIN]	0.00010344	0.66125
GO:1901215	negative regulation of neuron death	0.329813	14	2	F1MNQ4,Q5E946,
	Accession	Description	p_value	6_0
	F1MNQ4	Superoxide dismutase [Cu-Zn] OS=Bos taurus PE=3 SV=2 - [F1MNQ4_BOVIN]	6.31e-27	0.634868
	Q5E946	Protein/nucleic acid deglycase DJ-1 OS=Bos taurus GN=PARK7 PE=2 SV=1 - [PARK7_BOVIN]	5.55e-66	0.583415
GO:0035023	regulation of Rho protein signal transduction	0.584366	10	1	E1BNV7,
	Accession	Description	p_value	6_0
	E1BNV7	Myosin IXB OS=Bos taurus GN=MYO9B PE=3 SV=2 - [E1BNV7_BOVIN]	0.000262525	0.5015
GO:1901570	fatty acid derivative biosynthetic process	0.584366	10	1	Q3ZC41,
	Accession	Description	p_value	6_0
	Q3ZC41	Acetyl-CoA acyltransferase 1 OS=Bos taurus GN=ACAA1 PE=1 SV=1 - [Q3ZC41_BOVIN]	0.00010344	0.66125
GO:0034613	cellular protein localization	0.999671	156	4	F1MWN3,Q0VCZ8,Q3T0I5,Q5E946,
	Accession	Description	p_value	6_0
	F1MWN3	Nidogen 1 OS=Bos taurus GN=NID1 PE=4 SV=2 - [F1MWN3_BOVIN]	0.0410152	1.54964
	Q0VCZ8	Acyl-CoA synthetase long-chain family member 1 OS=Bos taurus GN=ACSL1 PE=1 SV=1 - [Q0VCZ8_BOVIN]	9.22e-07	1.91165
	Q3T0I5	Mitochondrial fission 1 protein OS=Bos taurus GN=FIS1 PE=2 SV=1 - [FIS1_BOVIN]	1.68e-10	1.6115
	Q5E946	Protein/nucleic acid deglycase DJ-1 OS=Bos taurus GN=PARK7 PE=2 SV=1 - [PARK7_BOVIN]	5.55e-66	0.583415
GO:1901342	regulation of vasculature development	0.587392	23	2	A5D984,B3IVN4,
	Accession	Description	p_value	6_0
	A5D984	Pyruvate kinase OS=Bos taurus GN=PKM2 PE=1 SV=1 - [A5D984_BOVIN]	0	0.640657
	B3IVN4	M1-type pyruvate kinase (Fragment) OS=Bos taurus GN=PKM PE=2 SV=1 - [B3IVN4_BOVIN]	1.52e-12	0.592323
GO:0000187	activation of MAPK activity	0.504216	8	1	F1MNQ4,
	Accession	Description	p_value	6_0
	F1MNQ4	Superoxide dismutase [Cu-Zn] OS=Bos taurus PE=3 SV=2 - [F1MNQ4_BOVIN]	6.31e-27	0.634868
GO:0070884	regulation of calcineurin-NFAT signaling cascade	0.201059	10	2	Q0IIE1,Q5E9V3,
	Accession	Description	p_value	6_0
	Q0IIE1	MYOZ1 protein OS=Bos taurus GN=MYOZ1 PE=2 SV=1 - [Q0IIE1_BOVIN]	2.27e-27	1.54859
	Q5E9V3	Myozenin-2 OS=Bos taurus GN=MYOZ2 PE=2 SV=1 - [MYOZ2_BOVIN]	5.81e-28	2.21299
GO:0018335	protein succinylation	0.230805	3	1	F1N206,
	Accession	Description	p_value	6_0
	F1N206	Dihydrolipoyl dehydrogenase OS=Bos taurus GN=DLD PE=1 SV=2 - [F1N206_BOVIN]	3.89e-05	1.54494
GO:0010906	regulation of glucose metabolic process	0.584366	10	1	Q2KJJ9,
	Accession	Description	p_value	6_0
	Q2KJJ9	Fructose-1,6-bisphosphatase isozyme 2 OS=Bos taurus GN=FBP2 PE=2 SV=1 - [F16P2_BOVIN]	4.35e-38	0.591181
GO:0016311	dephosphorylation	0.714959	29	2	Q0VD18,Q2KJJ9,
	Accession	Description	p_value	6_0
	Q0VD18	Phospholysine phosphohistidine inorganic pyrophosphate phosphatase OS=Bos taurus GN=LHPP PE=1 SV=1 - [LHPP_BOVIN]	0.000126611	0.416125
	Q2KJJ9	Fructose-1,6-bisphosphatase isozyme 2 OS=Bos taurus GN=FBP2 PE=2 SV=1 - [F16P2_BOVIN]	4.35e-38	0.591181
GO:0070997	neuron death	0.133797	24	4	F1MNQ4,P10096,Q5E946,Q9XSN4,
	Accession	Description	p_value	6_0
	F1MNQ4	Superoxide dismutase [Cu-Zn] OS=Bos taurus PE=3 SV=2 - [F1MNQ4_BOVIN]	6.31e-27	0.634868
	P10096	Glyceraldehyde-3-phosphate dehydrogenase OS=Bos taurus GN=GAPDH PE=1 SV=4 - [G3P_BOVIN]	0	0.620401
	Q5E946	Protein/nucleic acid deglycase DJ-1 OS=Bos taurus GN=PARK7 PE=2 SV=1 - [PARK7_BOVIN]	5.55e-66	0.583415
	Q9XSN4	Glyceraldehyde-3-phosphate dehydrogenase like-17 protein (Fragment) OS=Bos taurus GN=GAPDL17 PE=2 SV=1 - [Q9XSN4_BOVIN]	1.93e-06	0.5965
GO:0030859	polarized epithelial cell differentiation	0.504216	8	1	E1BNV7,
	Accession	Description	p_value	6_0
	E1BNV7	Myosin IXB OS=Bos taurus GN=MYO9B PE=3 SV=2 - [E1BNV7_BOVIN]	0.000262525	0.5015
GO:0043270	positive regulation of ion transport	0.955593	35	1	Q5E946,
	Accession	Description	p_value	6_0
	Q5E946	Protein/nucleic acid deglycase DJ-1 OS=Bos taurus GN=PARK7 PE=2 SV=1 - [PARK7_BOVIN]	5.55e-66	0.583415
GO:0032501	multicellular organismal process	0.480379	422	36	A0A140T897,A3KN43,A5D984,B3IVN4,E1B959,E1BL97,E1BM61,E1BNV7,E1BP91,F1MC11,F1MKE7,F1MNQ4,F1MPU4,F1MTZ1,F1MWN3,F1MX12,F1N206,F1N2F2,F1N2G0,G3MYN5,G3N1C8,P10522,P16116,P60661,P63315,Q0IIE1,Q0VCZ8,Q148H2,Q3ZBU0,Q3ZC09,Q5E946,Q5E956,Q5E9V3,Q5KR47,Q6T8D8,Q8MKH6-2,
	Accession	Description	p_value	6_0
	A0A140T897	Serum albumin OS=Bos taurus GN=ALB PE=3 SV=1 - [A0A140T897_BOVIN]	0	0.599004
	A3KN43	CNOT1 protein (Fragment) OS=Bos taurus GN=CNOT1 PE=2 SV=1 - [A3KN43_BOVIN]	0.00980844	0.627375
	A5D984	Pyruvate kinase OS=Bos taurus GN=PKM2 PE=1 SV=1 - [A5D984_BOVIN]	0	0.640657
	B3IVN4	M1-type pyruvate kinase (Fragment) OS=Bos taurus GN=PKM PE=2 SV=1 - [B3IVN4_BOVIN]	1.52e-12	0.592323
	E1B959	Phosphoglycerate mutase OS=Bos taurus PE=3 SV=1 - [E1B959_BOVIN]	2.09e-05	0.50725
	E1BL97	SRY-box 13 OS=Bos taurus GN=SOX13 PE=4 SV=1 - [E1BL97_BOVIN]	2.39e-06	0.38575
	E1BM61	Aminopeptidase OS=Bos taurus GN=LVRN PE=3 SV=1 - [E1BM61_BOVIN]	0.0021303	0.611
	E1BNV7	Myosin IXB OS=Bos taurus GN=MYO9B PE=3 SV=2 - [E1BNV7_BOVIN]	0.000262525	0.5015
	E1BP91	Aminopeptidase OS=Bos taurus GN=NPEPPS PE=1 SV=2 - [E1BP91_BOVIN]	1.59e-18	0.636589
	F1MC11	Keratin, type I cytoskeletal 14 OS=Bos taurus GN=KRT14 PE=1 SV=2 - [F1MC11_BOVIN]	0.000140972	1.96025
	F1MKE7	Uncharacterized protein OS=Bos taurus GN=KRT6C PE=3 SV=2 - [F1MKE7_BOVIN]	0.00945055	1.70162
	F1MNQ4	Superoxide dismutase [Cu-Zn] OS=Bos taurus PE=3 SV=2 - [F1MNQ4_BOVIN]	6.31e-27	0.634868
	F1MPU4	Myotilin OS=Bos taurus GN=MYOT PE=4 SV=1 - [F1MPU4_BOVIN]	1.98e-26	1.77285
	F1MTZ1	Protein NDRG2 OS=Bos taurus GN=NDRG2 PE=4 SV=2 - [F1MTZ1_BOVIN]	0.000108981	0.577833
	F1MWN3	Nidogen 1 OS=Bos taurus GN=NID1 PE=4 SV=2 - [F1MWN3_BOVIN]	0.0410152	1.54964
	F1MX12	Ankyrin repeat domain 2 OS=Bos taurus GN=ANKRD2 PE=4 SV=2 - [F1MX12_BOVIN]	2.58e-06	1.9571
	F1N206	Dihydrolipoyl dehydrogenase OS=Bos taurus GN=DLD PE=1 SV=2 - [F1N206_BOVIN]	3.89e-05	1.54494
	F1N2F2	Phosphoglycerate mutase OS=Bos taurus GN=PGAM2 PE=3 SV=2 - [F1N2F2_BOVIN]	3.58e-118	0.52576
	F1N2G0	Uncharacterized protein OS=Bos taurus PE=3 SV=2 - [F1N2G0_BOVIN]	4.64e-09	3.36125
	G3MYN5	Uncharacterized protein OS=Bos taurus GN=TNNI1 PE=4 SV=1 - [G3MYN5_BOVIN]	5.92e-09	2.11391
	G3N1C8	Dynein axonemal heavy chain 1 OS=Bos taurus GN=DNAH1 PE=4 SV=1 - [G3N1C8_BOVIN]	7.8e-07	0.4415
	P10522	Myelin protein P0 OS=Bos taurus GN=MPZ PE=1 SV=2 - [MYP0_BOVIN]	4.8e-07	2.18675
	P16116	Aldose reductase OS=Bos taurus GN=AKR1B1 PE=1 SV=1 - [ALDR_BOVIN]	3.17e-13	0.662056
	P60661	Myosin light polypeptide 6 OS=Bos taurus GN=MYL6 PE=2 SV=2 - [MYL6_BOVIN]	1.45e-06	1.59014
	P63315	Troponin C, slow skeletal and cardiac muscles OS=Bos taurus GN=TNNC1 PE=1 SV=1 - [TNNC1_BOVIN]	0	1.59079
	Q0IIE1	MYOZ1 protein OS=Bos taurus GN=MYOZ1 PE=2 SV=1 - [Q0IIE1_BOVIN]	2.27e-27	1.54859
	Q0VCZ8	Acyl-CoA synthetase long-chain family member 1 OS=Bos taurus GN=ACSL1 PE=1 SV=1 - [Q0VCZ8_BOVIN]	9.22e-07	1.91165
	Q148H2	Myosin light chain 6B OS=Bos taurus GN=MYL6B PE=2 SV=1 - [Q148H2_BOVIN]	1.47e-173	2.4608
	Q3ZBU0	PDZ and LIM domain 5 OS=Bos taurus GN=PDLIM5 PE=2 SV=1 - [Q3ZBU0_BOVIN]	1.13e-20	1.59241
	Q3ZC09	Beta-enolase OS=Bos taurus GN=ENO3 PE=2 SV=1 - [ENOB_BOVIN]	5.71e-292	0.623922
	Q5E946	Protein/nucleic acid deglycase DJ-1 OS=Bos taurus GN=PARK7 PE=2 SV=1 - [PARK7_BOVIN]	5.55e-66	0.583415
	Q5E956	Triosephosphate isomerase OS=Bos taurus GN=TPI1 PE=2 SV=3 - [TPIS_BOVIN]	1.9e-253	0.631511
	Q5E9V3	Myozenin-2 OS=Bos taurus GN=MYOZ2 PE=2 SV=1 - [MYOZ2_BOVIN]	5.81e-28	2.21299
	Q5KR47	Tropomyosin alpha-3 chain OS=Bos taurus GN=TPM3 PE=2 SV=1 - [TPM3_BOVIN]	1.09e-161	1.93626
	Q6T8D8	Telethonin OS=Bos taurus GN=TCAP PE=2 SV=1 - [TELT_BOVIN]	0.0322288	3.12123
	Q8MKH6-2	Isoform 2 of Troponin T, slow skeletal muscle OS=Bos taurus GN=TNNT1 - [TNNT1_BOVIN]	2.15e-33	1.56723
GO:0030900	forebrain development	0.890579	25	1	G3N1C8,
	Accession	Description	p_value	6_0
	G3N1C8	Dynein axonemal heavy chain 1 OS=Bos taurus GN=DNAH1 PE=4 SV=1 - [G3N1C8_BOVIN]	7.8e-07	0.4415
GO:0048608	reproductive structure development	0.325157	24	3	A0A140T897,F1MC11,F1MNQ4,
	Accession	Description	p_value	6_0
	A0A140T897	Serum albumin OS=Bos taurus GN=ALB PE=3 SV=1 - [A0A140T897_BOVIN]	0	0.599004
	F1MC11	Keratin, type I cytoskeletal 14 OS=Bos taurus GN=KRT14 PE=1 SV=2 - [F1MC11_BOVIN]	0.000140972	1.96025
	F1MNQ4	Superoxide dismutase [Cu-Zn] OS=Bos taurus PE=3 SV=2 - [F1MNQ4_BOVIN]	6.31e-27	0.634868
GO:0061615	glycolytic process through fructose-6-phosphate	0.295358	4	1	Q3ZC09,
	Accession	Description	p_value	6_0
	Q3ZC09	Beta-enolase OS=Bos taurus GN=ENO3 PE=2 SV=1 - [ENOB_BOVIN]	5.71e-292	0.623922
GO:0009628	response to abiotic stimulus	0.880363	88	5	E1BP91,F1MNQ4,F1MX12,Q3ZC09,Q6T8D8,
	Accession	Description	p_value	6_0
	E1BP91	Aminopeptidase OS=Bos taurus GN=NPEPPS PE=1 SV=2 - [E1BP91_BOVIN]	1.59e-18	0.636589
	F1MNQ4	Superoxide dismutase [Cu-Zn] OS=Bos taurus PE=3 SV=2 - [F1MNQ4_BOVIN]	6.31e-27	0.634868
	F1MX12	Ankyrin repeat domain 2 OS=Bos taurus GN=ANKRD2 PE=4 SV=2 - [F1MX12_BOVIN]	2.58e-06	1.9571
	Q3ZC09	Beta-enolase OS=Bos taurus GN=ENO3 PE=2 SV=1 - [ENOB_BOVIN]	5.71e-292	0.623922
	Q6T8D8	Telethonin OS=Bos taurus GN=TCAP PE=2 SV=1 - [TELT_BOVIN]	0.0322288	3.12123
GO:0043154	negative regulation of cysteine-type endopeptidase activity involved in apoptotic process	0.504216	8	1	Q5E946,
	Accession	Description	p_value	6_0
	Q5E946	Protein/nucleic acid deglycase DJ-1 OS=Bos taurus GN=PARK7 PE=2 SV=1 - [PARK7_BOVIN]	5.55e-66	0.583415
GO:0030855	epithelial cell differentiation	0.812902	65	4	E1BNV7,F1MC11,F1MKE7,F1MNQ4,
	Accession	Description	p_value	6_0
	E1BNV7	Myosin IXB OS=Bos taurus GN=MYO9B PE=3 SV=2 - [E1BNV7_BOVIN]	0.000262525	0.5015
	F1MC11	Keratin, type I cytoskeletal 14 OS=Bos taurus GN=KRT14 PE=1 SV=2 - [F1MC11_BOVIN]	0.000140972	1.96025
	F1MKE7	Uncharacterized protein OS=Bos taurus GN=KRT6C PE=3 SV=2 - [F1MKE7_BOVIN]	0.00945055	1.70162
	F1MNQ4	Superoxide dismutase [Cu-Zn] OS=Bos taurus PE=3 SV=2 - [F1MNQ4_BOVIN]	6.31e-27	0.634868
GO:0051495	positive regulation of cytoskeleton organization	0.959445	36	1	E1BDC7,
	Accession	Description	p_value	6_0
	E1BDC7	Uncharacterized protein OS=Bos taurus PE=4 SV=2 - [E1BDC7_BOVIN]	0.0101786	2.56439
GO:0098693	regulation of synaptic vesicle cycle	0.201059	10	2	P10096,Q9XSN4,
	Accession	Description	p_value	6_0
	P10096	Glyceraldehyde-3-phosphate dehydrogenase OS=Bos taurus GN=GAPDH PE=1 SV=4 - [G3P_BOVIN]	0	0.620401
	Q9XSN4	Glyceraldehyde-3-phosphate dehydrogenase like-17 protein (Fragment) OS=Bos taurus GN=GAPDL17 PE=2 SV=1 - [Q9XSN4_BOVIN]	1.93e-06	0.5965
GO:1903383	regulation of hydrogen peroxide-induced neuron intrinsic apoptotic signaling pathway	0.0836694	1	1	Q5E946,
	Accession	Description	p_value	6_0
	Q5E946	Protein/nucleic acid deglycase DJ-1 OS=Bos taurus GN=PARK7 PE=2 SV=1 - [PARK7_BOVIN]	5.55e-66	0.583415
GO:0043269	regulation of ion transport	0.998411	71	1	Q5E946,
	Accession	Description	p_value	6_0
	Q5E946	Protein/nucleic acid deglycase DJ-1 OS=Bos taurus GN=PARK7 PE=2 SV=1 - [PARK7_BOVIN]	5.55e-66	0.583415
GO:0060415	muscle tissue morphogenesis	0.161454	35	5	F1MX12,F1N2G0,G3MYN5,P63315,Q6T8D8,
	Accession	Description	p_value	6_0
	F1MX12	Ankyrin repeat domain 2 OS=Bos taurus GN=ANKRD2 PE=4 SV=2 - [F1MX12_BOVIN]	2.58e-06	1.9571
	F1N2G0	Uncharacterized protein OS=Bos taurus PE=3 SV=2 - [F1N2G0_BOVIN]	4.64e-09	3.36125
	G3MYN5	Uncharacterized protein OS=Bos taurus GN=TNNI1 PE=4 SV=1 - [G3MYN5_BOVIN]	5.92e-09	2.11391
	P63315	Troponin C, slow skeletal and cardiac muscles OS=Bos taurus GN=TNNC1 PE=1 SV=1 - [TNNC1_BOVIN]	0	1.59079
	Q6T8D8	Telethonin OS=Bos taurus GN=TCAP PE=2 SV=1 - [TELT_BOVIN]	0.0322288	3.12123
GO:0071466	cellular response to xenobiotic stimulus	0.584366	10	1	Q3ZC41,
	Accession	Description	p_value	6_0
	Q3ZC41	Acetyl-CoA acyltransferase 1 OS=Bos taurus GN=ACAA1 PE=1 SV=1 - [Q3ZC41_BOVIN]	0.00010344	0.66125
GO:0060429	epithelium development	0.851717	98	6	E1BNV7,F1MC11,F1MKE7,F1MNQ4,F1MWN3,Q6T8D8,
	Accession	Description	p_value	6_0
	E1BNV7	Myosin IXB OS=Bos taurus GN=MYO9B PE=3 SV=2 - [E1BNV7_BOVIN]	0.000262525	0.5015
	F1MC11	Keratin, type I cytoskeletal 14 OS=Bos taurus GN=KRT14 PE=1 SV=2 - [F1MC11_BOVIN]	0.000140972	1.96025
	F1MKE7	Uncharacterized protein OS=Bos taurus GN=KRT6C PE=3 SV=2 - [F1MKE7_BOVIN]	0.00945055	1.70162
	F1MNQ4	Superoxide dismutase [Cu-Zn] OS=Bos taurus PE=3 SV=2 - [F1MNQ4_BOVIN]	6.31e-27	0.634868
	F1MWN3	Nidogen 1 OS=Bos taurus GN=NID1 PE=4 SV=2 - [F1MWN3_BOVIN]	0.0410152	1.54964
	Q6T8D8	Telethonin OS=Bos taurus GN=TCAP PE=2 SV=1 - [TELT_BOVIN]	0.0322288	3.12123
GO:2001233	regulation of apoptotic signaling pathway	0.494927	55	5	F1MX12,P62894,Q3ZC09,Q3ZC41,Q5E946,
	Accession	Description	p_value	6_0
	F1MX12	Ankyrin repeat domain 2 OS=Bos taurus GN=ANKRD2 PE=4 SV=2 - [F1MX12_BOVIN]	2.58e-06	1.9571
	P62894	Cytochrome c OS=Bos taurus GN=CYCS PE=1 SV=2 - [CYC_BOVIN]	2.88e-12	2.30116
	Q3ZC09	Beta-enolase OS=Bos taurus GN=ENO3 PE=2 SV=1 - [ENOB_BOVIN]	5.71e-292	0.623922
	Q3ZC41	Acetyl-CoA acyltransferase 1 OS=Bos taurus GN=ACAA1 PE=1 SV=1 - [Q3ZC41_BOVIN]	0.00010344	0.66125
	Q5E946	Protein/nucleic acid deglycase DJ-1 OS=Bos taurus GN=PARK7 PE=2 SV=1 - [PARK7_BOVIN]	5.55e-66	0.583415
GO:0006699	bile acid biosynthetic process	0.0836694	1	1	P16116,
	Accession	Description	p_value	6_0
	P16116	Aldose reductase OS=Bos taurus GN=AKR1B1 PE=1 SV=1 - [ALDR_BOVIN]	3.17e-13	0.662056
GO:0009063	cellular amino acid catabolic process	0.301237	23	3	P33097,Q3ZC41,Q862R2,
	Accession	Description	p_value	6_0
	P33097	Aspartate aminotransferase, cytoplasmic OS=Bos taurus GN=GOT1 PE=1 SV=3 - [AATC_BOVIN]	1.8e-40	0.64256
	Q3ZC41	Acetyl-CoA acyltransferase 1 OS=Bos taurus GN=ACAA1 PE=1 SV=1 - [Q3ZC41_BOVIN]	0.00010344	0.66125
	Q862R2	Similar to aspartate aminotransferase (Fragment) OS=Bos taurus PE=2 SV=1 - [Q862R2_BOVIN]	4.12e-10	1.94
GO:0098700	neurotransmitter loading into synaptic vesicle	0.0196367	3	2	P10096,Q9XSN4,
	Accession	Description	p_value	6_0
	P10096	Glyceraldehyde-3-phosphate dehydrogenase OS=Bos taurus GN=GAPDH PE=1 SV=4 - [G3P_BOVIN]	0	0.620401
	Q9XSN4	Glyceraldehyde-3-phosphate dehydrogenase like-17 protein (Fragment) OS=Bos taurus GN=GAPDL17 PE=2 SV=1 - [Q9XSN4_BOVIN]	1.93e-06	0.5965
GO:0006099	tricarboxylic acid cycle	0.0910517	21	4	A0A140T8A5,Q29RK1,Q32LG3,Q3T145,
	Accession	Description	p_value	6_0
	A0A140T8A5	Isocitrate dehydrogenase [NADP] OS=Bos taurus GN=IDH1 PE=1 SV=1 - [A0A140T8A5_BOVIN]	1.66e-05	0.493
	Q29RK1	Citrate synthase, mitochondrial OS=Bos taurus GN=CS PE=1 SV=1 - [CISY_BOVIN]	8.48e-05	1.52059
	Q32LG3	Malate dehydrogenase, mitochondrial OS=Bos taurus GN=MDH2 PE=1 SV=1 - [MDHM_BOVIN]	8.06e-46	2.22782
	Q3T145	Malate dehydrogenase, cytoplasmic OS=Bos taurus GN=MDH1 PE=2 SV=3 - [MDHC_BOVIN]	1.19e-96	0.641981
GO:0031334	positive regulation of protein complex assembly	0.951381	34	1	A3KN43,
	Accession	Description	p_value	6_0
	A3KN43	CNOT1 protein (Fragment) OS=Bos taurus GN=CNOT1 PE=2 SV=1 - [A3KN43_BOVIN]	0.00980844	0.627375
GO:0048666	neuron development	0.955617	73	3	F1MNQ4,F1MPU4,F1MWN3,
	Accession	Description	p_value	6_0
	F1MNQ4	Superoxide dismutase [Cu-Zn] OS=Bos taurus PE=3 SV=2 - [F1MNQ4_BOVIN]	6.31e-27	0.634868
	F1MPU4	Myotilin OS=Bos taurus GN=MYOT PE=4 SV=1 - [F1MPU4_BOVIN]	1.98e-26	1.77285
	F1MWN3	Nidogen 1 OS=Bos taurus GN=NID1 PE=4 SV=2 - [F1MWN3_BOVIN]	0.0410152	1.54964
GO:0042060	wound healing	0.959445	36	1	Q0IIE1,
	Accession	Description	p_value	6_0
	Q0IIE1	MYOZ1 protein OS=Bos taurus GN=MYOZ1 PE=2 SV=1 - [Q0IIE1_BOVIN]	2.27e-27	1.54859
GO:0006091	generation of precursor metabolites and energy	4.66168e-05	121	23	A0A140T8A5,A5D984,B3IVN4,E1B959,F1MFX9,F1N206,F1N2F2,P00426,P10096,P62894,Q08DP0,Q29RK1,Q2KJJ9,Q32KN6,Q32LG3,Q3T0P6,Q3T145,Q3ZBD7,Q3ZC09,Q3ZC41,Q5E946,Q5E956,Q9XSN4,
	Accession	Description	p_value	6_0
	A0A140T8A5	Isocitrate dehydrogenase [NADP] OS=Bos taurus GN=IDH1 PE=1 SV=1 - [A0A140T8A5_BOVIN]	1.66e-05	0.493
	A5D984	Pyruvate kinase OS=Bos taurus GN=PKM2 PE=1 SV=1 - [A5D984_BOVIN]	0	0.640657
	B3IVN4	M1-type pyruvate kinase (Fragment) OS=Bos taurus GN=PKM PE=2 SV=1 - [B3IVN4_BOVIN]	1.52e-12	0.592323
	E1B959	Phosphoglycerate mutase OS=Bos taurus PE=3 SV=1 - [E1B959_BOVIN]	2.09e-05	0.50725
	F1MFX9	Uncharacterized protein OS=Bos taurus GN=LOC504219 PE=4 SV=1 - [F1MFX9_BOVIN]	1.22e-05	0.551
	F1N206	Dihydrolipoyl dehydrogenase OS=Bos taurus GN=DLD PE=1 SV=2 - [F1N206_BOVIN]	3.89e-05	1.54494
	F1N2F2	Phosphoglycerate mutase OS=Bos taurus GN=PGAM2 PE=3 SV=2 - [F1N2F2_BOVIN]	3.58e-118	0.52576
	P00426	Cytochrome c oxidase subunit 5A, mitochondrial OS=Bos taurus GN=COX5A PE=1 SV=2 - [COX5A_BOVIN]	0.00010731	1.72366
	P10096	Glyceraldehyde-3-phosphate dehydrogenase OS=Bos taurus GN=GAPDH PE=1 SV=4 - [G3P_BOVIN]	0	0.620401
	P62894	Cytochrome c OS=Bos taurus GN=CYCS PE=1 SV=2 - [CYC_BOVIN]	2.88e-12	2.30116
	Q08DP0	Phosphoglucomutase-1 OS=Bos taurus GN=PGM1 PE=2 SV=1 - [PGM1_BOVIN]	0	0.509255
	Q29RK1	Citrate synthase, mitochondrial OS=Bos taurus GN=CS PE=1 SV=1 - [CISY_BOVIN]	8.48e-05	1.52059
	Q2KJJ9	Fructose-1,6-bisphosphatase isozyme 2 OS=Bos taurus GN=FBP2 PE=2 SV=1 - [F16P2_BOVIN]	4.35e-38	0.591181
	Q32KN6	Phosphoglycerate kinase OS=Bos taurus GN=PGK2 PE=2 SV=2 - [Q32KN6_BOVIN]	4.43e-07	0.487
	Q32LG3	Malate dehydrogenase, mitochondrial OS=Bos taurus GN=MDH2 PE=1 SV=1 - [MDHM_BOVIN]	8.06e-46	2.22782
	Q3T0P6	Phosphoglycerate kinase 1 OS=Bos taurus GN=PGK1 PE=2 SV=3 - [PGK1_BOVIN]	3.41e-210	0.54206
	Q3T145	Malate dehydrogenase, cytoplasmic OS=Bos taurus GN=MDH1 PE=2 SV=3 - [MDHC_BOVIN]	1.19e-96	0.641981
	Q3ZBD7	Glucose-6-phosphate isomerase OS=Bos taurus GN=GPI PE=2 SV=4 - [G6PI_BOVIN]	2.57e-169	0.615854
	Q3ZC09	Beta-enolase OS=Bos taurus GN=ENO3 PE=2 SV=1 - [ENOB_BOVIN]	5.71e-292	0.623922
	Q3ZC41	Acetyl-CoA acyltransferase 1 OS=Bos taurus GN=ACAA1 PE=1 SV=1 - [Q3ZC41_BOVIN]	0.00010344	0.66125
	Q5E946	Protein/nucleic acid deglycase DJ-1 OS=Bos taurus GN=PARK7 PE=2 SV=1 - [PARK7_BOVIN]	5.55e-66	0.583415
	Q5E956	Triosephosphate isomerase OS=Bos taurus GN=TPI1 PE=2 SV=3 - [TPIS_BOVIN]	1.9e-253	0.631511
	Q9XSN4	Glyceraldehyde-3-phosphate dehydrogenase like-17 protein (Fragment) OS=Bos taurus GN=GAPDL17 PE=2 SV=1 - [Q9XSN4_BOVIN]	1.93e-06	0.5965
GO:0097755	positive regulation of blood vessel diameter	0.230805	3	1	F1MNQ4,
	Accession	Description	p_value	6_0
	F1MNQ4	Superoxide dismutase [Cu-Zn] OS=Bos taurus PE=3 SV=2 - [F1MNQ4_BOVIN]	6.31e-27	0.634868
GO:0016137	glycoside metabolic process	0.230805	3	1	P16116,
	Accession	Description	p_value	6_0
	P16116	Aldose reductase OS=Bos taurus GN=AKR1B1 PE=1 SV=1 - [ALDR_BOVIN]	3.17e-13	0.662056
GO:0030856	regulation of epithelial cell differentiation	0.681189	13	1	F1MC11,
	Accession	Description	p_value	6_0
	F1MC11	Keratin, type I cytoskeletal 14 OS=Bos taurus GN=KRT14 PE=1 SV=2 - [F1MC11_BOVIN]	0.000140972	1.96025
GO:0030030	cell projection organization	0.938258	100	5	E1BNV7,F1MNQ4,F1MPU4,F1MWN3,G3N1C8,
	Accession	Description	p_value	6_0
	E1BNV7	Myosin IXB OS=Bos taurus GN=MYO9B PE=3 SV=2 - [E1BNV7_BOVIN]	0.000262525	0.5015
	F1MNQ4	Superoxide dismutase [Cu-Zn] OS=Bos taurus PE=3 SV=2 - [F1MNQ4_BOVIN]	6.31e-27	0.634868
	F1MPU4	Myotilin OS=Bos taurus GN=MYOT PE=4 SV=1 - [F1MPU4_BOVIN]	1.98e-26	1.77285
	F1MWN3	Nidogen 1 OS=Bos taurus GN=NID1 PE=4 SV=2 - [F1MWN3_BOVIN]	0.0410152	1.54964
	G3N1C8	Dynein axonemal heavy chain 1 OS=Bos taurus GN=DNAH1 PE=4 SV=1 - [G3N1C8_BOVIN]	7.8e-07	0.4415
GO:0051056	regulation of small GTPase mediated signal transduction	0.423209	17	2	E1BNV7,Q2KJJ9,
	Accession	Description	p_value	6_0
	E1BNV7	Myosin IXB OS=Bos taurus GN=MYO9B PE=3 SV=2 - [E1BNV7_BOVIN]	0.000262525	0.5015
	Q2KJJ9	Fructose-1,6-bisphosphatase isozyme 2 OS=Bos taurus GN=FBP2 PE=2 SV=1 - [F16P2_BOVIN]	4.35e-38	0.591181
GO:0055006	cardiac cell development	0.765488	32	2	F1N2G0,Q6T8D8,
	Accession	Description	p_value	6_0
	F1N2G0	Uncharacterized protein OS=Bos taurus PE=3 SV=2 - [F1N2G0_BOVIN]	4.64e-09	3.36125
	Q6T8D8	Telethonin OS=Bos taurus GN=TCAP PE=2 SV=1 - [TELT_BOVIN]	0.0322288	3.12123
GO:1903409	reactive oxygen species biosynthetic process	0.139249	8	2	F1MNQ4,Q5E946,
	Accession	Description	p_value	6_0
	F1MNQ4	Superoxide dismutase [Cu-Zn] OS=Bos taurus PE=3 SV=2 - [F1MNQ4_BOVIN]	6.31e-27	0.634868
	Q5E946	Protein/nucleic acid deglycase DJ-1 OS=Bos taurus GN=PARK7 PE=2 SV=1 - [PARK7_BOVIN]	5.55e-66	0.583415
GO:0000305	response to oxygen radical	0.110249	7	2	F1MNQ4,Q5E946,
	Accession	Description	p_value	6_0
	F1MNQ4	Superoxide dismutase [Cu-Zn] OS=Bos taurus PE=3 SV=2 - [F1MNQ4_BOVIN]	6.31e-27	0.634868
	Q5E946	Protein/nucleic acid deglycase DJ-1 OS=Bos taurus GN=PARK7 PE=2 SV=1 - [PARK7_BOVIN]	5.55e-66	0.583415
GO:0051659	maintenance of mitochondrion location	0.295358	4	1	A0A140T897,
	Accession	Description	p_value	6_0
	A0A140T897	Serum albumin OS=Bos taurus GN=ALB PE=3 SV=1 - [A0A140T897_BOVIN]	0	0.599004
GO:0006220	pyrimidine nucleotide metabolic process	0.0831656	6	2	P00570,Q2KIW9,
	Accession	Description	p_value	6_0
	P00570	Adenylate kinase isoenzyme 1 OS=Bos taurus GN=AK1 PE=1 SV=2 - [KAD1_BOVIN]	3.45e-95	0.655574
	Q2KIW9	UMP-CMP kinase OS=Bos taurus GN=CMPK1 PE=2 SV=2 - [KCY_BOVIN]	6.01e-07	0.624
GO:0045595	regulation of cell differentiation	0.988679	110	4	E1BL97,F1MC11,F1MWN3,F1MX12,
	Accession	Description	p_value	6_0
	E1BL97	SRY-box 13 OS=Bos taurus GN=SOX13 PE=4 SV=1 - [E1BL97_BOVIN]	2.39e-06	0.38575
	F1MC11	Keratin, type I cytoskeletal 14 OS=Bos taurus GN=KRT14 PE=1 SV=2 - [F1MC11_BOVIN]	0.000140972	1.96025
	F1MWN3	Nidogen 1 OS=Bos taurus GN=NID1 PE=4 SV=2 - [F1MWN3_BOVIN]	0.0410152	1.54964
	F1MX12	Ankyrin repeat domain 2 OS=Bos taurus GN=ANKRD2 PE=4 SV=2 - [F1MX12_BOVIN]	2.58e-06	1.9571
GO:0045017	glycerolipid biosynthetic process	0.354554	5	1	Q0VCZ8,
	Accession	Description	p_value	6_0
	Q0VCZ8	Acyl-CoA synthetase long-chain family member 1 OS=Bos taurus GN=ACSL1 PE=1 SV=1 - [Q0VCZ8_BOVIN]	9.22e-07	1.91165
GO:0009308	amine metabolic process	0.408832	6	1	Q5E946,
	Accession	Description	p_value	6_0
	Q5E946	Protein/nucleic acid deglycase DJ-1 OS=Bos taurus GN=PARK7 PE=2 SV=1 - [PARK7_BOVIN]	5.55e-66	0.583415
GO:0051646	mitochondrion localization	0.458595	7	1	A0A140T897,
	Accession	Description	p_value	6_0
	A0A140T897	Serum albumin OS=Bos taurus GN=ALB PE=3 SV=1 - [A0A140T897_BOVIN]	0	0.599004
GO:0006790	sulfur compound metabolic process	0.183246	27	4	A0A140T8A5,F1MNQ4,Q3ZC41,Q5E946,
	Accession	Description	p_value	6_0
	A0A140T8A5	Isocitrate dehydrogenase [NADP] OS=Bos taurus GN=IDH1 PE=1 SV=1 - [A0A140T8A5_BOVIN]	1.66e-05	0.493
	F1MNQ4	Superoxide dismutase [Cu-Zn] OS=Bos taurus PE=3 SV=2 - [F1MNQ4_BOVIN]	6.31e-27	0.634868
	Q3ZC41	Acetyl-CoA acyltransferase 1 OS=Bos taurus GN=ACAA1 PE=1 SV=1 - [Q3ZC41_BOVIN]	0.00010344	0.66125
	Q5E946	Protein/nucleic acid deglycase DJ-1 OS=Bos taurus GN=PARK7 PE=2 SV=1 - [PARK7_BOVIN]	5.55e-66	0.583415
GO:0040008	regulation of growth	0.324317	56	6	F1MC11,F1MNQ4,F1N2G0,Q0IIE1,Q2KJJ9,Q3ZC09,
	Accession	Description	p_value	6_0
	F1MC11	Keratin, type I cytoskeletal 14 OS=Bos taurus GN=KRT14 PE=1 SV=2 - [F1MC11_BOVIN]	0.000140972	1.96025
	F1MNQ4	Superoxide dismutase [Cu-Zn] OS=Bos taurus PE=3 SV=2 - [F1MNQ4_BOVIN]	6.31e-27	0.634868
	F1N2G0	Uncharacterized protein OS=Bos taurus PE=3 SV=2 - [F1N2G0_BOVIN]	4.64e-09	3.36125
	Q0IIE1	MYOZ1 protein OS=Bos taurus GN=MYOZ1 PE=2 SV=1 - [Q0IIE1_BOVIN]	2.27e-27	1.54859
	Q2KJJ9	Fructose-1,6-bisphosphatase isozyme 2 OS=Bos taurus GN=FBP2 PE=2 SV=1 - [F16P2_BOVIN]	4.35e-38	0.591181
	Q3ZC09	Beta-enolase OS=Bos taurus GN=ENO3 PE=2 SV=1 - [ENOB_BOVIN]	5.71e-292	0.623922
GO:0019748	secondary metabolic process	0.0134198	12	4	E1B959,F1N2F2,P16116,Q3ZC41,
	Accession	Description	p_value	6_0
	E1B959	Phosphoglycerate mutase OS=Bos taurus PE=3 SV=1 - [E1B959_BOVIN]	2.09e-05	0.50725
	F1N2F2	Phosphoglycerate mutase OS=Bos taurus GN=PGAM2 PE=3 SV=2 - [F1N2F2_BOVIN]	3.58e-118	0.52576
	P16116	Aldose reductase OS=Bos taurus GN=AKR1B1 PE=1 SV=1 - [ALDR_BOVIN]	3.17e-13	0.662056
	Q3ZC41	Acetyl-CoA acyltransferase 1 OS=Bos taurus GN=ACAA1 PE=1 SV=1 - [Q3ZC41_BOVIN]	0.00010344	0.66125
GO:0010811	positive regulation of cell-substrate adhesion	0.795474	18	1	F1MWN3,
	Accession	Description	p_value	6_0
	F1MWN3	Nidogen 1 OS=Bos taurus GN=NID1 PE=4 SV=2 - [F1MWN3_BOVIN]	0.0410152	1.54964
GO:0022607	cellular component assembly	0.991857	296	16	A0A140T897,A3KN43,E1BDC7,E1BNV7,F1MC11,F1MPU4,F1MWN3,F1N2G0,G3N1C8,Q08DP0,Q0IIE1,Q0VCZ8,Q2KJJ9,Q5E9V3,Q6T8D8,Q8MKH6-2,
	Accession	Description	p_value	6_0
	A0A140T897	Serum albumin OS=Bos taurus GN=ALB PE=3 SV=1 - [A0A140T897_BOVIN]	0	0.599004
	A3KN43	CNOT1 protein (Fragment) OS=Bos taurus GN=CNOT1 PE=2 SV=1 - [A3KN43_BOVIN]	0.00980844	0.627375
	E1BDC7	Uncharacterized protein OS=Bos taurus PE=4 SV=2 - [E1BDC7_BOVIN]	0.0101786	2.56439
	E1BNV7	Myosin IXB OS=Bos taurus GN=MYO9B PE=3 SV=2 - [E1BNV7_BOVIN]	0.000262525	0.5015
	F1MC11	Keratin, type I cytoskeletal 14 OS=Bos taurus GN=KRT14 PE=1 SV=2 - [F1MC11_BOVIN]	0.000140972	1.96025
	F1MPU4	Myotilin OS=Bos taurus GN=MYOT PE=4 SV=1 - [F1MPU4_BOVIN]	1.98e-26	1.77285
	F1MWN3	Nidogen 1 OS=Bos taurus GN=NID1 PE=4 SV=2 - [F1MWN3_BOVIN]	0.0410152	1.54964
	F1N2G0	Uncharacterized protein OS=Bos taurus PE=3 SV=2 - [F1N2G0_BOVIN]	4.64e-09	3.36125
	G3N1C8	Dynein axonemal heavy chain 1 OS=Bos taurus GN=DNAH1 PE=4 SV=1 - [G3N1C8_BOVIN]	7.8e-07	0.4415
	Q08DP0	Phosphoglucomutase-1 OS=Bos taurus GN=PGM1 PE=2 SV=1 - [PGM1_BOVIN]	0	0.509255
	Q0IIE1	MYOZ1 protein OS=Bos taurus GN=MYOZ1 PE=2 SV=1 - [Q0IIE1_BOVIN]	2.27e-27	1.54859
	Q0VCZ8	Acyl-CoA synthetase long-chain family member 1 OS=Bos taurus GN=ACSL1 PE=1 SV=1 - [Q0VCZ8_BOVIN]	9.22e-07	1.91165
	Q2KJJ9	Fructose-1,6-bisphosphatase isozyme 2 OS=Bos taurus GN=FBP2 PE=2 SV=1 - [F16P2_BOVIN]	4.35e-38	0.591181
	Q5E9V3	Myozenin-2 OS=Bos taurus GN=MYOZ2 PE=2 SV=1 - [MYOZ2_BOVIN]	5.81e-28	2.21299
	Q6T8D8	Telethonin OS=Bos taurus GN=TCAP PE=2 SV=1 - [TELT_BOVIN]	0.0322288	3.12123
	Q8MKH6-2	Isoform 2 of Troponin T, slow skeletal muscle OS=Bos taurus GN=TNNT1 - [TNNT1_BOVIN]	2.15e-33	1.56723
GO:0045597	positive regulation of cell differentiation	0.997892	68	1	E1BL97,
	Accession	Description	p_value	6_0
	E1BL97	SRY-box 13 OS=Bos taurus GN=SOX13 PE=4 SV=1 - [E1BL97_BOVIN]	2.39e-06	0.38575
GO:0010830	regulation of myotube differentiation	0.708218	14	1	F1MX12,
	Accession	Description	p_value	6_0
	F1MX12	Ankyrin repeat domain 2 OS=Bos taurus GN=ANKRD2 PE=4 SV=2 - [F1MX12_BOVIN]	2.58e-06	1.9571
GO:0090314	positive regulation of protein targeting to membrane	0.295358	4	1	Q3T0I5,
	Accession	Description	p_value	6_0
	Q3T0I5	Mitochondrial fission 1 protein OS=Bos taurus GN=FIS1 PE=2 SV=1 - [FIS1_BOVIN]	1.68e-10	1.6115
GO:0006109	regulation of carbohydrate metabolic process	0.185546	18	3	E1B959,F1N2F2,Q2KJJ9,
	Accession	Description	p_value	6_0
	E1B959	Phosphoglycerate mutase OS=Bos taurus PE=3 SV=1 - [E1B959_BOVIN]	2.09e-05	0.50725
	F1N2F2	Phosphoglycerate mutase OS=Bos taurus GN=PGAM2 PE=3 SV=2 - [F1N2F2_BOVIN]	3.58e-118	0.52576
	Q2KJJ9	Fructose-1,6-bisphosphatase isozyme 2 OS=Bos taurus GN=FBP2 PE=2 SV=1 - [F16P2_BOVIN]	4.35e-38	0.591181
GO:0006532	aspartate biosynthetic process	0.0196367	3	2	P33097,Q862R2,
	Accession	Description	p_value	6_0
	P33097	Aspartate aminotransferase, cytoplasmic OS=Bos taurus GN=GOT1 PE=1 SV=3 - [AATC_BOVIN]	1.8e-40	0.64256
	Q862R2	Similar to aspartate aminotransferase (Fragment) OS=Bos taurus PE=2 SV=1 - [Q862R2_BOVIN]	4.12e-10	1.94
GO:0090150	establishment of protein localization to membrane	0.611231	24	2	Q0VCZ8,Q3T0I5,
	Accession	Description	p_value	6_0
	Q0VCZ8	Acyl-CoA synthetase long-chain family member 1 OS=Bos taurus GN=ACSL1 PE=1 SV=1 - [Q0VCZ8_BOVIN]	9.22e-07	1.91165
	Q3T0I5	Mitochondrial fission 1 protein OS=Bos taurus GN=FIS1 PE=2 SV=1 - [FIS1_BOVIN]	1.68e-10	1.6115
GO:1904395	positive regulation of skeletal muscle acetylcholine-gated channel clustering	0.0836694	1	1	F1MWN3,
	Accession	Description	p_value	6_0
	F1MWN3	Nidogen 1 OS=Bos taurus GN=NID1 PE=4 SV=2 - [F1MWN3_BOVIN]	0.0410152	1.54964
GO:0044782	cilium organization	0.776444	17	1	G3N1C8,
	Accession	Description	p_value	6_0
	G3N1C8	Dynein axonemal heavy chain 1 OS=Bos taurus GN=DNAH1 PE=4 SV=1 - [G3N1C8_BOVIN]	7.8e-07	0.4415
GO:0051444	negative regulation of ubiquitin-protein transferase activity	0.160415	2	1	Q5E946,
	Accession	Description	p_value	6_0
	Q5E946	Protein/nucleic acid deglycase DJ-1 OS=Bos taurus GN=PARK7 PE=2 SV=1 - [PARK7_BOVIN]	5.55e-66	0.583415
GO:0009799	specification of symmetry	0.504216	8	1	G3N1C8,
	Accession	Description	p_value	6_0
	G3N1C8	Dynein axonemal heavy chain 1 OS=Bos taurus GN=DNAH1 PE=4 SV=1 - [G3N1C8_BOVIN]	7.8e-07	0.4415
GO:0032929	negative regulation of superoxide anion generation	0.0836694	1	1	Q1JQD3,
	Accession	Description	p_value	6_0
	Q1JQD3	Paraoxonase 3 OS=Bos taurus GN=PON3 PE=1 SV=1 - [Q1JQD3_BOVIN]	1.59e-11	4.15725
GO:2001267	regulation of cysteine-type endopeptidase activity involved in apoptotic signaling pathway	0.160415	2	1	Q5E946,
	Accession	Description	p_value	6_0
	Q5E946	Protein/nucleic acid deglycase DJ-1 OS=Bos taurus GN=PARK7 PE=2 SV=1 - [PARK7_BOVIN]	5.55e-66	0.583415
GO:0002082	regulation of oxidative phosphorylation	0.123587	15	3	Q32KN6,Q3T0P6,Q5E946,
	Accession	Description	p_value	6_0
	Q32KN6	Phosphoglycerate kinase OS=Bos taurus GN=PGK2 PE=2 SV=2 - [Q32KN6_BOVIN]	4.43e-07	0.487
	Q3T0P6	Phosphoglycerate kinase 1 OS=Bos taurus GN=PGK1 PE=2 SV=3 - [PGK1_BOVIN]	3.41e-210	0.54206
	Q5E946	Protein/nucleic acid deglycase DJ-1 OS=Bos taurus GN=PARK7 PE=2 SV=1 - [PARK7_BOVIN]	5.55e-66	0.583415
GO:0031325	positive regulation of cellular metabolic process	0.850803	179	12	A3KN43,E1BL97,F1MC11,F1MNQ4,F1MTZ1,F1MWN3,G3MYN5,Q0VCZ8,Q32KN6,Q3T0P6,Q3ZC09,Q5E946,
	Accession	Description	p_value	6_0
	A3KN43	CNOT1 protein (Fragment) OS=Bos taurus GN=CNOT1 PE=2 SV=1 - [A3KN43_BOVIN]	0.00980844	0.627375
	E1BL97	SRY-box 13 OS=Bos taurus GN=SOX13 PE=4 SV=1 - [E1BL97_BOVIN]	2.39e-06	0.38575
	F1MC11	Keratin, type I cytoskeletal 14 OS=Bos taurus GN=KRT14 PE=1 SV=2 - [F1MC11_BOVIN]	0.000140972	1.96025
	F1MNQ4	Superoxide dismutase [Cu-Zn] OS=Bos taurus PE=3 SV=2 - [F1MNQ4_BOVIN]	6.31e-27	0.634868
	F1MTZ1	Protein NDRG2 OS=Bos taurus GN=NDRG2 PE=4 SV=2 - [F1MTZ1_BOVIN]	0.000108981	0.577833
	F1MWN3	Nidogen 1 OS=Bos taurus GN=NID1 PE=4 SV=2 - [F1MWN3_BOVIN]	0.0410152	1.54964
	G3MYN5	Uncharacterized protein OS=Bos taurus GN=TNNI1 PE=4 SV=1 - [G3MYN5_BOVIN]	5.92e-09	2.11391
	Q0VCZ8	Acyl-CoA synthetase long-chain family member 1 OS=Bos taurus GN=ACSL1 PE=1 SV=1 - [Q0VCZ8_BOVIN]	9.22e-07	1.91165
	Q32KN6	Phosphoglycerate kinase OS=Bos taurus GN=PGK2 PE=2 SV=2 - [Q32KN6_BOVIN]	4.43e-07	0.487
	Q3T0P6	Phosphoglycerate kinase 1 OS=Bos taurus GN=PGK1 PE=2 SV=3 - [PGK1_BOVIN]	3.41e-210	0.54206
	Q3ZC09	Beta-enolase OS=Bos taurus GN=ENO3 PE=2 SV=1 - [ENOB_BOVIN]	5.71e-292	0.623922
	Q5E946	Protein/nucleic acid deglycase DJ-1 OS=Bos taurus GN=PARK7 PE=2 SV=1 - [PARK7_BOVIN]	5.55e-66	0.583415
GO:0050708	regulation of protein secretion	0.941737	32	1	F1MX12,
	Accession	Description	p_value	6_0
	F1MX12	Ankyrin repeat domain 2 OS=Bos taurus GN=ANKRD2 PE=4 SV=2 - [F1MX12_BOVIN]	2.58e-06	1.9571
GO:0044281	small molecule metabolic process	0.00323811	249	32	A0A140T897,A0A140T8A5,A5D984,B3IVN4,E1B959,F1MFX9,F1MNQ4,F1N206,F1N2F2,F1N2G0,P00426,P00570,P10096,P16116,P33097,P62894,Q08DP0,Q1JQD3,Q29RK1,Q2KIW9,Q2KJJ9,Q32KN6,Q32LG3,Q3T0P6,Q3T145,Q3ZBD7,Q3ZC09,Q3ZC41,Q5E946,Q5E956,Q862R2,Q9XSN4,
	Accession	Description	p_value	6_0
	A0A140T897	Serum albumin OS=Bos taurus GN=ALB PE=3 SV=1 - [A0A140T897_BOVIN]	0	0.599004
	A0A140T8A5	Isocitrate dehydrogenase [NADP] OS=Bos taurus GN=IDH1 PE=1 SV=1 - [A0A140T8A5_BOVIN]	1.66e-05	0.493
	A5D984	Pyruvate kinase OS=Bos taurus GN=PKM2 PE=1 SV=1 - [A5D984_BOVIN]	0	0.640657
	B3IVN4	M1-type pyruvate kinase (Fragment) OS=Bos taurus GN=PKM PE=2 SV=1 - [B3IVN4_BOVIN]	1.52e-12	0.592323
	E1B959	Phosphoglycerate mutase OS=Bos taurus PE=3 SV=1 - [E1B959_BOVIN]	2.09e-05	0.50725
	F1MFX9	Uncharacterized protein OS=Bos taurus GN=LOC504219 PE=4 SV=1 - [F1MFX9_BOVIN]	1.22e-05	0.551
	F1MNQ4	Superoxide dismutase [Cu-Zn] OS=Bos taurus PE=3 SV=2 - [F1MNQ4_BOVIN]	6.31e-27	0.634868
	F1N206	Dihydrolipoyl dehydrogenase OS=Bos taurus GN=DLD PE=1 SV=2 - [F1N206_BOVIN]	3.89e-05	1.54494
	F1N2F2	Phosphoglycerate mutase OS=Bos taurus GN=PGAM2 PE=3 SV=2 - [F1N2F2_BOVIN]	3.58e-118	0.52576
	F1N2G0	Uncharacterized protein OS=Bos taurus PE=3 SV=2 - [F1N2G0_BOVIN]	4.64e-09	3.36125
	P00426	Cytochrome c oxidase subunit 5A, mitochondrial OS=Bos taurus GN=COX5A PE=1 SV=2 - [COX5A_BOVIN]	0.00010731	1.72366
	P00570	Adenylate kinase isoenzyme 1 OS=Bos taurus GN=AK1 PE=1 SV=2 - [KAD1_BOVIN]	3.45e-95	0.655574
	P10096	Glyceraldehyde-3-phosphate dehydrogenase OS=Bos taurus GN=GAPDH PE=1 SV=4 - [G3P_BOVIN]	0	0.620401
	P16116	Aldose reductase OS=Bos taurus GN=AKR1B1 PE=1 SV=1 - [ALDR_BOVIN]	3.17e-13	0.662056
	P33097	Aspartate aminotransferase, cytoplasmic OS=Bos taurus GN=GOT1 PE=1 SV=3 - [AATC_BOVIN]	1.8e-40	0.64256
	P62894	Cytochrome c OS=Bos taurus GN=CYCS PE=1 SV=2 - [CYC_BOVIN]	2.88e-12	2.30116
	Q08DP0	Phosphoglucomutase-1 OS=Bos taurus GN=PGM1 PE=2 SV=1 - [PGM1_BOVIN]	0	0.509255
	Q1JQD3	Paraoxonase 3 OS=Bos taurus GN=PON3 PE=1 SV=1 - [Q1JQD3_BOVIN]	1.59e-11	4.15725
	Q29RK1	Citrate synthase, mitochondrial OS=Bos taurus GN=CS PE=1 SV=1 - [CISY_BOVIN]	8.48e-05	1.52059
	Q2KIW9	UMP-CMP kinase OS=Bos taurus GN=CMPK1 PE=2 SV=2 - [KCY_BOVIN]	6.01e-07	0.624
	Q2KJJ9	Fructose-1,6-bisphosphatase isozyme 2 OS=Bos taurus GN=FBP2 PE=2 SV=1 - [F16P2_BOVIN]	4.35e-38	0.591181
	Q32KN6	Phosphoglycerate kinase OS=Bos taurus GN=PGK2 PE=2 SV=2 - [Q32KN6_BOVIN]	4.43e-07	0.487
	Q32LG3	Malate dehydrogenase, mitochondrial OS=Bos taurus GN=MDH2 PE=1 SV=1 - [MDHM_BOVIN]	8.06e-46	2.22782
	Q3T0P6	Phosphoglycerate kinase 1 OS=Bos taurus GN=PGK1 PE=2 SV=3 - [PGK1_BOVIN]	3.41e-210	0.54206
	Q3T145	Malate dehydrogenase, cytoplasmic OS=Bos taurus GN=MDH1 PE=2 SV=3 - [MDHC_BOVIN]	1.19e-96	0.641981
	Q3ZBD7	Glucose-6-phosphate isomerase OS=Bos taurus GN=GPI PE=2 SV=4 - [G6PI_BOVIN]	2.57e-169	0.615854
	Q3ZC09	Beta-enolase OS=Bos taurus GN=ENO3 PE=2 SV=1 - [ENOB_BOVIN]	5.71e-292	0.623922
	Q3ZC41	Acetyl-CoA acyltransferase 1 OS=Bos taurus GN=ACAA1 PE=1 SV=1 - [Q3ZC41_BOVIN]	0.00010344	0.66125
	Q5E946	Protein/nucleic acid deglycase DJ-1 OS=Bos taurus GN=PARK7 PE=2 SV=1 - [PARK7_BOVIN]	5.55e-66	0.583415
	Q5E956	Triosephosphate isomerase OS=Bos taurus GN=TPI1 PE=2 SV=3 - [TPIS_BOVIN]	1.9e-253	0.631511
	Q862R2	Similar to aspartate aminotransferase (Fragment) OS=Bos taurus PE=2 SV=1 - [Q862R2_BOVIN]	4.12e-10	1.94
	Q9XSN4	Glyceraldehyde-3-phosphate dehydrogenase like-17 protein (Fragment) OS=Bos taurus GN=GAPDL17 PE=2 SV=1 - [Q9XSN4_BOVIN]	1.93e-06	0.5965
GO:0001558	regulation of cell growth	0.420166	28	3	F1MC11,Q2KJJ9,Q3ZC09,
	Accession	Description	p_value	6_0
	F1MC11	Keratin, type I cytoskeletal 14 OS=Bos taurus GN=KRT14 PE=1 SV=2 - [F1MC11_BOVIN]	0.000140972	1.96025
	Q2KJJ9	Fructose-1,6-bisphosphatase isozyme 2 OS=Bos taurus GN=FBP2 PE=2 SV=1 - [F16P2_BOVIN]	4.35e-38	0.591181
	Q3ZC09	Beta-enolase OS=Bos taurus GN=ENO3 PE=2 SV=1 - [ENOB_BOVIN]	5.71e-292	0.623922
GO:0045861	negative regulation of proteolysis	0.420166	28	3	A0A0A0MPA0,A2I7M9,Q5E946,
	Accession	Description	p_value	6_0
	A0A0A0MPA0	Uncharacterized protein OS=Bos taurus GN=LOC784932 PE=1 SV=1 - [A0A0A0MPA0_BOVIN]	0.000974579	0.620125
	A2I7M9	Serpin A3-2 OS=Bos taurus GN=SERPINA3-2 PE=3 SV=1 - [SPA32_BOVIN]	0.000165976	0.58425
	Q5E946	Protein/nucleic acid deglycase DJ-1 OS=Bos taurus GN=PARK7 PE=2 SV=1 - [PARK7_BOVIN]	5.55e-66	0.583415
GO:0014823	response to activity	0.584366	10	1	F1MFX9,
	Accession	Description	p_value	6_0
	F1MFX9	Uncharacterized protein OS=Bos taurus GN=LOC504219 PE=4 SV=1 - [F1MFX9_BOVIN]	1.22e-05	0.551
GO:0045576	mast cell activation	0.354554	5	1	F1MTZ1,
	Accession	Description	p_value	6_0
	F1MTZ1	Protein NDRG2 OS=Bos taurus GN=NDRG2 PE=4 SV=2 - [F1MTZ1_BOVIN]	0.000108981	0.577833
GO:0106046	guanine deglycation, glyoxal removal	0.0836694	1	1	Q5E946,
	Accession	Description	p_value	6_0
	Q5E946	Protein/nucleic acid deglycase DJ-1 OS=Bos taurus GN=PARK7 PE=2 SV=1 - [PARK7_BOVIN]	5.55e-66	0.583415
GO:0051899	membrane depolarization	0.619496	11	1	Q5E946,
	Accession	Description	p_value	6_0
	Q5E946	Protein/nucleic acid deglycase DJ-1 OS=Bos taurus GN=PARK7 PE=2 SV=1 - [PARK7_BOVIN]	5.55e-66	0.583415
GO:0030308	negative regulation of cell growth	0.233066	11	2	Q2KJJ9,Q3ZC09,
	Accession	Description	p_value	6_0
	Q2KJJ9	Fructose-1,6-bisphosphatase isozyme 2 OS=Bos taurus GN=FBP2 PE=2 SV=1 - [F16P2_BOVIN]	4.35e-38	0.591181
	Q3ZC09	Beta-enolase OS=Bos taurus GN=ENO3 PE=2 SV=1 - [ENOB_BOVIN]	5.71e-292	0.623922
GO:0043436	oxoacid metabolic process	0.00036529	137	23	A0A140T8A5,A5D984,B3IVN4,E1B959,F1MFX9,F1N2F2,P10096,P16116,P33097,Q1JQD3,Q29RK1,Q2KJJ9,Q32KN6,Q32LG3,Q3T0P6,Q3T145,Q3ZBD7,Q3ZC09,Q3ZC41,Q5E946,Q5E956,Q862R2,Q9XSN4,
	Accession	Description	p_value	6_0
	A0A140T8A5	Isocitrate dehydrogenase [NADP] OS=Bos taurus GN=IDH1 PE=1 SV=1 - [A0A140T8A5_BOVIN]	1.66e-05	0.493
	A5D984	Pyruvate kinase OS=Bos taurus GN=PKM2 PE=1 SV=1 - [A5D984_BOVIN]	0	0.640657
	B3IVN4	M1-type pyruvate kinase (Fragment) OS=Bos taurus GN=PKM PE=2 SV=1 - [B3IVN4_BOVIN]	1.52e-12	0.592323
	E1B959	Phosphoglycerate mutase OS=Bos taurus PE=3 SV=1 - [E1B959_BOVIN]	2.09e-05	0.50725
	F1MFX9	Uncharacterized protein OS=Bos taurus GN=LOC504219 PE=4 SV=1 - [F1MFX9_BOVIN]	1.22e-05	0.551
	F1N2F2	Phosphoglycerate mutase OS=Bos taurus GN=PGAM2 PE=3 SV=2 - [F1N2F2_BOVIN]	3.58e-118	0.52576
	P10096	Glyceraldehyde-3-phosphate dehydrogenase OS=Bos taurus GN=GAPDH PE=1 SV=4 - [G3P_BOVIN]	0	0.620401
	P16116	Aldose reductase OS=Bos taurus GN=AKR1B1 PE=1 SV=1 - [ALDR_BOVIN]	3.17e-13	0.662056
	P33097	Aspartate aminotransferase, cytoplasmic OS=Bos taurus GN=GOT1 PE=1 SV=3 - [AATC_BOVIN]	1.8e-40	0.64256
	Q1JQD3	Paraoxonase 3 OS=Bos taurus GN=PON3 PE=1 SV=1 - [Q1JQD3_BOVIN]	1.59e-11	4.15725
	Q29RK1	Citrate synthase, mitochondrial OS=Bos taurus GN=CS PE=1 SV=1 - [CISY_BOVIN]	8.48e-05	1.52059
	Q2KJJ9	Fructose-1,6-bisphosphatase isozyme 2 OS=Bos taurus GN=FBP2 PE=2 SV=1 - [F16P2_BOVIN]	4.35e-38	0.591181
	Q32KN6	Phosphoglycerate kinase OS=Bos taurus GN=PGK2 PE=2 SV=2 - [Q32KN6_BOVIN]	4.43e-07	0.487
	Q32LG3	Malate dehydrogenase, mitochondrial OS=Bos taurus GN=MDH2 PE=1 SV=1 - [MDHM_BOVIN]	8.06e-46	2.22782
	Q3T0P6	Phosphoglycerate kinase 1 OS=Bos taurus GN=PGK1 PE=2 SV=3 - [PGK1_BOVIN]	3.41e-210	0.54206
	Q3T145	Malate dehydrogenase, cytoplasmic OS=Bos taurus GN=MDH1 PE=2 SV=3 - [MDHC_BOVIN]	1.19e-96	0.641981
	Q3ZBD7	Glucose-6-phosphate isomerase OS=Bos taurus GN=GPI PE=2 SV=4 - [G6PI_BOVIN]	2.57e-169	0.615854
	Q3ZC09	Beta-enolase OS=Bos taurus GN=ENO3 PE=2 SV=1 - [ENOB_BOVIN]	5.71e-292	0.623922
	Q3ZC41	Acetyl-CoA acyltransferase 1 OS=Bos taurus GN=ACAA1 PE=1 SV=1 - [Q3ZC41_BOVIN]	0.00010344	0.66125
	Q5E946	Protein/nucleic acid deglycase DJ-1 OS=Bos taurus GN=PARK7 PE=2 SV=1 - [PARK7_BOVIN]	5.55e-66	0.583415
	Q5E956	Triosephosphate isomerase OS=Bos taurus GN=TPI1 PE=2 SV=3 - [TPIS_BOVIN]	1.9e-253	0.631511
	Q862R2	Similar to aspartate aminotransferase (Fragment) OS=Bos taurus PE=2 SV=1 - [Q862R2_BOVIN]	4.12e-10	1.94
	Q9XSN4	Glyceraldehyde-3-phosphate dehydrogenase like-17 protein (Fragment) OS=Bos taurus GN=GAPDL17 PE=2 SV=1 - [Q9XSN4_BOVIN]	1.93e-06	0.5965
GO:0044557	relaxation of smooth muscle	0.160415	2	1	F1MNQ4,
	Accession	Description	p_value	6_0
	F1MNQ4	Superoxide dismutase [Cu-Zn] OS=Bos taurus PE=3 SV=2 - [F1MNQ4_BOVIN]	6.31e-27	0.634868
GO:0051148	negative regulation of muscle cell differentiation	0.295358	4	1	F1MX12,
	Accession	Description	p_value	6_0
	F1MX12	Ankyrin repeat domain 2 OS=Bos taurus GN=ANKRD2 PE=4 SV=2 - [F1MX12_BOVIN]	2.58e-06	1.9571
GO:0050896	response to stimulus	0.782844	453	35	A0A140T897,A0A140T8A5,A3KN43,A5D984,B3IVN4,E1B959,E1BM61,E1BNV7,E1BP91,F1MC11,F1MFX9,F1MNQ4,F1MPU4,F1MTZ1,F1MWN3,F1MX12,F1N2F2,F1N2G0,G3MYN5,O77834,P33097,P41976,P62894,P63315,Q0IIE1,Q1JQD3,Q29RI6,Q2KJJ9,Q3SZR3,Q3ZC09,Q3ZC41,Q5E946,Q5E9V3,Q6T8D8,Q862R2,
	Accession	Description	p_value	6_0
	A0A140T897	Serum albumin OS=Bos taurus GN=ALB PE=3 SV=1 - [A0A140T897_BOVIN]	0	0.599004
	A0A140T8A5	Isocitrate dehydrogenase [NADP] OS=Bos taurus GN=IDH1 PE=1 SV=1 - [A0A140T8A5_BOVIN]	1.66e-05	0.493
	A3KN43	CNOT1 protein (Fragment) OS=Bos taurus GN=CNOT1 PE=2 SV=1 - [A3KN43_BOVIN]	0.00980844	0.627375
	A5D984	Pyruvate kinase OS=Bos taurus GN=PKM2 PE=1 SV=1 - [A5D984_BOVIN]	0	0.640657
	B3IVN4	M1-type pyruvate kinase (Fragment) OS=Bos taurus GN=PKM PE=2 SV=1 - [B3IVN4_BOVIN]	1.52e-12	0.592323
	E1B959	Phosphoglycerate mutase OS=Bos taurus PE=3 SV=1 - [E1B959_BOVIN]	2.09e-05	0.50725
	E1BM61	Aminopeptidase OS=Bos taurus GN=LVRN PE=3 SV=1 - [E1BM61_BOVIN]	0.0021303	0.611
	E1BNV7	Myosin IXB OS=Bos taurus GN=MYO9B PE=3 SV=2 - [E1BNV7_BOVIN]	0.000262525	0.5015
	E1BP91	Aminopeptidase OS=Bos taurus GN=NPEPPS PE=1 SV=2 - [E1BP91_BOVIN]	1.59e-18	0.636589
	F1MC11	Keratin, type I cytoskeletal 14 OS=Bos taurus GN=KRT14 PE=1 SV=2 - [F1MC11_BOVIN]	0.000140972	1.96025
	F1MFX9	Uncharacterized protein OS=Bos taurus GN=LOC504219 PE=4 SV=1 - [F1MFX9_BOVIN]	1.22e-05	0.551
	F1MNQ4	Superoxide dismutase [Cu-Zn] OS=Bos taurus PE=3 SV=2 - [F1MNQ4_BOVIN]	6.31e-27	0.634868
	F1MPU4	Myotilin OS=Bos taurus GN=MYOT PE=4 SV=1 - [F1MPU4_BOVIN]	1.98e-26	1.77285
	F1MTZ1	Protein NDRG2 OS=Bos taurus GN=NDRG2 PE=4 SV=2 - [F1MTZ1_BOVIN]	0.000108981	0.577833
	F1MWN3	Nidogen 1 OS=Bos taurus GN=NID1 PE=4 SV=2 - [F1MWN3_BOVIN]	0.0410152	1.54964
	F1MX12	Ankyrin repeat domain 2 OS=Bos taurus GN=ANKRD2 PE=4 SV=2 - [F1MX12_BOVIN]	2.58e-06	1.9571
	F1N2F2	Phosphoglycerate mutase OS=Bos taurus GN=PGAM2 PE=3 SV=2 - [F1N2F2_BOVIN]	3.58e-118	0.52576
	F1N2G0	Uncharacterized protein OS=Bos taurus PE=3 SV=2 - [F1N2G0_BOVIN]	4.64e-09	3.36125
	G3MYN5	Uncharacterized protein OS=Bos taurus GN=TNNI1 PE=4 SV=1 - [G3MYN5_BOVIN]	5.92e-09	2.11391
	O77834	Peroxiredoxin-6 OS=Bos taurus GN=PRDX6 PE=1 SV=3 - [PRDX6_BOVIN]	6.74e-46	0.587412
	P33097	Aspartate aminotransferase, cytoplasmic OS=Bos taurus GN=GOT1 PE=1 SV=3 - [AATC_BOVIN]	1.8e-40	0.64256
	P41976	Superoxide dismutase [Mn], mitochondrial OS=Bos taurus GN=SOD2 PE=2 SV=1 - [SODM_BOVIN]	0.00413239	1.51346
	P62894	Cytochrome c OS=Bos taurus GN=CYCS PE=1 SV=2 - [CYC_BOVIN]	2.88e-12	2.30116
	P63315	Troponin C, slow skeletal and cardiac muscles OS=Bos taurus GN=TNNC1 PE=1 SV=1 - [TNNC1_BOVIN]	0	1.59079
	Q0IIE1	MYOZ1 protein OS=Bos taurus GN=MYOZ1 PE=2 SV=1 - [Q0IIE1_BOVIN]	2.27e-27	1.54859
	Q1JQD3	Paraoxonase 3 OS=Bos taurus GN=PON3 PE=1 SV=1 - [Q1JQD3_BOVIN]	1.59e-11	4.15725
	Q29RI6	Calcium-binding protein 39 OS=Bos taurus GN=CAB39 PE=2 SV=1 - [CAB39_BOVIN]	4.72e-05	0.58725
	Q2KJJ9	Fructose-1,6-bisphosphatase isozyme 2 OS=Bos taurus GN=FBP2 PE=2 SV=1 - [F16P2_BOVIN]	4.35e-38	0.591181
	Q3SZR3	Alpha-1-acid glycoprotein OS=Bos taurus GN=ORM1 PE=2 SV=1 - [A1AG_BOVIN]	6.99e-16	0.634214
	Q3ZC09	Beta-enolase OS=Bos taurus GN=ENO3 PE=2 SV=1 - [ENOB_BOVIN]	5.71e-292	0.623922
	Q3ZC41	Acetyl-CoA acyltransferase 1 OS=Bos taurus GN=ACAA1 PE=1 SV=1 - [Q3ZC41_BOVIN]	0.00010344	0.66125
	Q5E946	Protein/nucleic acid deglycase DJ-1 OS=Bos taurus GN=PARK7 PE=2 SV=1 - [PARK7_BOVIN]	5.55e-66	0.583415
	Q5E9V3	Myozenin-2 OS=Bos taurus GN=MYOZ2 PE=2 SV=1 - [MYOZ2_BOVIN]	5.81e-28	2.21299
	Q6T8D8	Telethonin OS=Bos taurus GN=TCAP PE=2 SV=1 - [TELT_BOVIN]	0.0322288	3.12123
	Q862R2	Similar to aspartate aminotransferase (Fragment) OS=Bos taurus PE=2 SV=1 - [Q862R2_BOVIN]	4.12e-10	1.94
GO:0090596	sensory organ morphogenesis	0.265367	12	2	F1MNQ4,Q6T8D8,
	Accession	Description	p_value	6_0
	F1MNQ4	Superoxide dismutase [Cu-Zn] OS=Bos taurus PE=3 SV=2 - [F1MNQ4_BOVIN]	6.31e-27	0.634868
	Q6T8D8	Telethonin OS=Bos taurus GN=TCAP PE=2 SV=1 - [TELT_BOVIN]	0.0322288	3.12123
GO:0030638	polyketide metabolic process	0.160415	2	1	P16116,
	Accession	Description	p_value	6_0
	P16116	Aldose reductase OS=Bos taurus GN=AKR1B1 PE=1 SV=1 - [ALDR_BOVIN]	3.17e-13	0.662056
GO:0007626	locomotory behavior	0.536593	21	2	F1MNQ4,Q5E946,
	Accession	Description	p_value	6_0
	F1MNQ4	Superoxide dismutase [Cu-Zn] OS=Bos taurus PE=3 SV=2 - [F1MNQ4_BOVIN]	6.31e-27	0.634868
	Q5E946	Protein/nucleic acid deglycase DJ-1 OS=Bos taurus GN=PARK7 PE=2 SV=1 - [PARK7_BOVIN]	5.55e-66	0.583415
GO:0043171	peptide catabolic process	0.0196367	3	2	E1BM61,E1BP91,
	Accession	Description	p_value	6_0
	E1BM61	Aminopeptidase OS=Bos taurus GN=LVRN PE=3 SV=1 - [E1BM61_BOVIN]	0.0021303	0.611
	E1BP91	Aminopeptidase OS=Bos taurus GN=NPEPPS PE=1 SV=2 - [E1BP91_BOVIN]	1.59e-18	0.636589
GO:2001247	positive regulation of phosphatidylcholine biosynthetic process	0.0836694	1	1	Q0VCZ8,
	Accession	Description	p_value	6_0
	Q0VCZ8	Acyl-CoA synthetase long-chain family member 1 OS=Bos taurus GN=ACSL1 PE=1 SV=1 - [Q0VCZ8_BOVIN]	9.22e-07	1.91165
GO:0120035	regulation of plasma membrane bounded cell projection organization	0.955005	55	2	E1BNV7,F1MWN3,
	Accession	Description	p_value	6_0
	E1BNV7	Myosin IXB OS=Bos taurus GN=MYO9B PE=3 SV=2 - [E1BNV7_BOVIN]	0.000262525	0.5015
	F1MWN3	Nidogen 1 OS=Bos taurus GN=NID1 PE=4 SV=2 - [F1MWN3_BOVIN]	0.0410152	1.54964
GO:0070646	protein modification by small protein removal	0.458595	7	1	Q5E946,
	Accession	Description	p_value	6_0
	Q5E946	Protein/nucleic acid deglycase DJ-1 OS=Bos taurus GN=PARK7 PE=2 SV=1 - [PARK7_BOVIN]	5.55e-66	0.583415
GO:0010628	positive regulation of gene expression	0.968006	111	5	E1BL97,F1MC11,G3MYN5,Q3ZC09,Q5E946,
	Accession	Description	p_value	6_0
	E1BL97	SRY-box 13 OS=Bos taurus GN=SOX13 PE=4 SV=1 - [E1BL97_BOVIN]	2.39e-06	0.38575
	F1MC11	Keratin, type I cytoskeletal 14 OS=Bos taurus GN=KRT14 PE=1 SV=2 - [F1MC11_BOVIN]	0.000140972	1.96025
	G3MYN5	Uncharacterized protein OS=Bos taurus GN=TNNI1 PE=4 SV=1 - [G3MYN5_BOVIN]	5.92e-09	2.11391
	Q3ZC09	Beta-enolase OS=Bos taurus GN=ENO3 PE=2 SV=1 - [ENOB_BOVIN]	5.71e-292	0.623922
	Q5E946	Protein/nucleic acid deglycase DJ-1 OS=Bos taurus GN=PARK7 PE=2 SV=1 - [PARK7_BOVIN]	5.55e-66	0.583415
GO:0042492	gamma-delta T cell differentiation	0.160415	2	1	E1BL97,
	Accession	Description	p_value	6_0
	E1BL97	SRY-box 13 OS=Bos taurus GN=SOX13 PE=4 SV=1 - [E1BL97_BOVIN]	2.39e-06	0.38575
GO:0051240	positive regulation of multicellular organismal process	0.815991	107	7	A5D984,B3IVN4,E1BL97,F1MC11,F1MNQ4,Q3ZC09,Q5E946,
	Accession	Description	p_value	6_0
	A5D984	Pyruvate kinase OS=Bos taurus GN=PKM2 PE=1 SV=1 - [A5D984_BOVIN]	0	0.640657
	B3IVN4	M1-type pyruvate kinase (Fragment) OS=Bos taurus GN=PKM PE=2 SV=1 - [B3IVN4_BOVIN]	1.52e-12	0.592323
	E1BL97	SRY-box 13 OS=Bos taurus GN=SOX13 PE=4 SV=1 - [E1BL97_BOVIN]	2.39e-06	0.38575
	F1MC11	Keratin, type I cytoskeletal 14 OS=Bos taurus GN=KRT14 PE=1 SV=2 - [F1MC11_BOVIN]	0.000140972	1.96025
	F1MNQ4	Superoxide dismutase [Cu-Zn] OS=Bos taurus PE=3 SV=2 - [F1MNQ4_BOVIN]	6.31e-27	0.634868
	Q3ZC09	Beta-enolase OS=Bos taurus GN=ENO3 PE=2 SV=1 - [ENOB_BOVIN]	5.71e-292	0.623922
	Q5E946	Protein/nucleic acid deglycase DJ-1 OS=Bos taurus GN=PARK7 PE=2 SV=1 - [PARK7_BOVIN]	5.55e-66	0.583415
GO:0051235	maintenance of location	0.966939	59	2	A0A140T897,Q5E946,
	Accession	Description	p_value	6_0
	A0A140T897	Serum albumin OS=Bos taurus GN=ALB PE=3 SV=1 - [A0A140T897_BOVIN]	0	0.599004
	Q5E946	Protein/nucleic acid deglycase DJ-1 OS=Bos taurus GN=PARK7 PE=2 SV=1 - [PARK7_BOVIN]	5.55e-66	0.583415
GO:0071407	cellular response to organic cyclic compound	0.939088	51	2	A3KN43,Q5E946,
	Accession	Description	p_value	6_0
	A3KN43	CNOT1 protein (Fragment) OS=Bos taurus GN=CNOT1 PE=2 SV=1 - [A3KN43_BOVIN]	0.00980844	0.627375
	Q5E946	Protein/nucleic acid deglycase DJ-1 OS=Bos taurus GN=PARK7 PE=2 SV=1 - [PARK7_BOVIN]	5.55e-66	0.583415
GO:0010771	negative regulation of cell morphogenesis involved in differentiation	0.619496	11	1	F1MWN3,
	Accession	Description	p_value	6_0
	F1MWN3	Nidogen 1 OS=Bos taurus GN=NID1 PE=4 SV=2 - [F1MWN3_BOVIN]	0.0410152	1.54964
GO:0042634	regulation of hair cycle	0.295358	4	1	F1MC11,
	Accession	Description	p_value	6_0
	F1MC11	Keratin, type I cytoskeletal 14 OS=Bos taurus GN=KRT14 PE=1 SV=2 - [F1MC11_BOVIN]	0.000140972	1.96025
GO:0014724	regulation of twitch skeletal muscle contraction	0.755665	16	1	F1N2G0,
	Accession	Description	p_value	6_0
	F1N2G0	Uncharacterized protein OS=Bos taurus PE=3 SV=2 - [F1N2G0_BOVIN]	4.64e-09	3.36125
GO:0051384	response to glucocorticoid	0.546035	9	1	P33097,
	Accession	Description	p_value	6_0
	P33097	Aspartate aminotransferase, cytoplasmic OS=Bos taurus GN=GOT1 PE=1 SV=3 - [AATC_BOVIN]	1.8e-40	0.64256
GO:0018105	peptidyl-serine phosphorylation	0.755665	16	1	Q5E946,
	Accession	Description	p_value	6_0
	Q5E946	Protein/nucleic acid deglycase DJ-1 OS=Bos taurus GN=PARK7 PE=2 SV=1 - [PARK7_BOVIN]	5.55e-66	0.583415
GO:0071236	cellular response to antibiotic	0.708218	14	1	Q5E946,
	Accession	Description	p_value	6_0
	Q5E946	Protein/nucleic acid deglycase DJ-1 OS=Bos taurus GN=PARK7 PE=2 SV=1 - [PARK7_BOVIN]	5.55e-66	0.583415
GO:0051101	regulation of DNA binding	0.408832	6	1	Q5E946,
	Accession	Description	p_value	6_0
	Q5E946	Protein/nucleic acid deglycase DJ-1 OS=Bos taurus GN=PARK7 PE=2 SV=1 - [PARK7_BOVIN]	5.55e-66	0.583415
GO:0010817	regulation of hormone levels	0.219956	49	6	A0A140T897,E1BM61,E1BP91,P16116,Q3ZC41,Q5E946,
	Accession	Description	p_value	6_0
	A0A140T897	Serum albumin OS=Bos taurus GN=ALB PE=3 SV=1 - [A0A140T897_BOVIN]	0	0.599004
	E1BM61	Aminopeptidase OS=Bos taurus GN=LVRN PE=3 SV=1 - [E1BM61_BOVIN]	0.0021303	0.611
	E1BP91	Aminopeptidase OS=Bos taurus GN=NPEPPS PE=1 SV=2 - [E1BP91_BOVIN]	1.59e-18	0.636589
	P16116	Aldose reductase OS=Bos taurus GN=AKR1B1 PE=1 SV=1 - [ALDR_BOVIN]	3.17e-13	0.662056
	Q3ZC41	Acetyl-CoA acyltransferase 1 OS=Bos taurus GN=ACAA1 PE=1 SV=1 - [Q3ZC41_BOVIN]	0.00010344	0.66125
	Q5E946	Protein/nucleic acid deglycase DJ-1 OS=Bos taurus GN=PARK7 PE=2 SV=1 - [PARK7_BOVIN]	5.55e-66	0.583415
GO:0051249	regulation of lymphocyte activation	0.869105	23	1	E1BL97,
	Accession	Description	p_value	6_0
	E1BL97	SRY-box 13 OS=Bos taurus GN=SOX13 PE=4 SV=1 - [E1BL97_BOVIN]	2.39e-06	0.38575
GO:0032269	negative regulation of cellular protein metabolic process	0.653354	78	6	A0A0A0MPA0,A2I7M9,A3KN43,F1MTZ1,Q17QS4-2,Q5E946,
	Accession	Description	p_value	6_0
	A0A0A0MPA0	Uncharacterized protein OS=Bos taurus GN=LOC784932 PE=1 SV=1 - [A0A0A0MPA0_BOVIN]	0.000974579	0.620125
	A2I7M9	Serpin A3-2 OS=Bos taurus GN=SERPINA3-2 PE=3 SV=1 - [SPA32_BOVIN]	0.000165976	0.58425
	A3KN43	CNOT1 protein (Fragment) OS=Bos taurus GN=CNOT1 PE=2 SV=1 - [A3KN43_BOVIN]	0.00980844	0.627375
	F1MTZ1	Protein NDRG2 OS=Bos taurus GN=NDRG2 PE=4 SV=2 - [F1MTZ1_BOVIN]	0.000108981	0.577833
	Q17QS4-2	Isoform 2 of Phosphatidylinositol 4-phosphate 5-kinase-like protein 1 OS=Bos taurus GN=PIP5KL1 - [PI5L1_BOVIN]	0.00623878	0.5965
	Q5E946	Protein/nucleic acid deglycase DJ-1 OS=Bos taurus GN=PARK7 PE=2 SV=1 - [PARK7_BOVIN]	5.55e-66	0.583415
GO:0044106	cellular amine metabolic process	0.295358	4	1	Q5E946,
	Accession	Description	p_value	6_0
	Q5E946	Protein/nucleic acid deglycase DJ-1 OS=Bos taurus GN=PARK7 PE=2 SV=1 - [PARK7_BOVIN]	5.55e-66	0.583415
GO:0050810	regulation of steroid biosynthetic process	0.295358	4	1	F1MNQ4,
	Accession	Description	p_value	6_0
	F1MNQ4	Superoxide dismutase [Cu-Zn] OS=Bos taurus PE=3 SV=2 - [F1MNQ4_BOVIN]	6.31e-27	0.634868
GO:0043457	regulation of cellular respiration	0.546035	9	1	Q5E946,
	Accession	Description	p_value	6_0
	Q5E946	Protein/nucleic acid deglycase DJ-1 OS=Bos taurus GN=PARK7 PE=2 SV=1 - [PARK7_BOVIN]	5.55e-66	0.583415
GO:0051050	positive regulation of transport	0.898002	91	5	F1MX12,Q0VCZ8,Q1JQD3,Q3T0I5,Q5E946,
	Accession	Description	p_value	6_0
	F1MX12	Ankyrin repeat domain 2 OS=Bos taurus GN=ANKRD2 PE=4 SV=2 - [F1MX12_BOVIN]	2.58e-06	1.9571
	Q0VCZ8	Acyl-CoA synthetase long-chain family member 1 OS=Bos taurus GN=ACSL1 PE=1 SV=1 - [Q0VCZ8_BOVIN]	9.22e-07	1.91165
	Q1JQD3	Paraoxonase 3 OS=Bos taurus GN=PON3 PE=1 SV=1 - [Q1JQD3_BOVIN]	1.59e-11	4.15725
	Q3T0I5	Mitochondrial fission 1 protein OS=Bos taurus GN=FIS1 PE=2 SV=1 - [FIS1_BOVIN]	1.68e-10	1.6115
	Q5E946	Protein/nucleic acid deglycase DJ-1 OS=Bos taurus GN=PARK7 PE=2 SV=1 - [PARK7_BOVIN]	5.55e-66	0.583415
GO:0010035	response to inorganic substance	0.873495	57	3	F1MNQ4,Q2KJJ9,Q5E946,
	Accession	Description	p_value	6_0
	F1MNQ4	Superoxide dismutase [Cu-Zn] OS=Bos taurus PE=3 SV=2 - [F1MNQ4_BOVIN]	6.31e-27	0.634868
	Q2KJJ9	Fructose-1,6-bisphosphatase isozyme 2 OS=Bos taurus GN=FBP2 PE=2 SV=1 - [F16P2_BOVIN]	4.35e-38	0.591181
	Q5E946	Protein/nucleic acid deglycase DJ-1 OS=Bos taurus GN=PARK7 PE=2 SV=1 - [PARK7_BOVIN]	5.55e-66	0.583415
GO:0034030	ribonucleoside bisphosphate biosynthetic process	0.295358	4	1	Q3ZC41,
	Accession	Description	p_value	6_0
	Q3ZC41	Acetyl-CoA acyltransferase 1 OS=Bos taurus GN=ACAA1 PE=1 SV=1 - [Q3ZC41_BOVIN]	0.00010344	0.66125
GO:0007519	skeletal muscle tissue development	0.488647	31	3	F1MX12,Q0IIE1,Q5E9V3,
	Accession	Description	p_value	6_0
	F1MX12	Ankyrin repeat domain 2 OS=Bos taurus GN=ANKRD2 PE=4 SV=2 - [F1MX12_BOVIN]	2.58e-06	1.9571
	Q0IIE1	MYOZ1 protein OS=Bos taurus GN=MYOZ1 PE=2 SV=1 - [Q0IIE1_BOVIN]	2.27e-27	1.54859
	Q5E9V3	Myozenin-2 OS=Bos taurus GN=MYOZ2 PE=2 SV=1 - [MYOZ2_BOVIN]	5.81e-28	2.21299
GO:0035296	regulation of tube diameter	0.795474	18	1	F1MNQ4,
	Accession	Description	p_value	6_0
	F1MNQ4	Superoxide dismutase [Cu-Zn] OS=Bos taurus PE=3 SV=2 - [F1MNQ4_BOVIN]	6.31e-27	0.634868
GO:0018149	peptide cross-linking	0.504216	8	1	F1MC11,
	Accession	Description	p_value	6_0
	F1MC11	Keratin, type I cytoskeletal 14 OS=Bos taurus GN=KRT14 PE=1 SV=2 - [F1MC11_BOVIN]	0.000140972	1.96025
GO:0043502	regulation of muscle adaptation	0.276062	32	4	F1MFX9,F1N2G0,G3MYN5,P63315,
	Accession	Description	p_value	6_0
	F1MFX9	Uncharacterized protein OS=Bos taurus GN=LOC504219 PE=4 SV=1 - [F1MFX9_BOVIN]	1.22e-05	0.551
	F1N2G0	Uncharacterized protein OS=Bos taurus PE=3 SV=2 - [F1N2G0_BOVIN]	4.64e-09	3.36125
	G3MYN5	Uncharacterized protein OS=Bos taurus GN=TNNI1 PE=4 SV=1 - [G3MYN5_BOVIN]	5.92e-09	2.11391
	P63315	Troponin C, slow skeletal and cardiac muscles OS=Bos taurus GN=TNNC1 PE=1 SV=1 - [TNNC1_BOVIN]	0	1.59079
GO:0051179	localization	0.998217	363	19	A0A140T897,E1BM61,E1BNV7,E1BP91,F1MC11,F1MWN3,F1MX12,G3N1C8,P10096,P33097,P63315,Q0VCZ8,Q17QS4-2,Q1JQD3,Q3T0I5,Q3ZC41,Q5E946,Q862R2,Q9XSN4,
	Accession	Description	p_value	6_0
	A0A140T897	Serum albumin OS=Bos taurus GN=ALB PE=3 SV=1 - [A0A140T897_BOVIN]	0	0.599004
	E1BM61	Aminopeptidase OS=Bos taurus GN=LVRN PE=3 SV=1 - [E1BM61_BOVIN]	0.0021303	0.611
	E1BNV7	Myosin IXB OS=Bos taurus GN=MYO9B PE=3 SV=2 - [E1BNV7_BOVIN]	0.000262525	0.5015
	E1BP91	Aminopeptidase OS=Bos taurus GN=NPEPPS PE=1 SV=2 - [E1BP91_BOVIN]	1.59e-18	0.636589
	F1MC11	Keratin, type I cytoskeletal 14 OS=Bos taurus GN=KRT14 PE=1 SV=2 - [F1MC11_BOVIN]	0.000140972	1.96025
	F1MWN3	Nidogen 1 OS=Bos taurus GN=NID1 PE=4 SV=2 - [F1MWN3_BOVIN]	0.0410152	1.54964
	F1MX12	Ankyrin repeat domain 2 OS=Bos taurus GN=ANKRD2 PE=4 SV=2 - [F1MX12_BOVIN]	2.58e-06	1.9571
	G3N1C8	Dynein axonemal heavy chain 1 OS=Bos taurus GN=DNAH1 PE=4 SV=1 - [G3N1C8_BOVIN]	7.8e-07	0.4415
	P10096	Glyceraldehyde-3-phosphate dehydrogenase OS=Bos taurus GN=GAPDH PE=1 SV=4 - [G3P_BOVIN]	0	0.620401
	P33097	Aspartate aminotransferase, cytoplasmic OS=Bos taurus GN=GOT1 PE=1 SV=3 - [AATC_BOVIN]	1.8e-40	0.64256
	P63315	Troponin C, slow skeletal and cardiac muscles OS=Bos taurus GN=TNNC1 PE=1 SV=1 - [TNNC1_BOVIN]	0	1.59079
	Q0VCZ8	Acyl-CoA synthetase long-chain family member 1 OS=Bos taurus GN=ACSL1 PE=1 SV=1 - [Q0VCZ8_BOVIN]	9.22e-07	1.91165
	Q17QS4-2	Isoform 2 of Phosphatidylinositol 4-phosphate 5-kinase-like protein 1 OS=Bos taurus GN=PIP5KL1 - [PI5L1_BOVIN]	0.00623878	0.5965
	Q1JQD3	Paraoxonase 3 OS=Bos taurus GN=PON3 PE=1 SV=1 - [Q1JQD3_BOVIN]	1.59e-11	4.15725
	Q3T0I5	Mitochondrial fission 1 protein OS=Bos taurus GN=FIS1 PE=2 SV=1 - [FIS1_BOVIN]	1.68e-10	1.6115
	Q3ZC41	Acetyl-CoA acyltransferase 1 OS=Bos taurus GN=ACAA1 PE=1 SV=1 - [Q3ZC41_BOVIN]	0.00010344	0.66125
	Q5E946	Protein/nucleic acid deglycase DJ-1 OS=Bos taurus GN=PARK7 PE=2 SV=1 - [PARK7_BOVIN]	5.55e-66	0.583415
	Q862R2	Similar to aspartate aminotransferase (Fragment) OS=Bos taurus PE=2 SV=1 - [Q862R2_BOVIN]	4.12e-10	1.94
	Q9XSN4	Glyceraldehyde-3-phosphate dehydrogenase like-17 protein (Fragment) OS=Bos taurus GN=GAPDL17 PE=2 SV=1 - [Q9XSN4_BOVIN]	1.93e-06	0.5965
GO:0062013	positive regulation of small molecule metabolic process	0.046723	17	4	Q32KN6,Q3T0P6,Q3ZC09,Q5E946,
	Accession	Description	p_value	6_0
	Q32KN6	Phosphoglycerate kinase OS=Bos taurus GN=PGK2 PE=2 SV=2 - [Q32KN6_BOVIN]	4.43e-07	0.487
	Q3T0P6	Phosphoglycerate kinase 1 OS=Bos taurus GN=PGK1 PE=2 SV=3 - [PGK1_BOVIN]	3.41e-210	0.54206
	Q3ZC09	Beta-enolase OS=Bos taurus GN=ENO3 PE=2 SV=1 - [ENOB_BOVIN]	5.71e-292	0.623922
	Q5E946	Protein/nucleic acid deglycase DJ-1 OS=Bos taurus GN=PARK7 PE=2 SV=1 - [PARK7_BOVIN]	5.55e-66	0.583415
GO:0090075	relaxation of muscle	0.584366	10	1	F1MNQ4,
	Accession	Description	p_value	6_0
	F1MNQ4	Superoxide dismutase [Cu-Zn] OS=Bos taurus PE=3 SV=2 - [F1MNQ4_BOVIN]	6.31e-27	0.634868
GO:0006090	pyruvate metabolic process	8.60337e-07	34	13	A5D984,B3IVN4,E1B959,F1MFX9,F1N2F2,P10096,Q2KJJ9,Q32KN6,Q3T0P6,Q3ZBD7,Q3ZC09,Q5E956,Q9XSN4,
	Accession	Description	p_value	6_0
	A5D984	Pyruvate kinase OS=Bos taurus GN=PKM2 PE=1 SV=1 - [A5D984_BOVIN]	0	0.640657
	B3IVN4	M1-type pyruvate kinase (Fragment) OS=Bos taurus GN=PKM PE=2 SV=1 - [B3IVN4_BOVIN]	1.52e-12	0.592323
	E1B959	Phosphoglycerate mutase OS=Bos taurus PE=3 SV=1 - [E1B959_BOVIN]	2.09e-05	0.50725
	F1MFX9	Uncharacterized protein OS=Bos taurus GN=LOC504219 PE=4 SV=1 - [F1MFX9_BOVIN]	1.22e-05	0.551
	F1N2F2	Phosphoglycerate mutase OS=Bos taurus GN=PGAM2 PE=3 SV=2 - [F1N2F2_BOVIN]	3.58e-118	0.52576
	P10096	Glyceraldehyde-3-phosphate dehydrogenase OS=Bos taurus GN=GAPDH PE=1 SV=4 - [G3P_BOVIN]	0	0.620401
	Q2KJJ9	Fructose-1,6-bisphosphatase isozyme 2 OS=Bos taurus GN=FBP2 PE=2 SV=1 - [F16P2_BOVIN]	4.35e-38	0.591181
	Q32KN6	Phosphoglycerate kinase OS=Bos taurus GN=PGK2 PE=2 SV=2 - [Q32KN6_BOVIN]	4.43e-07	0.487
	Q3T0P6	Phosphoglycerate kinase 1 OS=Bos taurus GN=PGK1 PE=2 SV=3 - [PGK1_BOVIN]	3.41e-210	0.54206
	Q3ZBD7	Glucose-6-phosphate isomerase OS=Bos taurus GN=GPI PE=2 SV=4 - [G6PI_BOVIN]	2.57e-169	0.615854
	Q3ZC09	Beta-enolase OS=Bos taurus GN=ENO3 PE=2 SV=1 - [ENOB_BOVIN]	5.71e-292	0.623922
	Q5E956	Triosephosphate isomerase OS=Bos taurus GN=TPI1 PE=2 SV=3 - [TPIS_BOVIN]	1.9e-253	0.631511
	Q9XSN4	Glyceraldehyde-3-phosphate dehydrogenase like-17 protein (Fragment) OS=Bos taurus GN=GAPDL17 PE=2 SV=1 - [Q9XSN4_BOVIN]	1.93e-06	0.5965
GO:0009311	oligosaccharide metabolic process	0.0836694	1	1	Q2KJJ9,
	Accession	Description	p_value	6_0
	Q2KJJ9	Fructose-1,6-bisphosphatase isozyme 2 OS=Bos taurus GN=FBP2 PE=2 SV=1 - [F16P2_BOVIN]	4.35e-38	0.591181
GO:0022618	ribonucleoprotein complex assembly	0.880316	24	1	A3KN43,
	Accession	Description	p_value	6_0
	A3KN43	CNOT1 protein (Fragment) OS=Bos taurus GN=CNOT1 PE=2 SV=1 - [A3KN43_BOVIN]	0.00980844	0.627375
GO:2001244	positive regulation of intrinsic apoptotic signaling pathway	0.0831656	6	2	P62894,Q5E946,
	Accession	Description	p_value	6_0
	P62894	Cytochrome c OS=Bos taurus GN=CYCS PE=1 SV=2 - [CYC_BOVIN]	2.88e-12	2.30116
	Q5E946	Protein/nucleic acid deglycase DJ-1 OS=Bos taurus GN=PARK7 PE=2 SV=1 - [PARK7_BOVIN]	5.55e-66	0.583415
GO:0035108	limb morphogenesis	0.619496	11	1	F1MWN3,
	Accession	Description	p_value	6_0
	F1MWN3	Nidogen 1 OS=Bos taurus GN=NID1 PE=4 SV=2 - [F1MWN3_BOVIN]	0.0410152	1.54964
GO:0046916	cellular transition metal ion homeostasis	0.546035	9	1	F1MNQ4,
	Accession	Description	p_value	6_0
	F1MNQ4	Superoxide dismutase [Cu-Zn] OS=Bos taurus PE=3 SV=2 - [F1MNQ4_BOVIN]	6.31e-27	0.634868
GO:0016055	Wnt signaling pathway	0.443362	29	3	F1MTZ1,F1MWN3,F1N2G0,
	Accession	Description	p_value	6_0
	F1MTZ1	Protein NDRG2 OS=Bos taurus GN=NDRG2 PE=4 SV=2 - [F1MTZ1_BOVIN]	0.000108981	0.577833
	F1MWN3	Nidogen 1 OS=Bos taurus GN=NID1 PE=4 SV=2 - [F1MWN3_BOVIN]	0.0410152	1.54964
	F1N2G0	Uncharacterized protein OS=Bos taurus PE=3 SV=2 - [F1N2G0_BOVIN]	4.64e-09	3.36125
GO:0007565	female pregnancy	0.201059	10	2	F1MNQ4,Q0VCZ8,
	Accession	Description	p_value	6_0
	F1MNQ4	Superoxide dismutase [Cu-Zn] OS=Bos taurus PE=3 SV=2 - [F1MNQ4_BOVIN]	6.31e-27	0.634868
	Q0VCZ8	Acyl-CoA synthetase long-chain family member 1 OS=Bos taurus GN=ACSL1 PE=1 SV=1 - [Q0VCZ8_BOVIN]	9.22e-07	1.91165
GO:0007368	determination of left/right symmetry	0.230805	3	1	G3N1C8,
	Accession	Description	p_value	6_0
	G3N1C8	Dynein axonemal heavy chain 1 OS=Bos taurus GN=DNAH1 PE=4 SV=1 - [G3N1C8_BOVIN]	7.8e-07	0.4415
GO:0010769	regulation of cell morphogenesis involved in differentiation	0.978569	43	1	F1MWN3,
	Accession	Description	p_value	6_0
	F1MWN3	Nidogen 1 OS=Bos taurus GN=NID1 PE=4 SV=2 - [F1MWN3_BOVIN]	0.0410152	1.54964
GO:0072001	renal system development	0.396677	27	3	E1BM61,E1BP91,F1MWN3,
	Accession	Description	p_value	6_0
	E1BM61	Aminopeptidase OS=Bos taurus GN=LVRN PE=3 SV=1 - [E1BM61_BOVIN]	0.0021303	0.611
	E1BP91	Aminopeptidase OS=Bos taurus GN=NPEPPS PE=1 SV=2 - [E1BP91_BOVIN]	1.59e-18	0.636589
	F1MWN3	Nidogen 1 OS=Bos taurus GN=NID1 PE=4 SV=2 - [F1MWN3_BOVIN]	0.0410152	1.54964
GO:0034765	regulation of ion transmembrane transport	0.994628	58	1	Q5E946,
	Accession	Description	p_value	6_0
	Q5E946	Protein/nucleic acid deglycase DJ-1 OS=Bos taurus GN=PARK7 PE=2 SV=1 - [PARK7_BOVIN]	5.55e-66	0.583415
GO:0031399	regulation of protein modification process	0.937793	115	6	F1MFX9,F1MNQ4,F1MTZ1,F1MWN3,Q17QS4-2,Q5E946,
	Accession	Description	p_value	6_0
	F1MFX9	Uncharacterized protein OS=Bos taurus GN=LOC504219 PE=4 SV=1 - [F1MFX9_BOVIN]	1.22e-05	0.551
	F1MNQ4	Superoxide dismutase [Cu-Zn] OS=Bos taurus PE=3 SV=2 - [F1MNQ4_BOVIN]	6.31e-27	0.634868
	F1MTZ1	Protein NDRG2 OS=Bos taurus GN=NDRG2 PE=4 SV=2 - [F1MTZ1_BOVIN]	0.000108981	0.577833
	F1MWN3	Nidogen 1 OS=Bos taurus GN=NID1 PE=4 SV=2 - [F1MWN3_BOVIN]	0.0410152	1.54964
	Q17QS4-2	Isoform 2 of Phosphatidylinositol 4-phosphate 5-kinase-like protein 1 OS=Bos taurus GN=PIP5KL1 - [PI5L1_BOVIN]	0.00623878	0.5965
	Q5E946	Protein/nucleic acid deglycase DJ-1 OS=Bos taurus GN=PARK7 PE=2 SV=1 - [PARK7_BOVIN]	5.55e-66	0.583415
GO:0110096	cellular response to aldehyde	0.230805	3	1	Q5E946,
	Accession	Description	p_value	6_0
	Q5E946	Protein/nucleic acid deglycase DJ-1 OS=Bos taurus GN=PARK7 PE=2 SV=1 - [PARK7_BOVIN]	5.55e-66	0.583415
GO:0002237	response to molecule of bacterial origin	0.708218	14	1	F1MX12,
	Accession	Description	p_value	6_0
	F1MX12	Ankyrin repeat domain 2 OS=Bos taurus GN=ANKRD2 PE=4 SV=2 - [F1MX12_BOVIN]	2.58e-06	1.9571
GO:0060706	cell differentiation involved in embryonic placenta development	0.160415	2	1	F1MC11,
	Accession	Description	p_value	6_0
	F1MC11	Keratin, type I cytoskeletal 14 OS=Bos taurus GN=KRT14 PE=1 SV=2 - [F1MC11_BOVIN]	0.000140972	1.96025
GO:0051252	regulation of RNA metabolic process	0.754883	152	11	A3KN43,E1BL97,F1MWN3,F1MX12,F1N2G0,G3MYN5,P41976,Q0IIE1,Q2KJJ9,Q5E946,Q5E9V3,
	Accession	Description	p_value	6_0
	A3KN43	CNOT1 protein (Fragment) OS=Bos taurus GN=CNOT1 PE=2 SV=1 - [A3KN43_BOVIN]	0.00980844	0.627375
	E1BL97	SRY-box 13 OS=Bos taurus GN=SOX13 PE=4 SV=1 - [E1BL97_BOVIN]	2.39e-06	0.38575
	F1MWN3	Nidogen 1 OS=Bos taurus GN=NID1 PE=4 SV=2 - [F1MWN3_BOVIN]	0.0410152	1.54964
	F1MX12	Ankyrin repeat domain 2 OS=Bos taurus GN=ANKRD2 PE=4 SV=2 - [F1MX12_BOVIN]	2.58e-06	1.9571
	F1N2G0	Uncharacterized protein OS=Bos taurus PE=3 SV=2 - [F1N2G0_BOVIN]	4.64e-09	3.36125
	G3MYN5	Uncharacterized protein OS=Bos taurus GN=TNNI1 PE=4 SV=1 - [G3MYN5_BOVIN]	5.92e-09	2.11391
	P41976	Superoxide dismutase [Mn], mitochondrial OS=Bos taurus GN=SOD2 PE=2 SV=1 - [SODM_BOVIN]	0.00413239	1.51346
	Q0IIE1	MYOZ1 protein OS=Bos taurus GN=MYOZ1 PE=2 SV=1 - [Q0IIE1_BOVIN]	2.27e-27	1.54859
	Q2KJJ9	Fructose-1,6-bisphosphatase isozyme 2 OS=Bos taurus GN=FBP2 PE=2 SV=1 - [F16P2_BOVIN]	4.35e-38	0.591181
	Q5E946	Protein/nucleic acid deglycase DJ-1 OS=Bos taurus GN=PARK7 PE=2 SV=1 - [PARK7_BOVIN]	5.55e-66	0.583415
	Q5E9V3	Myozenin-2 OS=Bos taurus GN=MYOZ2 PE=2 SV=1 - [MYOZ2_BOVIN]	5.81e-28	2.21299
GO:0046942	carboxylic acid transport	0.164013	17	3	P33097,Q0VCZ8,Q862R2,
	Accession	Description	p_value	6_0
	P33097	Aspartate aminotransferase, cytoplasmic OS=Bos taurus GN=GOT1 PE=1 SV=3 - [AATC_BOVIN]	1.8e-40	0.64256
	Q0VCZ8	Acyl-CoA synthetase long-chain family member 1 OS=Bos taurus GN=ACSL1 PE=1 SV=1 - [Q0VCZ8_BOVIN]	9.22e-07	1.91165
	Q862R2	Similar to aspartate aminotransferase (Fragment) OS=Bos taurus PE=2 SV=1 - [Q862R2_BOVIN]	4.12e-10	1.94
GO:0045785	positive regulation of cell adhesion	0.930208	30	1	F1MWN3,
	Accession	Description	p_value	6_0
	F1MWN3	Nidogen 1 OS=Bos taurus GN=NID1 PE=4 SV=2 - [F1MWN3_BOVIN]	0.0410152	1.54964
GO:0044087	regulation of cellular component biogenesis	0.914475	79	4	A0A140T897,A3KN43,E1BDC7,E1BNV7,
	Accession	Description	p_value	6_0
	A0A140T897	Serum albumin OS=Bos taurus GN=ALB PE=3 SV=1 - [A0A140T897_BOVIN]	0	0.599004
	A3KN43	CNOT1 protein (Fragment) OS=Bos taurus GN=CNOT1 PE=2 SV=1 - [A3KN43_BOVIN]	0.00980844	0.627375
	E1BDC7	Uncharacterized protein OS=Bos taurus PE=4 SV=2 - [E1BDC7_BOVIN]	0.0101786	2.56439
	E1BNV7	Myosin IXB OS=Bos taurus GN=MYO9B PE=3 SV=2 - [E1BNV7_BOVIN]	0.000262525	0.5015
GO:0030097	hemopoiesis	0.873524	41	2	E1BL97,F1MKE7,
	Accession	Description	p_value	6_0
	E1BL97	SRY-box 13 OS=Bos taurus GN=SOX13 PE=4 SV=1 - [E1BL97_BOVIN]	2.39e-06	0.38575
	F1MKE7	Uncharacterized protein OS=Bos taurus GN=KRT6C PE=3 SV=2 - [F1MKE7_BOVIN]	0.00945055	1.70162
GO:0071500	cellular response to nitrosative stress	0.230805	3	1	Q5E946,
	Accession	Description	p_value	6_0
	Q5E946	Protein/nucleic acid deglycase DJ-1 OS=Bos taurus GN=PARK7 PE=2 SV=1 - [PARK7_BOVIN]	5.55e-66	0.583415
GO:0002864	regulation of acute inflammatory response to antigenic stimulus	0.160415	2	1	Q5E946,
	Accession	Description	p_value	6_0
	Q5E946	Protein/nucleic acid deglycase DJ-1 OS=Bos taurus GN=PARK7 PE=2 SV=1 - [PARK7_BOVIN]	5.55e-66	0.583415
GO:0046164	alcohol catabolic process	0.169663	9	2	P16116,Q5E956,
	Accession	Description	p_value	6_0
	P16116	Aldose reductase OS=Bos taurus GN=AKR1B1 PE=1 SV=1 - [ALDR_BOVIN]	3.17e-13	0.662056
	Q5E956	Triosephosphate isomerase OS=Bos taurus GN=TPI1 PE=2 SV=3 - [TPIS_BOVIN]	1.9e-253	0.631511
GO:1903050	regulation of proteolysis involved in cellular protein catabolic process	0.856856	22	1	Q5E946,
	Accession	Description	p_value	6_0
	Q5E946	Protein/nucleic acid deglycase DJ-1 OS=Bos taurus GN=PARK7 PE=2 SV=1 - [PARK7_BOVIN]	5.55e-66	0.583415
GO:1902042	negative regulation of extrinsic apoptotic signaling pathway via death domain receptors	0.354554	5	1	Q5E946,
	Accession	Description	p_value	6_0
	Q5E946	Protein/nucleic acid deglycase DJ-1 OS=Bos taurus GN=PARK7 PE=2 SV=1 - [PARK7_BOVIN]	5.55e-66	0.583415
GO:0043524	negative regulation of neuron apoptotic process	0.297692	13	2	F1MNQ4,Q5E946,
	Accession	Description	p_value	6_0
	F1MNQ4	Superoxide dismutase [Cu-Zn] OS=Bos taurus PE=3 SV=2 - [F1MNQ4_BOVIN]	6.31e-27	0.634868
	Q5E946	Protein/nucleic acid deglycase DJ-1 OS=Bos taurus GN=PARK7 PE=2 SV=1 - [PARK7_BOVIN]	5.55e-66	0.583415
GO:0031069	hair follicle morphogenesis	0.230805	3	1	F1MC11,
	Accession	Description	p_value	6_0
	F1MC11	Keratin, type I cytoskeletal 14 OS=Bos taurus GN=KRT14 PE=1 SV=2 - [F1MC11_BOVIN]	0.000140972	1.96025
GO:0043085	positive regulation of catalytic activity	0.947471	87	4	F1MNQ4,P60661,Q148H2,Q5E946,
	Accession	Description	p_value	6_0
	F1MNQ4	Superoxide dismutase [Cu-Zn] OS=Bos taurus PE=3 SV=2 - [F1MNQ4_BOVIN]	6.31e-27	0.634868
	P60661	Myosin light polypeptide 6 OS=Bos taurus GN=MYL6 PE=2 SV=2 - [MYL6_BOVIN]	1.45e-06	1.59014
	Q148H2	Myosin light chain 6B OS=Bos taurus GN=MYL6B PE=2 SV=1 - [Q148H2_BOVIN]	1.47e-173	2.4608
	Q5E946	Protein/nucleic acid deglycase DJ-1 OS=Bos taurus GN=PARK7 PE=2 SV=1 - [PARK7_BOVIN]	5.55e-66	0.583415
GO:0006517	protein deglycosylation	0.0836694	1	1	Q5E946,
	Accession	Description	p_value	6_0
	Q5E946	Protein/nucleic acid deglycase DJ-1 OS=Bos taurus GN=PARK7 PE=2 SV=1 - [PARK7_BOVIN]	5.55e-66	0.583415
GO:1902041	regulation of extrinsic apoptotic signaling pathway via death domain receptors	0.458595	7	1	Q5E946,
	Accession	Description	p_value	6_0
	Q5E946	Protein/nucleic acid deglycase DJ-1 OS=Bos taurus GN=PARK7 PE=2 SV=1 - [PARK7_BOVIN]	5.55e-66	0.583415
GO:0098660	inorganic ion transmembrane transport	0.999323	80	1	Q5E946,
	Accession	Description	p_value	6_0
	Q5E946	Protein/nucleic acid deglycase DJ-1 OS=Bos taurus GN=PARK7 PE=2 SV=1 - [PARK7_BOVIN]	5.55e-66	0.583415
GO:0033866	nucleoside bisphosphate biosynthetic process	0.295358	4	1	Q3ZC41,
	Accession	Description	p_value	6_0
	Q3ZC41	Acetyl-CoA acyltransferase 1 OS=Bos taurus GN=ACAA1 PE=1 SV=1 - [Q3ZC41_BOVIN]	0.00010344	0.66125
GO:0007009	plasma membrane organization	0.611231	24	2	F1MNQ4,F1MTZ1,
	Accession	Description	p_value	6_0
	F1MNQ4	Superoxide dismutase [Cu-Zn] OS=Bos taurus PE=3 SV=2 - [F1MNQ4_BOVIN]	6.31e-27	0.634868
	F1MTZ1	Protein NDRG2 OS=Bos taurus GN=NDRG2 PE=4 SV=2 - [F1MTZ1_BOVIN]	0.000108981	0.577833
GO:0007165	signal transduction	0.820398	276	20	A0A140T897,A3KN43,E1B959,E1BNV7,F1MC11,F1MNQ4,F1MTZ1,F1MWN3,F1MX12,F1N2F2,F1N2G0,P33097,P62894,Q0IIE1,Q29RI6,Q2KJJ9,Q3ZC09,Q3ZC41,Q5E946,Q5E9V3,
	Accession	Description	p_value	6_0
	A0A140T897	Serum albumin OS=Bos taurus GN=ALB PE=3 SV=1 - [A0A140T897_BOVIN]	0	0.599004
	A3KN43	CNOT1 protein (Fragment) OS=Bos taurus GN=CNOT1 PE=2 SV=1 - [A3KN43_BOVIN]	0.00980844	0.627375
	E1B959	Phosphoglycerate mutase OS=Bos taurus PE=3 SV=1 - [E1B959_BOVIN]	2.09e-05	0.50725
	E1BNV7	Myosin IXB OS=Bos taurus GN=MYO9B PE=3 SV=2 - [E1BNV7_BOVIN]	0.000262525	0.5015
	F1MC11	Keratin, type I cytoskeletal 14 OS=Bos taurus GN=KRT14 PE=1 SV=2 - [F1MC11_BOVIN]	0.000140972	1.96025
	F1MNQ4	Superoxide dismutase [Cu-Zn] OS=Bos taurus PE=3 SV=2 - [F1MNQ4_BOVIN]	6.31e-27	0.634868
	F1MTZ1	Protein NDRG2 OS=Bos taurus GN=NDRG2 PE=4 SV=2 - [F1MTZ1_BOVIN]	0.000108981	0.577833
	F1MWN3	Nidogen 1 OS=Bos taurus GN=NID1 PE=4 SV=2 - [F1MWN3_BOVIN]	0.0410152	1.54964
	F1MX12	Ankyrin repeat domain 2 OS=Bos taurus GN=ANKRD2 PE=4 SV=2 - [F1MX12_BOVIN]	2.58e-06	1.9571
	F1N2F2	Phosphoglycerate mutase OS=Bos taurus GN=PGAM2 PE=3 SV=2 - [F1N2F2_BOVIN]	3.58e-118	0.52576
	F1N2G0	Uncharacterized protein OS=Bos taurus PE=3 SV=2 - [F1N2G0_BOVIN]	4.64e-09	3.36125
	P33097	Aspartate aminotransferase, cytoplasmic OS=Bos taurus GN=GOT1 PE=1 SV=3 - [AATC_BOVIN]	1.8e-40	0.64256
	P62894	Cytochrome c OS=Bos taurus GN=CYCS PE=1 SV=2 - [CYC_BOVIN]	2.88e-12	2.30116
	Q0IIE1	MYOZ1 protein OS=Bos taurus GN=MYOZ1 PE=2 SV=1 - [Q0IIE1_BOVIN]	2.27e-27	1.54859
	Q29RI6	Calcium-binding protein 39 OS=Bos taurus GN=CAB39 PE=2 SV=1 - [CAB39_BOVIN]	4.72e-05	0.58725
	Q2KJJ9	Fructose-1,6-bisphosphatase isozyme 2 OS=Bos taurus GN=FBP2 PE=2 SV=1 - [F16P2_BOVIN]	4.35e-38	0.591181
	Q3ZC09	Beta-enolase OS=Bos taurus GN=ENO3 PE=2 SV=1 - [ENOB_BOVIN]	5.71e-292	0.623922
	Q3ZC41	Acetyl-CoA acyltransferase 1 OS=Bos taurus GN=ACAA1 PE=1 SV=1 - [Q3ZC41_BOVIN]	0.00010344	0.66125
	Q5E946	Protein/nucleic acid deglycase DJ-1 OS=Bos taurus GN=PARK7 PE=2 SV=1 - [PARK7_BOVIN]	5.55e-66	0.583415
	Q5E9V3	Myozenin-2 OS=Bos taurus GN=MYOZ2 PE=2 SV=1 - [MYOZ2_BOVIN]	5.81e-28	2.21299
GO:0070647	protein modification by small protein conjugation or removal	0.771471	47	3	A6QLC3,F1MNQ4,Q5E946,
	Accession	Description	p_value	6_0
	A6QLC3	Uncharacterized protein (Fragment) OS=Bos taurus PE=2 SV=1 - [A6QLC3_BOVIN]	0.0176061	2.44742
	F1MNQ4	Superoxide dismutase [Cu-Zn] OS=Bos taurus PE=3 SV=2 - [F1MNQ4_BOVIN]	6.31e-27	0.634868
	Q5E946	Protein/nucleic acid deglycase DJ-1 OS=Bos taurus GN=PARK7 PE=2 SV=1 - [PARK7_BOVIN]	5.55e-66	0.583415
GO:0045165	cell fate commitment	0.504216	8	1	E1BL97,
	Accession	Description	p_value	6_0
	E1BL97	SRY-box 13 OS=Bos taurus GN=SOX13 PE=4 SV=1 - [E1BL97_BOVIN]	2.39e-06	0.38575
GO:0060395	SMAD protein signal transduction	0.584366	10	1	A0A140T897,
	Accession	Description	p_value	6_0
	A0A140T897	Serum albumin OS=Bos taurus GN=ALB PE=3 SV=1 - [A0A140T897_BOVIN]	0	0.599004
GO:0002791	regulation of peptide secretion	0.951381	34	1	F1MX12,
	Accession	Description	p_value	6_0
	F1MX12	Ankyrin repeat domain 2 OS=Bos taurus GN=ANKRD2 PE=4 SV=2 - [F1MX12_BOVIN]	2.58e-06	1.9571
GO:0051247	positive regulation of protein metabolic process	0.914296	109	6	F1MC11,F1MNQ4,F1MTZ1,F1MWN3,Q3ZC09,Q5E946,
	Accession	Description	p_value	6_0
	F1MC11	Keratin, type I cytoskeletal 14 OS=Bos taurus GN=KRT14 PE=1 SV=2 - [F1MC11_BOVIN]	0.000140972	1.96025
	F1MNQ4	Superoxide dismutase [Cu-Zn] OS=Bos taurus PE=3 SV=2 - [F1MNQ4_BOVIN]	6.31e-27	0.634868
	F1MTZ1	Protein NDRG2 OS=Bos taurus GN=NDRG2 PE=4 SV=2 - [F1MTZ1_BOVIN]	0.000108981	0.577833
	F1MWN3	Nidogen 1 OS=Bos taurus GN=NID1 PE=4 SV=2 - [F1MWN3_BOVIN]	0.0410152	1.54964
	Q3ZC09	Beta-enolase OS=Bos taurus GN=ENO3 PE=2 SV=1 - [ENOB_BOVIN]	5.71e-292	0.623922
	Q5E946	Protein/nucleic acid deglycase DJ-1 OS=Bos taurus GN=PARK7 PE=2 SV=1 - [PARK7_BOVIN]	5.55e-66	0.583415
GO:0006936	muscle contraction	0.125715	101	12	E1B959,F1MNQ4,F1N2F2,F1N2G0,G3MYN5,P60661,P63315,Q148H2,Q3ZC09,Q5KR47,Q6T8D8,Q8MKH6-2,
	Accession	Description	p_value	6_0
	E1B959	Phosphoglycerate mutase OS=Bos taurus PE=3 SV=1 - [E1B959_BOVIN]	2.09e-05	0.50725
	F1MNQ4	Superoxide dismutase [Cu-Zn] OS=Bos taurus PE=3 SV=2 - [F1MNQ4_BOVIN]	6.31e-27	0.634868
	F1N2F2	Phosphoglycerate mutase OS=Bos taurus GN=PGAM2 PE=3 SV=2 - [F1N2F2_BOVIN]	3.58e-118	0.52576
	F1N2G0	Uncharacterized protein OS=Bos taurus PE=3 SV=2 - [F1N2G0_BOVIN]	4.64e-09	3.36125
	G3MYN5	Uncharacterized protein OS=Bos taurus GN=TNNI1 PE=4 SV=1 - [G3MYN5_BOVIN]	5.92e-09	2.11391
	P60661	Myosin light polypeptide 6 OS=Bos taurus GN=MYL6 PE=2 SV=2 - [MYL6_BOVIN]	1.45e-06	1.59014
	P63315	Troponin C, slow skeletal and cardiac muscles OS=Bos taurus GN=TNNC1 PE=1 SV=1 - [TNNC1_BOVIN]	0	1.59079
	Q148H2	Myosin light chain 6B OS=Bos taurus GN=MYL6B PE=2 SV=1 - [Q148H2_BOVIN]	1.47e-173	2.4608
	Q3ZC09	Beta-enolase OS=Bos taurus GN=ENO3 PE=2 SV=1 - [ENOB_BOVIN]	5.71e-292	0.623922
	Q5KR47	Tropomyosin alpha-3 chain OS=Bos taurus GN=TPM3 PE=2 SV=1 - [TPM3_BOVIN]	1.09e-161	1.93626
	Q6T8D8	Telethonin OS=Bos taurus GN=TCAP PE=2 SV=1 - [TELT_BOVIN]	0.0322288	3.12123
	Q8MKH6-2	Isoform 2 of Troponin T, slow skeletal muscle OS=Bos taurus GN=TNNT1 - [TNNT1_BOVIN]	2.15e-33	1.56723
GO:0009109	coenzyme catabolic process	0.546035	9	1	Q3ZC41,
	Accession	Description	p_value	6_0
	Q3ZC41	Acetyl-CoA acyltransferase 1 OS=Bos taurus GN=ACAA1 PE=1 SV=1 - [Q3ZC41_BOVIN]	0.00010344	0.66125
GO:0030518	intracellular steroid hormone receptor signaling pathway	0.265367	12	2	A3KN43,Q5E946,
	Accession	Description	p_value	6_0
	A3KN43	CNOT1 protein (Fragment) OS=Bos taurus GN=CNOT1 PE=2 SV=1 - [A3KN43_BOVIN]	0.00980844	0.627375
	Q5E946	Protein/nucleic acid deglycase DJ-1 OS=Bos taurus GN=PARK7 PE=2 SV=1 - [PARK7_BOVIN]	5.55e-66	0.583415
GO:0120036	plasma membrane bounded cell projection organization	0.934608	99	5	E1BNV7,F1MNQ4,F1MPU4,F1MWN3,G3N1C8,
	Accession	Description	p_value	6_0
	E1BNV7	Myosin IXB OS=Bos taurus GN=MYO9B PE=3 SV=2 - [E1BNV7_BOVIN]	0.000262525	0.5015
	F1MNQ4	Superoxide dismutase [Cu-Zn] OS=Bos taurus PE=3 SV=2 - [F1MNQ4_BOVIN]	6.31e-27	0.634868
	F1MPU4	Myotilin OS=Bos taurus GN=MYOT PE=4 SV=1 - [F1MPU4_BOVIN]	1.98e-26	1.77285
	F1MWN3	Nidogen 1 OS=Bos taurus GN=NID1 PE=4 SV=2 - [F1MWN3_BOVIN]	0.0410152	1.54964
	G3N1C8	Dynein axonemal heavy chain 1 OS=Bos taurus GN=DNAH1 PE=4 SV=1 - [G3N1C8_BOVIN]	7.8e-07	0.4415
GO:0051493	regulation of cytoskeleton organization	0.997892	68	1	E1BDC7,
	Accession	Description	p_value	6_0
	E1BDC7	Uncharacterized protein OS=Bos taurus PE=4 SV=2 - [E1BDC7_BOVIN]	0.0101786	2.56439
GO:0033233	regulation of protein sumoylation	0.295358	4	1	Q5E946,
	Accession	Description	p_value	6_0
	Q5E946	Protein/nucleic acid deglycase DJ-1 OS=Bos taurus GN=PARK7 PE=2 SV=1 - [PARK7_BOVIN]	5.55e-66	0.583415
GO:0060119	inner ear receptor cell development	0.0836694	1	1	F1MNQ4,
	Accession	Description	p_value	6_0
	F1MNQ4	Superoxide dismutase [Cu-Zn] OS=Bos taurus PE=3 SV=2 - [F1MNQ4_BOVIN]	6.31e-27	0.634868
GO:1904396	regulation of neuromuscular junction development	0.160415	2	1	F1MWN3,
	Accession	Description	p_value	6_0
	F1MWN3	Nidogen 1 OS=Bos taurus GN=NID1 PE=4 SV=2 - [F1MWN3_BOVIN]	0.0410152	1.54964
GO:0006942	regulation of striated muscle contraction	0.820795	36	2	F1N2G0,Q8MKH6-2,
	Accession	Description	p_value	6_0
	F1N2G0	Uncharacterized protein OS=Bos taurus PE=3 SV=2 - [F1N2G0_BOVIN]	4.64e-09	3.36125
	Q8MKH6-2	Isoform 2 of Troponin T, slow skeletal muscle OS=Bos taurus GN=TNNT1 - [TNNT1_BOVIN]	2.15e-33	1.56723
GO:0033865	nucleoside bisphosphate metabolic process	0.458595	7	1	Q3ZC41,
	Accession	Description	p_value	6_0
	Q3ZC41	Acetyl-CoA acyltransferase 1 OS=Bos taurus GN=ACAA1 PE=1 SV=1 - [Q3ZC41_BOVIN]	0.00010344	0.66125
GO:2000378	negative regulation of reactive oxygen species metabolic process	0.139249	8	2	Q1JQD3,Q5E946,
	Accession	Description	p_value	6_0
	Q1JQD3	Paraoxonase 3 OS=Bos taurus GN=PON3 PE=1 SV=1 - [Q1JQD3_BOVIN]	1.59e-11	4.15725
	Q5E946	Protein/nucleic acid deglycase DJ-1 OS=Bos taurus GN=PARK7 PE=2 SV=1 - [PARK7_BOVIN]	5.55e-66	0.583415
GO:0002474	antigen processing and presentation of peptide antigen via MHC class I	0.0585757	5	2	E1BM61,E1BP91,
	Accession	Description	p_value	6_0
	E1BM61	Aminopeptidase OS=Bos taurus GN=LVRN PE=3 SV=1 - [E1BM61_BOVIN]	0.0021303	0.611
	E1BP91	Aminopeptidase OS=Bos taurus GN=NPEPPS PE=1 SV=2 - [E1BP91_BOVIN]	1.59e-18	0.636589
GO:0090304	nucleic acid metabolic process	0.974936	205	11	A3KN43,E1BL97,F1MWN3,F1MX12,F1N2G0,G3MYN5,P41976,Q0IIE1,Q2KJJ9,Q5E946,Q5E9V3,
	Accession	Description	p_value	6_0
	A3KN43	CNOT1 protein (Fragment) OS=Bos taurus GN=CNOT1 PE=2 SV=1 - [A3KN43_BOVIN]	0.00980844	0.627375
	E1BL97	SRY-box 13 OS=Bos taurus GN=SOX13 PE=4 SV=1 - [E1BL97_BOVIN]	2.39e-06	0.38575
	F1MWN3	Nidogen 1 OS=Bos taurus GN=NID1 PE=4 SV=2 - [F1MWN3_BOVIN]	0.0410152	1.54964
	F1MX12	Ankyrin repeat domain 2 OS=Bos taurus GN=ANKRD2 PE=4 SV=2 - [F1MX12_BOVIN]	2.58e-06	1.9571
	F1N2G0	Uncharacterized protein OS=Bos taurus PE=3 SV=2 - [F1N2G0_BOVIN]	4.64e-09	3.36125
	G3MYN5	Uncharacterized protein OS=Bos taurus GN=TNNI1 PE=4 SV=1 - [G3MYN5_BOVIN]	5.92e-09	2.11391
	P41976	Superoxide dismutase [Mn], mitochondrial OS=Bos taurus GN=SOD2 PE=2 SV=1 - [SODM_BOVIN]	0.00413239	1.51346
	Q0IIE1	MYOZ1 protein OS=Bos taurus GN=MYOZ1 PE=2 SV=1 - [Q0IIE1_BOVIN]	2.27e-27	1.54859
	Q2KJJ9	Fructose-1,6-bisphosphatase isozyme 2 OS=Bos taurus GN=FBP2 PE=2 SV=1 - [F16P2_BOVIN]	4.35e-38	0.591181
	Q5E946	Protein/nucleic acid deglycase DJ-1 OS=Bos taurus GN=PARK7 PE=2 SV=1 - [PARK7_BOVIN]	5.55e-66	0.583415
	Q5E9V3	Myozenin-2 OS=Bos taurus GN=MYOZ2 PE=2 SV=1 - [MYOZ2_BOVIN]	5.81e-28	2.21299
GO:0198738	cell-cell signaling by wnt	0.443362	29	3	F1MTZ1,F1MWN3,F1N2G0,
	Accession	Description	p_value	6_0
	F1MTZ1	Protein NDRG2 OS=Bos taurus GN=NDRG2 PE=4 SV=2 - [F1MTZ1_BOVIN]	0.000108981	0.577833
	F1MWN3	Nidogen 1 OS=Bos taurus GN=NID1 PE=4 SV=2 - [F1MWN3_BOVIN]	0.0410152	1.54964
	F1N2G0	Uncharacterized protein OS=Bos taurus PE=3 SV=2 - [F1N2G0_BOVIN]	4.64e-09	3.36125
GO:0031424	keratinization	0.504216	8	1	F1MC11,
	Accession	Description	p_value	6_0
	F1MC11	Keratin, type I cytoskeletal 14 OS=Bos taurus GN=KRT14 PE=1 SV=2 - [F1MC11_BOVIN]	0.000140972	1.96025
GO:0050880	regulation of blood vessel size	0.795474	18	1	F1MNQ4,
	Accession	Description	p_value	6_0
	F1MNQ4	Superoxide dismutase [Cu-Zn] OS=Bos taurus PE=3 SV=2 - [F1MNQ4_BOVIN]	6.31e-27	0.634868
GO:1903580	positive regulation of ATP metabolic process	0.0181661	13	4	Q32KN6,Q3T0P6,Q3ZC09,Q5E946,
	Accession	Description	p_value	6_0
	Q32KN6	Phosphoglycerate kinase OS=Bos taurus GN=PGK2 PE=2 SV=2 - [Q32KN6_BOVIN]	4.43e-07	0.487
	Q3T0P6	Phosphoglycerate kinase 1 OS=Bos taurus GN=PGK1 PE=2 SV=3 - [PGK1_BOVIN]	3.41e-210	0.54206
	Q3ZC09	Beta-enolase OS=Bos taurus GN=ENO3 PE=2 SV=1 - [ENOB_BOVIN]	5.71e-292	0.623922
	Q5E946	Protein/nucleic acid deglycase DJ-1 OS=Bos taurus GN=PARK7 PE=2 SV=1 - [PARK7_BOVIN]	5.55e-66	0.583415
GO:0099536	synaptic signaling	0.993531	56	1	Q5E946,
	Accession	Description	p_value	6_0
	Q5E946	Protein/nucleic acid deglycase DJ-1 OS=Bos taurus GN=PARK7 PE=2 SV=1 - [PARK7_BOVIN]	5.55e-66	0.583415
GO:0015918	sterol transport	0.504216	8	1	Q1JQD3,
	Accession	Description	p_value	6_0
	Q1JQD3	Paraoxonase 3 OS=Bos taurus GN=PON3 PE=1 SV=1 - [Q1JQD3_BOVIN]	1.59e-11	4.15725
GO:0043653	mitochondrial fragmentation involved in apoptotic process	0.0836694	1	1	Q3T0I5,
	Accession	Description	p_value	6_0
	Q3T0I5	Mitochondrial fission 1 protein OS=Bos taurus GN=FIS1 PE=2 SV=1 - [FIS1_BOVIN]	1.68e-10	1.6115
GO:0071345	cellular response to cytokine stimulus	0.997206	65	1	F1MX12,
	Accession	Description	p_value	6_0
	F1MX12	Ankyrin repeat domain 2 OS=Bos taurus GN=ANKRD2 PE=4 SV=2 - [F1MX12_BOVIN]	2.58e-06	1.9571
GO:0006366	transcription by RNA polymerase II	0.241834	93	10	A3KN43,E1BL97,F1MWN3,F1MX12,F1N2G0,P41976,Q0IIE1,Q2KJJ9,Q5E946,Q5E9V3,
	Accession	Description	p_value	6_0
	A3KN43	CNOT1 protein (Fragment) OS=Bos taurus GN=CNOT1 PE=2 SV=1 - [A3KN43_BOVIN]	0.00980844	0.627375
	E1BL97	SRY-box 13 OS=Bos taurus GN=SOX13 PE=4 SV=1 - [E1BL97_BOVIN]	2.39e-06	0.38575
	F1MWN3	Nidogen 1 OS=Bos taurus GN=NID1 PE=4 SV=2 - [F1MWN3_BOVIN]	0.0410152	1.54964
	F1MX12	Ankyrin repeat domain 2 OS=Bos taurus GN=ANKRD2 PE=4 SV=2 - [F1MX12_BOVIN]	2.58e-06	1.9571
	F1N2G0	Uncharacterized protein OS=Bos taurus PE=3 SV=2 - [F1N2G0_BOVIN]	4.64e-09	3.36125
	P41976	Superoxide dismutase [Mn], mitochondrial OS=Bos taurus GN=SOD2 PE=2 SV=1 - [SODM_BOVIN]	0.00413239	1.51346
	Q0IIE1	MYOZ1 protein OS=Bos taurus GN=MYOZ1 PE=2 SV=1 - [Q0IIE1_BOVIN]	2.27e-27	1.54859
	Q2KJJ9	Fructose-1,6-bisphosphatase isozyme 2 OS=Bos taurus GN=FBP2 PE=2 SV=1 - [F16P2_BOVIN]	4.35e-38	0.591181
	Q5E946	Protein/nucleic acid deglycase DJ-1 OS=Bos taurus GN=PARK7 PE=2 SV=1 - [PARK7_BOVIN]	5.55e-66	0.583415
	Q5E9V3	Myozenin-2 OS=Bos taurus GN=MYOZ2 PE=2 SV=1 - [MYOZ2_BOVIN]	5.81e-28	2.21299
GO:0051241	negative regulation of multicellular organismal process	0.982375	86	3	F1MNQ4,F1MTZ1,F1MWN3,
	Accession	Description	p_value	6_0
	F1MNQ4	Superoxide dismutase [Cu-Zn] OS=Bos taurus PE=3 SV=2 - [F1MNQ4_BOVIN]	6.31e-27	0.634868
	F1MTZ1	Protein NDRG2 OS=Bos taurus GN=NDRG2 PE=4 SV=2 - [F1MTZ1_BOVIN]	0.000108981	0.577833
	F1MWN3	Nidogen 1 OS=Bos taurus GN=NID1 PE=4 SV=2 - [F1MWN3_BOVIN]	0.0410152	1.54964
GO:0035107	appendage morphogenesis	0.619496	11	1	F1MWN3,
	Accession	Description	p_value	6_0
	F1MWN3	Nidogen 1 OS=Bos taurus GN=NID1 PE=4 SV=2 - [F1MWN3_BOVIN]	0.0410152	1.54964
GO:0008202	steroid metabolic process	0.0676169	27	5	A0A140T897,F1MNQ4,P16116,Q1JQD3,Q3ZC41,
	Accession	Description	p_value	6_0
	A0A140T897	Serum albumin OS=Bos taurus GN=ALB PE=3 SV=1 - [A0A140T897_BOVIN]	0	0.599004
	F1MNQ4	Superoxide dismutase [Cu-Zn] OS=Bos taurus PE=3 SV=2 - [F1MNQ4_BOVIN]	6.31e-27	0.634868
	P16116	Aldose reductase OS=Bos taurus GN=AKR1B1 PE=1 SV=1 - [ALDR_BOVIN]	3.17e-13	0.662056
	Q1JQD3	Paraoxonase 3 OS=Bos taurus GN=PON3 PE=1 SV=1 - [Q1JQD3_BOVIN]	1.59e-11	4.15725
	Q3ZC41	Acetyl-CoA acyltransferase 1 OS=Bos taurus GN=ACAA1 PE=1 SV=1 - [Q3ZC41_BOVIN]	0.00010344	0.66125
GO:0032972	regulation of muscle filament sliding speed	0.160415	2	1	P63315,
	Accession	Description	p_value	6_0
	P63315	Troponin C, slow skeletal and cardiac muscles OS=Bos taurus GN=TNNC1 PE=1 SV=1 - [TNNC1_BOVIN]	0	1.59079
GO:1901654	response to ketone	0.619496	11	1	Q5E946,
	Accession	Description	p_value	6_0
	Q5E946	Protein/nucleic acid deglycase DJ-1 OS=Bos taurus GN=PARK7 PE=2 SV=1 - [PARK7_BOVIN]	5.55e-66	0.583415
GO:0019219	regulation of nucleobase-containing compound metabolic process	0.447655	181	16	A3KN43,E1B959,E1BL97,F1MWN3,F1MX12,F1N2F2,F1N2G0,G3MYN5,P41976,Q0IIE1,Q2KJJ9,Q32KN6,Q3T0P6,Q3ZC09,Q5E946,Q5E9V3,
	Accession	Description	p_value	6_0
	A3KN43	CNOT1 protein (Fragment) OS=Bos taurus GN=CNOT1 PE=2 SV=1 - [A3KN43_BOVIN]	0.00980844	0.627375
	E1B959	Phosphoglycerate mutase OS=Bos taurus PE=3 SV=1 - [E1B959_BOVIN]	2.09e-05	0.50725
	E1BL97	SRY-box 13 OS=Bos taurus GN=SOX13 PE=4 SV=1 - [E1BL97_BOVIN]	2.39e-06	0.38575
	F1MWN3	Nidogen 1 OS=Bos taurus GN=NID1 PE=4 SV=2 - [F1MWN3_BOVIN]	0.0410152	1.54964
	F1MX12	Ankyrin repeat domain 2 OS=Bos taurus GN=ANKRD2 PE=4 SV=2 - [F1MX12_BOVIN]	2.58e-06	1.9571
	F1N2F2	Phosphoglycerate mutase OS=Bos taurus GN=PGAM2 PE=3 SV=2 - [F1N2F2_BOVIN]	3.58e-118	0.52576
	F1N2G0	Uncharacterized protein OS=Bos taurus PE=3 SV=2 - [F1N2G0_BOVIN]	4.64e-09	3.36125
	G3MYN5	Uncharacterized protein OS=Bos taurus GN=TNNI1 PE=4 SV=1 - [G3MYN5_BOVIN]	5.92e-09	2.11391
	P41976	Superoxide dismutase [Mn], mitochondrial OS=Bos taurus GN=SOD2 PE=2 SV=1 - [SODM_BOVIN]	0.00413239	1.51346
	Q0IIE1	MYOZ1 protein OS=Bos taurus GN=MYOZ1 PE=2 SV=1 - [Q0IIE1_BOVIN]	2.27e-27	1.54859
	Q2KJJ9	Fructose-1,6-bisphosphatase isozyme 2 OS=Bos taurus GN=FBP2 PE=2 SV=1 - [F16P2_BOVIN]	4.35e-38	0.591181
	Q32KN6	Phosphoglycerate kinase OS=Bos taurus GN=PGK2 PE=2 SV=2 - [Q32KN6_BOVIN]	4.43e-07	0.487
	Q3T0P6	Phosphoglycerate kinase 1 OS=Bos taurus GN=PGK1 PE=2 SV=3 - [PGK1_BOVIN]	3.41e-210	0.54206
	Q3ZC09	Beta-enolase OS=Bos taurus GN=ENO3 PE=2 SV=1 - [ENOB_BOVIN]	5.71e-292	0.623922
	Q5E946	Protein/nucleic acid deglycase DJ-1 OS=Bos taurus GN=PARK7 PE=2 SV=1 - [PARK7_BOVIN]	5.55e-66	0.583415
	Q5E9V3	Myozenin-2 OS=Bos taurus GN=MYOZ2 PE=2 SV=1 - [MYOZ2_BOVIN]	5.81e-28	2.21299
GO:1903207	regulation of hydrogen peroxide-induced neuron death	0.160415	2	1	Q5E946,
	Accession	Description	p_value	6_0
	Q5E946	Protein/nucleic acid deglycase DJ-1 OS=Bos taurus GN=PARK7 PE=2 SV=1 - [PARK7_BOVIN]	5.55e-66	0.583415
GO:0006259	DNA metabolic process	0.854387	39	2	F1MX12,Q5E946,
	Accession	Description	p_value	6_0
	F1MX12	Ankyrin repeat domain 2 OS=Bos taurus GN=ANKRD2 PE=4 SV=2 - [F1MX12_BOVIN]	2.58e-06	1.9571
	Q5E946	Protein/nucleic acid deglycase DJ-1 OS=Bos taurus GN=PARK7 PE=2 SV=1 - [PARK7_BOVIN]	5.55e-66	0.583415
GO:0009117	nucleotide metabolic process	0.000177669	131	23	A0A140T8A5,A5D984,B3IVN4,E1B959,F1MFX9,F1N206,F1N2F2,F1N2G0,P00426,P00570,P10096,P62894,Q2KIW9,Q2KJJ9,Q32KN6,Q3T0P6,Q3T145,Q3ZBD7,Q3ZC09,Q3ZC41,Q5E946,Q5E956,Q9XSN4,
	Accession	Description	p_value	6_0
	A0A140T8A5	Isocitrate dehydrogenase [NADP] OS=Bos taurus GN=IDH1 PE=1 SV=1 - [A0A140T8A5_BOVIN]	1.66e-05	0.493
	A5D984	Pyruvate kinase OS=Bos taurus GN=PKM2 PE=1 SV=1 - [A5D984_BOVIN]	0	0.640657
	B3IVN4	M1-type pyruvate kinase (Fragment) OS=Bos taurus GN=PKM PE=2 SV=1 - [B3IVN4_BOVIN]	1.52e-12	0.592323
	E1B959	Phosphoglycerate mutase OS=Bos taurus PE=3 SV=1 - [E1B959_BOVIN]	2.09e-05	0.50725
	F1MFX9	Uncharacterized protein OS=Bos taurus GN=LOC504219 PE=4 SV=1 - [F1MFX9_BOVIN]	1.22e-05	0.551
	F1N206	Dihydrolipoyl dehydrogenase OS=Bos taurus GN=DLD PE=1 SV=2 - [F1N206_BOVIN]	3.89e-05	1.54494
	F1N2F2	Phosphoglycerate mutase OS=Bos taurus GN=PGAM2 PE=3 SV=2 - [F1N2F2_BOVIN]	3.58e-118	0.52576
	F1N2G0	Uncharacterized protein OS=Bos taurus PE=3 SV=2 - [F1N2G0_BOVIN]	4.64e-09	3.36125
	P00426	Cytochrome c oxidase subunit 5A, mitochondrial OS=Bos taurus GN=COX5A PE=1 SV=2 - [COX5A_BOVIN]	0.00010731	1.72366
	P00570	Adenylate kinase isoenzyme 1 OS=Bos taurus GN=AK1 PE=1 SV=2 - [KAD1_BOVIN]	3.45e-95	0.655574
	P10096	Glyceraldehyde-3-phosphate dehydrogenase OS=Bos taurus GN=GAPDH PE=1 SV=4 - [G3P_BOVIN]	0	0.620401
	P62894	Cytochrome c OS=Bos taurus GN=CYCS PE=1 SV=2 - [CYC_BOVIN]	2.88e-12	2.30116
	Q2KIW9	UMP-CMP kinase OS=Bos taurus GN=CMPK1 PE=2 SV=2 - [KCY_BOVIN]	6.01e-07	0.624
	Q2KJJ9	Fructose-1,6-bisphosphatase isozyme 2 OS=Bos taurus GN=FBP2 PE=2 SV=1 - [F16P2_BOVIN]	4.35e-38	0.591181
	Q32KN6	Phosphoglycerate kinase OS=Bos taurus GN=PGK2 PE=2 SV=2 - [Q32KN6_BOVIN]	4.43e-07	0.487
	Q3T0P6	Phosphoglycerate kinase 1 OS=Bos taurus GN=PGK1 PE=2 SV=3 - [PGK1_BOVIN]	3.41e-210	0.54206
	Q3T145	Malate dehydrogenase, cytoplasmic OS=Bos taurus GN=MDH1 PE=2 SV=3 - [MDHC_BOVIN]	1.19e-96	0.641981
	Q3ZBD7	Glucose-6-phosphate isomerase OS=Bos taurus GN=GPI PE=2 SV=4 - [G6PI_BOVIN]	2.57e-169	0.615854
	Q3ZC09	Beta-enolase OS=Bos taurus GN=ENO3 PE=2 SV=1 - [ENOB_BOVIN]	5.71e-292	0.623922
	Q3ZC41	Acetyl-CoA acyltransferase 1 OS=Bos taurus GN=ACAA1 PE=1 SV=1 - [Q3ZC41_BOVIN]	0.00010344	0.66125
	Q5E946	Protein/nucleic acid deglycase DJ-1 OS=Bos taurus GN=PARK7 PE=2 SV=1 - [PARK7_BOVIN]	5.55e-66	0.583415
	Q5E956	Triosephosphate isomerase OS=Bos taurus GN=TPI1 PE=2 SV=3 - [TPIS_BOVIN]	1.9e-253	0.631511
	Q9XSN4	Glyceraldehyde-3-phosphate dehydrogenase like-17 protein (Fragment) OS=Bos taurus GN=GAPDL17 PE=2 SV=1 - [Q9XSN4_BOVIN]	1.93e-06	0.5965
GO:0000226	microtubule cytoskeleton organization	0.907702	62	3	G3N1C8,P10096,Q9XSN4,
	Accession	Description	p_value	6_0
	G3N1C8	Dynein axonemal heavy chain 1 OS=Bos taurus GN=DNAH1 PE=4 SV=1 - [G3N1C8_BOVIN]	7.8e-07	0.4415
	P10096	Glyceraldehyde-3-phosphate dehydrogenase OS=Bos taurus GN=GAPDH PE=1 SV=4 - [G3P_BOVIN]	0	0.620401
	Q9XSN4	Glyceraldehyde-3-phosphate dehydrogenase like-17 protein (Fragment) OS=Bos taurus GN=GAPDL17 PE=2 SV=1 - [Q9XSN4_BOVIN]	1.93e-06	0.5965
GO:0010631	epithelial cell migration	0.955593	35	1	F1MC11,
	Accession	Description	p_value	6_0
	F1MC11	Keratin, type I cytoskeletal 14 OS=Bos taurus GN=KRT14 PE=1 SV=2 - [F1MC11_BOVIN]	0.000140972	1.96025
GO:0048468	cell development	0.954509	207	12	F1MC11,F1MNQ4,F1MPU4,F1MTZ1,F1MWN3,F1N206,F1N2G0,Q08DP0,Q0IIE1,Q5E9V3,Q6T8D8,Q8MKH6-2,
	Accession	Description	p_value	6_0
	F1MC11	Keratin, type I cytoskeletal 14 OS=Bos taurus GN=KRT14 PE=1 SV=2 - [F1MC11_BOVIN]	0.000140972	1.96025
	F1MNQ4	Superoxide dismutase [Cu-Zn] OS=Bos taurus PE=3 SV=2 - [F1MNQ4_BOVIN]	6.31e-27	0.634868
	F1MPU4	Myotilin OS=Bos taurus GN=MYOT PE=4 SV=1 - [F1MPU4_BOVIN]	1.98e-26	1.77285
	F1MTZ1	Protein NDRG2 OS=Bos taurus GN=NDRG2 PE=4 SV=2 - [F1MTZ1_BOVIN]	0.000108981	0.577833
	F1MWN3	Nidogen 1 OS=Bos taurus GN=NID1 PE=4 SV=2 - [F1MWN3_BOVIN]	0.0410152	1.54964
	F1N206	Dihydrolipoyl dehydrogenase OS=Bos taurus GN=DLD PE=1 SV=2 - [F1N206_BOVIN]	3.89e-05	1.54494
	F1N2G0	Uncharacterized protein OS=Bos taurus PE=3 SV=2 - [F1N2G0_BOVIN]	4.64e-09	3.36125
	Q08DP0	Phosphoglucomutase-1 OS=Bos taurus GN=PGM1 PE=2 SV=1 - [PGM1_BOVIN]	0	0.509255
	Q0IIE1	MYOZ1 protein OS=Bos taurus GN=MYOZ1 PE=2 SV=1 - [Q0IIE1_BOVIN]	2.27e-27	1.54859
	Q5E9V3	Myozenin-2 OS=Bos taurus GN=MYOZ2 PE=2 SV=1 - [MYOZ2_BOVIN]	5.81e-28	2.21299
	Q6T8D8	Telethonin OS=Bos taurus GN=TCAP PE=2 SV=1 - [TELT_BOVIN]	0.0322288	3.12123
	Q8MKH6-2	Isoform 2 of Troponin T, slow skeletal muscle OS=Bos taurus GN=TNNT1 - [TNNT1_BOVIN]	2.15e-33	1.56723
GO:0048731	system development	0.883901	302	21	A0A140T897,A5D984,B3IVN4,E1BL97,E1BM61,E1BP91,F1MC11,F1MKE7,F1MNQ4,F1MPU4,F1MTZ1,F1MWN3,F1MX12,F1N2G0,G3MYN5,G3N1C8,P10522,P63315,Q0IIE1,Q5E9V3,Q6T8D8,
	Accession	Description	p_value	6_0
	A0A140T897	Serum albumin OS=Bos taurus GN=ALB PE=3 SV=1 - [A0A140T897_BOVIN]	0	0.599004
	A5D984	Pyruvate kinase OS=Bos taurus GN=PKM2 PE=1 SV=1 - [A5D984_BOVIN]	0	0.640657
	B3IVN4	M1-type pyruvate kinase (Fragment) OS=Bos taurus GN=PKM PE=2 SV=1 - [B3IVN4_BOVIN]	1.52e-12	0.592323
	E1BL97	SRY-box 13 OS=Bos taurus GN=SOX13 PE=4 SV=1 - [E1BL97_BOVIN]	2.39e-06	0.38575
	E1BM61	Aminopeptidase OS=Bos taurus GN=LVRN PE=3 SV=1 - [E1BM61_BOVIN]	0.0021303	0.611
	E1BP91	Aminopeptidase OS=Bos taurus GN=NPEPPS PE=1 SV=2 - [E1BP91_BOVIN]	1.59e-18	0.636589
	F1MC11	Keratin, type I cytoskeletal 14 OS=Bos taurus GN=KRT14 PE=1 SV=2 - [F1MC11_BOVIN]	0.000140972	1.96025
	F1MKE7	Uncharacterized protein OS=Bos taurus GN=KRT6C PE=3 SV=2 - [F1MKE7_BOVIN]	0.00945055	1.70162
	F1MNQ4	Superoxide dismutase [Cu-Zn] OS=Bos taurus PE=3 SV=2 - [F1MNQ4_BOVIN]	6.31e-27	0.634868
	F1MPU4	Myotilin OS=Bos taurus GN=MYOT PE=4 SV=1 - [F1MPU4_BOVIN]	1.98e-26	1.77285
	F1MTZ1	Protein NDRG2 OS=Bos taurus GN=NDRG2 PE=4 SV=2 - [F1MTZ1_BOVIN]	0.000108981	0.577833
	F1MWN3	Nidogen 1 OS=Bos taurus GN=NID1 PE=4 SV=2 - [F1MWN3_BOVIN]	0.0410152	1.54964
	F1MX12	Ankyrin repeat domain 2 OS=Bos taurus GN=ANKRD2 PE=4 SV=2 - [F1MX12_BOVIN]	2.58e-06	1.9571
	F1N2G0	Uncharacterized protein OS=Bos taurus PE=3 SV=2 - [F1N2G0_BOVIN]	4.64e-09	3.36125
	G3MYN5	Uncharacterized protein OS=Bos taurus GN=TNNI1 PE=4 SV=1 - [G3MYN5_BOVIN]	5.92e-09	2.11391
	G3N1C8	Dynein axonemal heavy chain 1 OS=Bos taurus GN=DNAH1 PE=4 SV=1 - [G3N1C8_BOVIN]	7.8e-07	0.4415
	P10522	Myelin protein P0 OS=Bos taurus GN=MPZ PE=1 SV=2 - [MYP0_BOVIN]	4.8e-07	2.18675
	P63315	Troponin C, slow skeletal and cardiac muscles OS=Bos taurus GN=TNNC1 PE=1 SV=1 - [TNNC1_BOVIN]	0	1.59079
	Q0IIE1	MYOZ1 protein OS=Bos taurus GN=MYOZ1 PE=2 SV=1 - [Q0IIE1_BOVIN]	2.27e-27	1.54859
	Q5E9V3	Myozenin-2 OS=Bos taurus GN=MYOZ2 PE=2 SV=1 - [MYOZ2_BOVIN]	5.81e-28	2.21299
	Q6T8D8	Telethonin OS=Bos taurus GN=TCAP PE=2 SV=1 - [TELT_BOVIN]	0.0322288	3.12123
GO:1901028	regulation of mitochondrial outer membrane permeabilization involved in apoptotic signaling pathway	0.354554	5	1	Q3ZC41,
	Accession	Description	p_value	6_0
	Q3ZC41	Acetyl-CoA acyltransferase 1 OS=Bos taurus GN=ACAA1 PE=1 SV=1 - [Q3ZC41_BOVIN]	0.00010344	0.66125
GO:0006207	'de novo' pyrimidine nucleobase biosynthetic process	0.0069232	2	2	P00570,Q2KIW9,
	Accession	Description	p_value	6_0
	P00570	Adenylate kinase isoenzyme 1 OS=Bos taurus GN=AK1 PE=1 SV=2 - [KAD1_BOVIN]	3.45e-95	0.655574
	Q2KIW9	UMP-CMP kinase OS=Bos taurus GN=CMPK1 PE=2 SV=2 - [KCY_BOVIN]	6.01e-07	0.624
GO:1901698	response to nitrogen compound	0.995133	103	3	A5D984,B3IVN4,P33097,
	Accession	Description	p_value	6_0
	A5D984	Pyruvate kinase OS=Bos taurus GN=PKM2 PE=1 SV=1 - [A5D984_BOVIN]	0	0.640657
	B3IVN4	M1-type pyruvate kinase (Fragment) OS=Bos taurus GN=PKM PE=2 SV=1 - [B3IVN4_BOVIN]	1.52e-12	0.592323
	P33097	Aspartate aminotransferase, cytoplasmic OS=Bos taurus GN=GOT1 PE=1 SV=3 - [AATC_BOVIN]	1.8e-40	0.64256
GO:1903427	negative regulation of reactive oxygen species biosynthetic process	0.230805	3	1	Q5E946,
	Accession	Description	p_value	6_0
	Q5E946	Protein/nucleic acid deglycase DJ-1 OS=Bos taurus GN=PARK7 PE=2 SV=1 - [PARK7_BOVIN]	5.55e-66	0.583415
GO:0043627	response to estrogen	0.295358	4	1	F1MC11,
	Accession	Description	p_value	6_0
	F1MC11	Keratin, type I cytoskeletal 14 OS=Bos taurus GN=KRT14 PE=1 SV=2 - [F1MC11_BOVIN]	0.000140972	1.96025
GO:0035556	intracellular signal transduction	0.885774	159	10	E1BNV7,F1MNQ4,F1MTZ1,F1MX12,P62894,Q0IIE1,Q2KJJ9,Q3ZC09,Q5E946,Q5E9V3,
	Accession	Description	p_value	6_0
	E1BNV7	Myosin IXB OS=Bos taurus GN=MYO9B PE=3 SV=2 - [E1BNV7_BOVIN]	0.000262525	0.5015
	F1MNQ4	Superoxide dismutase [Cu-Zn] OS=Bos taurus PE=3 SV=2 - [F1MNQ4_BOVIN]	6.31e-27	0.634868
	F1MTZ1	Protein NDRG2 OS=Bos taurus GN=NDRG2 PE=4 SV=2 - [F1MTZ1_BOVIN]	0.000108981	0.577833
	F1MX12	Ankyrin repeat domain 2 OS=Bos taurus GN=ANKRD2 PE=4 SV=2 - [F1MX12_BOVIN]	2.58e-06	1.9571
	P62894	Cytochrome c OS=Bos taurus GN=CYCS PE=1 SV=2 - [CYC_BOVIN]	2.88e-12	2.30116
	Q0IIE1	MYOZ1 protein OS=Bos taurus GN=MYOZ1 PE=2 SV=1 - [Q0IIE1_BOVIN]	2.27e-27	1.54859
	Q2KJJ9	Fructose-1,6-bisphosphatase isozyme 2 OS=Bos taurus GN=FBP2 PE=2 SV=1 - [F16P2_BOVIN]	4.35e-38	0.591181
	Q3ZC09	Beta-enolase OS=Bos taurus GN=ENO3 PE=2 SV=1 - [ENOB_BOVIN]	5.71e-292	0.623922
	Q5E946	Protein/nucleic acid deglycase DJ-1 OS=Bos taurus GN=PARK7 PE=2 SV=1 - [PARK7_BOVIN]	5.55e-66	0.583415
	Q5E9V3	Myozenin-2 OS=Bos taurus GN=MYOZ2 PE=2 SV=1 - [MYOZ2_BOVIN]	5.81e-28	2.21299
GO:0043066	negative regulation of apoptotic process	0.913388	94	5	A0A140T897,F1MNQ4,Q3ZC09,Q3ZC41,Q5E946,
	Accession	Description	p_value	6_0
	A0A140T897	Serum albumin OS=Bos taurus GN=ALB PE=3 SV=1 - [A0A140T897_BOVIN]	0	0.599004
	F1MNQ4	Superoxide dismutase [Cu-Zn] OS=Bos taurus PE=3 SV=2 - [F1MNQ4_BOVIN]	6.31e-27	0.634868
	Q3ZC09	Beta-enolase OS=Bos taurus GN=ENO3 PE=2 SV=1 - [ENOB_BOVIN]	5.71e-292	0.623922
	Q3ZC41	Acetyl-CoA acyltransferase 1 OS=Bos taurus GN=ACAA1 PE=1 SV=1 - [Q3ZC41_BOVIN]	0.00010344	0.66125
	Q5E946	Protein/nucleic acid deglycase DJ-1 OS=Bos taurus GN=PARK7 PE=2 SV=1 - [PARK7_BOVIN]	5.55e-66	0.583415
GO:0042063	gliogenesis	0.587392	23	2	F1MNQ4,F1MTZ1,
	Accession	Description	p_value	6_0
	F1MNQ4	Superoxide dismutase [Cu-Zn] OS=Bos taurus PE=3 SV=2 - [F1MNQ4_BOVIN]	6.31e-27	0.634868
	F1MTZ1	Protein NDRG2 OS=Bos taurus GN=NDRG2 PE=4 SV=2 - [F1MTZ1_BOVIN]	0.000108981	0.577833
GO:0030809	negative regulation of nucleotide biosynthetic process	0.408832	6	1	Q2KJJ9,
	Accession	Description	p_value	6_0
	Q2KJJ9	Fructose-1,6-bisphosphatase isozyme 2 OS=Bos taurus GN=FBP2 PE=2 SV=1 - [F16P2_BOVIN]	4.35e-38	0.591181
GO:0031400	negative regulation of protein modification process	0.771471	47	3	F1MTZ1,Q17QS4-2,Q5E946,
	Accession	Description	p_value	6_0
	F1MTZ1	Protein NDRG2 OS=Bos taurus GN=NDRG2 PE=4 SV=2 - [F1MTZ1_BOVIN]	0.000108981	0.577833
	Q17QS4-2	Isoform 2 of Phosphatidylinositol 4-phosphate 5-kinase-like protein 1 OS=Bos taurus GN=PIP5KL1 - [PI5L1_BOVIN]	0.00623878	0.5965
	Q5E946	Protein/nucleic acid deglycase DJ-1 OS=Bos taurus GN=PARK7 PE=2 SV=1 - [PARK7_BOVIN]	5.55e-66	0.583415
GO:0055081	anion homeostasis	0.408832	6	1	P33097,
	Accession	Description	p_value	6_0
	P33097	Aspartate aminotransferase, cytoplasmic OS=Bos taurus GN=GOT1 PE=1 SV=3 - [AATC_BOVIN]	1.8e-40	0.64256
GO:0019218	regulation of steroid metabolic process	0.458595	7	1	F1MNQ4,
	Accession	Description	p_value	6_0
	F1MNQ4	Superoxide dismutase [Cu-Zn] OS=Bos taurus PE=3 SV=2 - [F1MNQ4_BOVIN]	6.31e-27	0.634868
GO:0010927	cellular component assembly involved in morphogenesis	0.102636	58	8	F1MC11,F1MPU4,F1N2G0,Q08DP0,Q0IIE1,Q5E9V3,Q6T8D8,Q8MKH6-2,
	Accession	Description	p_value	6_0
	F1MC11	Keratin, type I cytoskeletal 14 OS=Bos taurus GN=KRT14 PE=1 SV=2 - [F1MC11_BOVIN]	0.000140972	1.96025
	F1MPU4	Myotilin OS=Bos taurus GN=MYOT PE=4 SV=1 - [F1MPU4_BOVIN]	1.98e-26	1.77285
	F1N2G0	Uncharacterized protein OS=Bos taurus PE=3 SV=2 - [F1N2G0_BOVIN]	4.64e-09	3.36125
	Q08DP0	Phosphoglucomutase-1 OS=Bos taurus GN=PGM1 PE=2 SV=1 - [PGM1_BOVIN]	0	0.509255
	Q0IIE1	MYOZ1 protein OS=Bos taurus GN=MYOZ1 PE=2 SV=1 - [Q0IIE1_BOVIN]	2.27e-27	1.54859
	Q5E9V3	Myozenin-2 OS=Bos taurus GN=MYOZ2 PE=2 SV=1 - [MYOZ2_BOVIN]	5.81e-28	2.21299
	Q6T8D8	Telethonin OS=Bos taurus GN=TCAP PE=2 SV=1 - [TELT_BOVIN]	0.0322288	3.12123
	Q8MKH6-2	Isoform 2 of Troponin T, slow skeletal muscle OS=Bos taurus GN=TNNT1 - [TNNT1_BOVIN]	2.15e-33	1.56723
GO:0006694	steroid biosynthetic process	0.297692	13	2	F1MNQ4,P16116,
	Accession	Description	p_value	6_0
	F1MNQ4	Superoxide dismutase [Cu-Zn] OS=Bos taurus PE=3 SV=2 - [F1MNQ4_BOVIN]	6.31e-27	0.634868
	P16116	Aldose reductase OS=Bos taurus GN=AKR1B1 PE=1 SV=1 - [ALDR_BOVIN]	3.17e-13	0.662056
GO:0046677	response to antibiotic	0.355123	36	4	F1MNQ4,P33097,Q5E946,Q862R2,
	Accession	Description	p_value	6_0
	F1MNQ4	Superoxide dismutase [Cu-Zn] OS=Bos taurus PE=3 SV=2 - [F1MNQ4_BOVIN]	6.31e-27	0.634868
	P33097	Aspartate aminotransferase, cytoplasmic OS=Bos taurus GN=GOT1 PE=1 SV=3 - [AATC_BOVIN]	1.8e-40	0.64256
	Q5E946	Protein/nucleic acid deglycase DJ-1 OS=Bos taurus GN=PARK7 PE=2 SV=1 - [PARK7_BOVIN]	5.55e-66	0.583415
	Q862R2	Similar to aspartate aminotransferase (Fragment) OS=Bos taurus PE=2 SV=1 - [Q862R2_BOVIN]	4.12e-10	1.94
GO:0019319	hexose biosynthetic process	0.00180437	12	5	Q2KJJ9,Q32KN6,Q3T0P6,Q3ZBD7,Q5E956,
	Accession	Description	p_value	6_0
	Q2KJJ9	Fructose-1,6-bisphosphatase isozyme 2 OS=Bos taurus GN=FBP2 PE=2 SV=1 - [F16P2_BOVIN]	4.35e-38	0.591181
	Q32KN6	Phosphoglycerate kinase OS=Bos taurus GN=PGK2 PE=2 SV=2 - [Q32KN6_BOVIN]	4.43e-07	0.487
	Q3T0P6	Phosphoglycerate kinase 1 OS=Bos taurus GN=PGK1 PE=2 SV=3 - [PGK1_BOVIN]	3.41e-210	0.54206
	Q3ZBD7	Glucose-6-phosphate isomerase OS=Bos taurus GN=GPI PE=2 SV=4 - [G6PI_BOVIN]	2.57e-169	0.615854
	Q5E956	Triosephosphate isomerase OS=Bos taurus GN=TPI1 PE=2 SV=3 - [TPIS_BOVIN]	1.9e-253	0.631511
GO:0007416	synapse assembly	0.584366	10	1	F1MWN3,
	Accession	Description	p_value	6_0
	F1MWN3	Nidogen 1 OS=Bos taurus GN=NID1 PE=4 SV=2 - [F1MWN3_BOVIN]	0.0410152	1.54964
GO:0022613	ribonucleoprotein complex biogenesis	0.941737	32	1	A3KN43,
	Accession	Description	p_value	6_0
	A3KN43	CNOT1 protein (Fragment) OS=Bos taurus GN=CNOT1 PE=2 SV=1 - [A3KN43_BOVIN]	0.00980844	0.627375
GO:0006110	regulation of glycolytic process	0.0570261	11	3	E1B959,F1N2F2,Q2KJJ9,
	Accession	Description	p_value	6_0
	E1B959	Phosphoglycerate mutase OS=Bos taurus PE=3 SV=1 - [E1B959_BOVIN]	2.09e-05	0.50725
	F1N2F2	Phosphoglycerate mutase OS=Bos taurus GN=PGAM2 PE=3 SV=2 - [F1N2F2_BOVIN]	3.58e-118	0.52576
	Q2KJJ9	Fructose-1,6-bisphosphatase isozyme 2 OS=Bos taurus GN=FBP2 PE=2 SV=1 - [F16P2_BOVIN]	4.35e-38	0.591181
GO:0009914	hormone transport	0.869105	23	1	Q5E946,
	Accession	Description	p_value	6_0
	Q5E946	Protein/nucleic acid deglycase DJ-1 OS=Bos taurus GN=PARK7 PE=2 SV=1 - [PARK7_BOVIN]	5.55e-66	0.583415
GO:0051767	nitric-oxide synthase biosynthetic process	0.0836694	1	1	F1MNQ4,
	Accession	Description	p_value	6_0
	F1MNQ4	Superoxide dismutase [Cu-Zn] OS=Bos taurus PE=3 SV=2 - [F1MNQ4_BOVIN]	6.31e-27	0.634868
GO:0000302	response to reactive oxygen species	0.219132	29	4	F1MNQ4,O77834,P41976,Q5E946,
	Accession	Description	p_value	6_0
	F1MNQ4	Superoxide dismutase [Cu-Zn] OS=Bos taurus PE=3 SV=2 - [F1MNQ4_BOVIN]	6.31e-27	0.634868
	O77834	Peroxiredoxin-6 OS=Bos taurus GN=PRDX6 PE=1 SV=3 - [PRDX6_BOVIN]	6.74e-46	0.587412
	P41976	Superoxide dismutase [Mn], mitochondrial OS=Bos taurus GN=SOD2 PE=2 SV=1 - [SODM_BOVIN]	0.00413239	1.51346
	Q5E946	Protein/nucleic acid deglycase DJ-1 OS=Bos taurus GN=PARK7 PE=2 SV=1 - [PARK7_BOVIN]	5.55e-66	0.583415
GO:0005984	disaccharide metabolic process	0.0836694	1	1	Q2KJJ9,
	Accession	Description	p_value	6_0
	Q2KJJ9	Fructose-1,6-bisphosphatase isozyme 2 OS=Bos taurus GN=FBP2 PE=2 SV=1 - [F16P2_BOVIN]	4.35e-38	0.591181
GO:1901606	alpha-amino acid catabolic process	0.253846	21	3	P33097,Q3ZC41,Q862R2,
	Accession	Description	p_value	6_0
	P33097	Aspartate aminotransferase, cytoplasmic OS=Bos taurus GN=GOT1 PE=1 SV=3 - [AATC_BOVIN]	1.8e-40	0.64256
	Q3ZC41	Acetyl-CoA acyltransferase 1 OS=Bos taurus GN=ACAA1 PE=1 SV=1 - [Q3ZC41_BOVIN]	0.00010344	0.66125
	Q862R2	Similar to aspartate aminotransferase (Fragment) OS=Bos taurus PE=2 SV=1 - [Q862R2_BOVIN]	4.12e-10	1.94
GO:0071704	organic substance metabolic process	0.624248	631	52	A0A0A0MPA0,A0A140T897,A0A140T8A5,A2I7M9,A3KN43,A5D984,A6QLC3,B3IVN4,E1B959,E1BL97,E1BM61,E1BP91,F1MC11,F1MFX9,F1MNQ4,F1MTZ1,F1MWN3,F1MX12,F1N206,F1N2F2,F1N2G0,G3MYN5,O77834,P00426,P00570,P10096,P16116,P33097,P41976,P62894,Q08DP0,Q0IIE1,Q0VCZ8,Q0VD18,Q17QS4-2,Q1JQD3,Q29RI6,Q29RK1,Q2KIW9,Q2KJJ9,Q32KN6,Q32LG3,Q3T0P6,Q3T145,Q3ZBD7,Q3ZC09,Q3ZC41,Q5E946,Q5E956,Q5E9V3,Q862R2,Q9XSN4,
	Accession	Description	p_value	6_0
	A0A0A0MPA0	Uncharacterized protein OS=Bos taurus GN=LOC784932 PE=1 SV=1 - [A0A0A0MPA0_BOVIN]	0.000974579	0.620125
	A0A140T897	Serum albumin OS=Bos taurus GN=ALB PE=3 SV=1 - [A0A140T897_BOVIN]	0	0.599004
	A0A140T8A5	Isocitrate dehydrogenase [NADP] OS=Bos taurus GN=IDH1 PE=1 SV=1 - [A0A140T8A5_BOVIN]	1.66e-05	0.493
	A2I7M9	Serpin A3-2 OS=Bos taurus GN=SERPINA3-2 PE=3 SV=1 - [SPA32_BOVIN]	0.000165976	0.58425
	A3KN43	CNOT1 protein (Fragment) OS=Bos taurus GN=CNOT1 PE=2 SV=1 - [A3KN43_BOVIN]	0.00980844	0.627375
	A5D984	Pyruvate kinase OS=Bos taurus GN=PKM2 PE=1 SV=1 - [A5D984_BOVIN]	0	0.640657
	A6QLC3	Uncharacterized protein (Fragment) OS=Bos taurus PE=2 SV=1 - [A6QLC3_BOVIN]	0.0176061	2.44742
	B3IVN4	M1-type pyruvate kinase (Fragment) OS=Bos taurus GN=PKM PE=2 SV=1 - [B3IVN4_BOVIN]	1.52e-12	0.592323
	E1B959	Phosphoglycerate mutase OS=Bos taurus PE=3 SV=1 - [E1B959_BOVIN]	2.09e-05	0.50725
	E1BL97	SRY-box 13 OS=Bos taurus GN=SOX13 PE=4 SV=1 - [E1BL97_BOVIN]	2.39e-06	0.38575
	E1BM61	Aminopeptidase OS=Bos taurus GN=LVRN PE=3 SV=1 - [E1BM61_BOVIN]	0.0021303	0.611
	E1BP91	Aminopeptidase OS=Bos taurus GN=NPEPPS PE=1 SV=2 - [E1BP91_BOVIN]	1.59e-18	0.636589
	F1MC11	Keratin, type I cytoskeletal 14 OS=Bos taurus GN=KRT14 PE=1 SV=2 - [F1MC11_BOVIN]	0.000140972	1.96025
	F1MFX9	Uncharacterized protein OS=Bos taurus GN=LOC504219 PE=4 SV=1 - [F1MFX9_BOVIN]	1.22e-05	0.551
	F1MNQ4	Superoxide dismutase [Cu-Zn] OS=Bos taurus PE=3 SV=2 - [F1MNQ4_BOVIN]	6.31e-27	0.634868
	F1MTZ1	Protein NDRG2 OS=Bos taurus GN=NDRG2 PE=4 SV=2 - [F1MTZ1_BOVIN]	0.000108981	0.577833
	F1MWN3	Nidogen 1 OS=Bos taurus GN=NID1 PE=4 SV=2 - [F1MWN3_BOVIN]	0.0410152	1.54964
	F1MX12	Ankyrin repeat domain 2 OS=Bos taurus GN=ANKRD2 PE=4 SV=2 - [F1MX12_BOVIN]	2.58e-06	1.9571
	F1N206	Dihydrolipoyl dehydrogenase OS=Bos taurus GN=DLD PE=1 SV=2 - [F1N206_BOVIN]	3.89e-05	1.54494
	F1N2F2	Phosphoglycerate mutase OS=Bos taurus GN=PGAM2 PE=3 SV=2 - [F1N2F2_BOVIN]	3.58e-118	0.52576
	F1N2G0	Uncharacterized protein OS=Bos taurus PE=3 SV=2 - [F1N2G0_BOVIN]	4.64e-09	3.36125
	G3MYN5	Uncharacterized protein OS=Bos taurus GN=TNNI1 PE=4 SV=1 - [G3MYN5_BOVIN]	5.92e-09	2.11391
	O77834	Peroxiredoxin-6 OS=Bos taurus GN=PRDX6 PE=1 SV=3 - [PRDX6_BOVIN]	6.74e-46	0.587412
	P00426	Cytochrome c oxidase subunit 5A, mitochondrial OS=Bos taurus GN=COX5A PE=1 SV=2 - [COX5A_BOVIN]	0.00010731	1.72366
	P00570	Adenylate kinase isoenzyme 1 OS=Bos taurus GN=AK1 PE=1 SV=2 - [KAD1_BOVIN]	3.45e-95	0.655574
	P10096	Glyceraldehyde-3-phosphate dehydrogenase OS=Bos taurus GN=GAPDH PE=1 SV=4 - [G3P_BOVIN]	0	0.620401
	P16116	Aldose reductase OS=Bos taurus GN=AKR1B1 PE=1 SV=1 - [ALDR_BOVIN]	3.17e-13	0.662056
	P33097	Aspartate aminotransferase, cytoplasmic OS=Bos taurus GN=GOT1 PE=1 SV=3 - [AATC_BOVIN]	1.8e-40	0.64256
	P41976	Superoxide dismutase [Mn], mitochondrial OS=Bos taurus GN=SOD2 PE=2 SV=1 - [SODM_BOVIN]	0.00413239	1.51346
	P62894	Cytochrome c OS=Bos taurus GN=CYCS PE=1 SV=2 - [CYC_BOVIN]	2.88e-12	2.30116
	Q08DP0	Phosphoglucomutase-1 OS=Bos taurus GN=PGM1 PE=2 SV=1 - [PGM1_BOVIN]	0	0.509255
	Q0IIE1	MYOZ1 protein OS=Bos taurus GN=MYOZ1 PE=2 SV=1 - [Q0IIE1_BOVIN]	2.27e-27	1.54859
	Q0VCZ8	Acyl-CoA synthetase long-chain family member 1 OS=Bos taurus GN=ACSL1 PE=1 SV=1 - [Q0VCZ8_BOVIN]	9.22e-07	1.91165
	Q0VD18	Phospholysine phosphohistidine inorganic pyrophosphate phosphatase OS=Bos taurus GN=LHPP PE=1 SV=1 - [LHPP_BOVIN]	0.000126611	0.416125
	Q17QS4-2	Isoform 2 of Phosphatidylinositol 4-phosphate 5-kinase-like protein 1 OS=Bos taurus GN=PIP5KL1 - [PI5L1_BOVIN]	0.00623878	0.5965
	Q1JQD3	Paraoxonase 3 OS=Bos taurus GN=PON3 PE=1 SV=1 - [Q1JQD3_BOVIN]	1.59e-11	4.15725
	Q29RI6	Calcium-binding protein 39 OS=Bos taurus GN=CAB39 PE=2 SV=1 - [CAB39_BOVIN]	4.72e-05	0.58725
	Q29RK1	Citrate synthase, mitochondrial OS=Bos taurus GN=CS PE=1 SV=1 - [CISY_BOVIN]	8.48e-05	1.52059
	Q2KIW9	UMP-CMP kinase OS=Bos taurus GN=CMPK1 PE=2 SV=2 - [KCY_BOVIN]	6.01e-07	0.624
	Q2KJJ9	Fructose-1,6-bisphosphatase isozyme 2 OS=Bos taurus GN=FBP2 PE=2 SV=1 - [F16P2_BOVIN]	4.35e-38	0.591181
	Q32KN6	Phosphoglycerate kinase OS=Bos taurus GN=PGK2 PE=2 SV=2 - [Q32KN6_BOVIN]	4.43e-07	0.487
	Q32LG3	Malate dehydrogenase, mitochondrial OS=Bos taurus GN=MDH2 PE=1 SV=1 - [MDHM_BOVIN]	8.06e-46	2.22782
	Q3T0P6	Phosphoglycerate kinase 1 OS=Bos taurus GN=PGK1 PE=2 SV=3 - [PGK1_BOVIN]	3.41e-210	0.54206
	Q3T145	Malate dehydrogenase, cytoplasmic OS=Bos taurus GN=MDH1 PE=2 SV=3 - [MDHC_BOVIN]	1.19e-96	0.641981
	Q3ZBD7	Glucose-6-phosphate isomerase OS=Bos taurus GN=GPI PE=2 SV=4 - [G6PI_BOVIN]	2.57e-169	0.615854
	Q3ZC09	Beta-enolase OS=Bos taurus GN=ENO3 PE=2 SV=1 - [ENOB_BOVIN]	5.71e-292	0.623922
	Q3ZC41	Acetyl-CoA acyltransferase 1 OS=Bos taurus GN=ACAA1 PE=1 SV=1 - [Q3ZC41_BOVIN]	0.00010344	0.66125
	Q5E946	Protein/nucleic acid deglycase DJ-1 OS=Bos taurus GN=PARK7 PE=2 SV=1 - [PARK7_BOVIN]	5.55e-66	0.583415
	Q5E956	Triosephosphate isomerase OS=Bos taurus GN=TPI1 PE=2 SV=3 - [TPIS_BOVIN]	1.9e-253	0.631511
	Q5E9V3	Myozenin-2 OS=Bos taurus GN=MYOZ2 PE=2 SV=1 - [MYOZ2_BOVIN]	5.81e-28	2.21299
	Q862R2	Similar to aspartate aminotransferase (Fragment) OS=Bos taurus PE=2 SV=1 - [Q862R2_BOVIN]	4.12e-10	1.94
	Q9XSN4	Glyceraldehyde-3-phosphate dehydrogenase like-17 protein (Fragment) OS=Bos taurus GN=GAPDL17 PE=2 SV=1 - [Q9XSN4_BOVIN]	1.93e-06	0.5965
GO:0001990	regulation of systemic arterial blood pressure by hormone	0.0585757	5	2	E1BM61,E1BP91,
	Accession	Description	p_value	6_0
	E1BM61	Aminopeptidase OS=Bos taurus GN=LVRN PE=3 SV=1 - [E1BM61_BOVIN]	0.0021303	0.611
	E1BP91	Aminopeptidase OS=Bos taurus GN=NPEPPS PE=1 SV=2 - [E1BP91_BOVIN]	1.59e-18	0.636589
GO:0050729	positive regulation of inflammatory response	0.295358	4	1	Q5E946,
	Accession	Description	p_value	6_0
	Q5E946	Protein/nucleic acid deglycase DJ-1 OS=Bos taurus GN=PARK7 PE=2 SV=1 - [PARK7_BOVIN]	5.55e-66	0.583415
GO:0001542	ovulation from ovarian follicle	0.0836694	1	1	A0A140T897,
	Accession	Description	p_value	6_0
	A0A140T897	Serum albumin OS=Bos taurus GN=ALB PE=3 SV=1 - [A0A140T897_BOVIN]	0	0.599004
GO:0055080	cation homeostasis	0.992902	55	1	F1MNQ4,
	Accession	Description	p_value	6_0
	F1MNQ4	Superoxide dismutase [Cu-Zn] OS=Bos taurus PE=3 SV=2 - [F1MNQ4_BOVIN]	6.31e-27	0.634868
GO:0048839	inner ear development	0.201059	10	2	F1MNQ4,Q6T8D8,
	Accession	Description	p_value	6_0
	F1MNQ4	Superoxide dismutase [Cu-Zn] OS=Bos taurus PE=3 SV=2 - [F1MNQ4_BOVIN]	6.31e-27	0.634868
	Q6T8D8	Telethonin OS=Bos taurus GN=TCAP PE=2 SV=1 - [TELT_BOVIN]	0.0322288	3.12123
GO:0072524	pyridine-containing compound metabolic process	6.46427e-08	38	15	A0A140T8A5,A5D984,B3IVN4,E1B959,F1MFX9,F1N2F2,P10096,Q2KJJ9,Q32KN6,Q3T0P6,Q3T145,Q3ZBD7,Q3ZC09,Q5E956,Q9XSN4,
	Accession	Description	p_value	6_0
	A0A140T8A5	Isocitrate dehydrogenase [NADP] OS=Bos taurus GN=IDH1 PE=1 SV=1 - [A0A140T8A5_BOVIN]	1.66e-05	0.493
	A5D984	Pyruvate kinase OS=Bos taurus GN=PKM2 PE=1 SV=1 - [A5D984_BOVIN]	0	0.640657
	B3IVN4	M1-type pyruvate kinase (Fragment) OS=Bos taurus GN=PKM PE=2 SV=1 - [B3IVN4_BOVIN]	1.52e-12	0.592323
	E1B959	Phosphoglycerate mutase OS=Bos taurus PE=3 SV=1 - [E1B959_BOVIN]	2.09e-05	0.50725
	F1MFX9	Uncharacterized protein OS=Bos taurus GN=LOC504219 PE=4 SV=1 - [F1MFX9_BOVIN]	1.22e-05	0.551
	F1N2F2	Phosphoglycerate mutase OS=Bos taurus GN=PGAM2 PE=3 SV=2 - [F1N2F2_BOVIN]	3.58e-118	0.52576
	P10096	Glyceraldehyde-3-phosphate dehydrogenase OS=Bos taurus GN=GAPDH PE=1 SV=4 - [G3P_BOVIN]	0	0.620401
	Q2KJJ9	Fructose-1,6-bisphosphatase isozyme 2 OS=Bos taurus GN=FBP2 PE=2 SV=1 - [F16P2_BOVIN]	4.35e-38	0.591181
	Q32KN6	Phosphoglycerate kinase OS=Bos taurus GN=PGK2 PE=2 SV=2 - [Q32KN6_BOVIN]	4.43e-07	0.487
	Q3T0P6	Phosphoglycerate kinase 1 OS=Bos taurus GN=PGK1 PE=2 SV=3 - [PGK1_BOVIN]	3.41e-210	0.54206
	Q3T145	Malate dehydrogenase, cytoplasmic OS=Bos taurus GN=MDH1 PE=2 SV=3 - [MDHC_BOVIN]	1.19e-96	0.641981
	Q3ZBD7	Glucose-6-phosphate isomerase OS=Bos taurus GN=GPI PE=2 SV=4 - [G6PI_BOVIN]	2.57e-169	0.615854
	Q3ZC09	Beta-enolase OS=Bos taurus GN=ENO3 PE=2 SV=1 - [ENOB_BOVIN]	5.71e-292	0.623922
	Q5E956	Triosephosphate isomerase OS=Bos taurus GN=TPI1 PE=2 SV=3 - [TPIS_BOVIN]	1.9e-253	0.631511
	Q9XSN4	Glyceraldehyde-3-phosphate dehydrogenase like-17 protein (Fragment) OS=Bos taurus GN=GAPDL17 PE=2 SV=1 - [Q9XSN4_BOVIN]	1.93e-06	0.5965
GO:0010565	regulation of cellular ketone metabolic process	0.681189	13	1	Q5E946,
	Accession	Description	p_value	6_0
	Q5E946	Protein/nucleic acid deglycase DJ-1 OS=Bos taurus GN=PARK7 PE=2 SV=1 - [PARK7_BOVIN]	5.55e-66	0.583415
GO:0061687	detoxification of inorganic compound	0.0836694	1	1	Q5E946,
	Accession	Description	p_value	6_0
	Q5E946	Protein/nucleic acid deglycase DJ-1 OS=Bos taurus GN=PARK7 PE=2 SV=1 - [PARK7_BOVIN]	5.55e-66	0.583415
GO:1903428	positive regulation of reactive oxygen species biosynthetic process	0.354554	5	1	Q5E946,
	Accession	Description	p_value	6_0
	Q5E946	Protein/nucleic acid deglycase DJ-1 OS=Bos taurus GN=PARK7 PE=2 SV=1 - [PARK7_BOVIN]	5.55e-66	0.583415
GO:0046365	monosaccharide catabolic process	0.201059	10	2	Q08DP0,Q3ZC09,
	Accession	Description	p_value	6_0
	Q08DP0	Phosphoglucomutase-1 OS=Bos taurus GN=PGM1 PE=2 SV=1 - [PGM1_BOVIN]	0	0.509255
	Q3ZC09	Beta-enolase OS=Bos taurus GN=ENO3 PE=2 SV=1 - [ENOB_BOVIN]	5.71e-292	0.623922
GO:0015696	ammonium transport	0.0836694	1	1	Q5E946,
	Accession	Description	p_value	6_0
	Q5E946	Protein/nucleic acid deglycase DJ-1 OS=Bos taurus GN=PARK7 PE=2 SV=1 - [PARK7_BOVIN]	5.55e-66	0.583415
GO:0046112	nucleobase biosynthetic process	0.0585757	5	2	P00570,Q2KIW9,
	Accession	Description	p_value	6_0
	P00570	Adenylate kinase isoenzyme 1 OS=Bos taurus GN=AK1 PE=1 SV=2 - [KAD1_BOVIN]	3.45e-95	0.655574
	Q2KIW9	UMP-CMP kinase OS=Bos taurus GN=CMPK1 PE=2 SV=2 - [KCY_BOVIN]	6.01e-07	0.624
GO:0055009	atrial cardiac muscle tissue morphogenesis	0.458595	7	1	F1N2G0,
	Accession	Description	p_value	6_0
	F1N2G0	Uncharacterized protein OS=Bos taurus PE=3 SV=2 - [F1N2G0_BOVIN]	4.64e-09	3.36125
GO:0040013	negative regulation of locomotion	0.587392	23	2	F1MC11,Q17QS4-2,
	Accession	Description	p_value	6_0
	F1MC11	Keratin, type I cytoskeletal 14 OS=Bos taurus GN=KRT14 PE=1 SV=2 - [F1MC11_BOVIN]	0.000140972	1.96025
	Q17QS4-2	Isoform 2 of Phosphatidylinositol 4-phosphate 5-kinase-like protein 1 OS=Bos taurus GN=PIP5KL1 - [PI5L1_BOVIN]	0.00623878	0.5965
GO:0009165	nucleotide biosynthetic process	1.05067e-05	60	16	A5D984,B3IVN4,E1B959,F1MFX9,F1N2F2,P00570,P10096,Q2KIW9,Q2KJJ9,Q32KN6,Q3T0P6,Q3ZBD7,Q3ZC09,Q3ZC41,Q5E956,Q9XSN4,
	Accession	Description	p_value	6_0
	A5D984	Pyruvate kinase OS=Bos taurus GN=PKM2 PE=1 SV=1 - [A5D984_BOVIN]	0	0.640657
	B3IVN4	M1-type pyruvate kinase (Fragment) OS=Bos taurus GN=PKM PE=2 SV=1 - [B3IVN4_BOVIN]	1.52e-12	0.592323
	E1B959	Phosphoglycerate mutase OS=Bos taurus PE=3 SV=1 - [E1B959_BOVIN]	2.09e-05	0.50725
	F1MFX9	Uncharacterized protein OS=Bos taurus GN=LOC504219 PE=4 SV=1 - [F1MFX9_BOVIN]	1.22e-05	0.551
	F1N2F2	Phosphoglycerate mutase OS=Bos taurus GN=PGAM2 PE=3 SV=2 - [F1N2F2_BOVIN]	3.58e-118	0.52576
	P00570	Adenylate kinase isoenzyme 1 OS=Bos taurus GN=AK1 PE=1 SV=2 - [KAD1_BOVIN]	3.45e-95	0.655574
	P10096	Glyceraldehyde-3-phosphate dehydrogenase OS=Bos taurus GN=GAPDH PE=1 SV=4 - [G3P_BOVIN]	0	0.620401
	Q2KIW9	UMP-CMP kinase OS=Bos taurus GN=CMPK1 PE=2 SV=2 - [KCY_BOVIN]	6.01e-07	0.624
	Q2KJJ9	Fructose-1,6-bisphosphatase isozyme 2 OS=Bos taurus GN=FBP2 PE=2 SV=1 - [F16P2_BOVIN]	4.35e-38	0.591181
	Q32KN6	Phosphoglycerate kinase OS=Bos taurus GN=PGK2 PE=2 SV=2 - [Q32KN6_BOVIN]	4.43e-07	0.487
	Q3T0P6	Phosphoglycerate kinase 1 OS=Bos taurus GN=PGK1 PE=2 SV=3 - [PGK1_BOVIN]	3.41e-210	0.54206
	Q3ZBD7	Glucose-6-phosphate isomerase OS=Bos taurus GN=GPI PE=2 SV=4 - [G6PI_BOVIN]	2.57e-169	0.615854
	Q3ZC09	Beta-enolase OS=Bos taurus GN=ENO3 PE=2 SV=1 - [ENOB_BOVIN]	5.71e-292	0.623922
	Q3ZC41	Acetyl-CoA acyltransferase 1 OS=Bos taurus GN=ACAA1 PE=1 SV=1 - [Q3ZC41_BOVIN]	0.00010344	0.66125
	Q5E956	Triosephosphate isomerase OS=Bos taurus GN=TPI1 PE=2 SV=3 - [TPIS_BOVIN]	1.9e-253	0.631511
	Q9XSN4	Glyceraldehyde-3-phosphate dehydrogenase like-17 protein (Fragment) OS=Bos taurus GN=GAPDL17 PE=2 SV=1 - [Q9XSN4_BOVIN]	1.93e-06	0.5965
GO:0032879	regulation of localization	0.981521	225	12	F1MC11,F1MWN3,F1MX12,P10096,P63315,Q0VCZ8,Q17QS4-2,Q1JQD3,Q3T0I5,Q3ZC41,Q5E946,Q9XSN4,
	Accession	Description	p_value	6_0
	F1MC11	Keratin, type I cytoskeletal 14 OS=Bos taurus GN=KRT14 PE=1 SV=2 - [F1MC11_BOVIN]	0.000140972	1.96025
	F1MWN3	Nidogen 1 OS=Bos taurus GN=NID1 PE=4 SV=2 - [F1MWN3_BOVIN]	0.0410152	1.54964
	F1MX12	Ankyrin repeat domain 2 OS=Bos taurus GN=ANKRD2 PE=4 SV=2 - [F1MX12_BOVIN]	2.58e-06	1.9571
	P10096	Glyceraldehyde-3-phosphate dehydrogenase OS=Bos taurus GN=GAPDH PE=1 SV=4 - [G3P_BOVIN]	0	0.620401
	P63315	Troponin C, slow skeletal and cardiac muscles OS=Bos taurus GN=TNNC1 PE=1 SV=1 - [TNNC1_BOVIN]	0	1.59079
	Q0VCZ8	Acyl-CoA synthetase long-chain family member 1 OS=Bos taurus GN=ACSL1 PE=1 SV=1 - [Q0VCZ8_BOVIN]	9.22e-07	1.91165
	Q17QS4-2	Isoform 2 of Phosphatidylinositol 4-phosphate 5-kinase-like protein 1 OS=Bos taurus GN=PIP5KL1 - [PI5L1_BOVIN]	0.00623878	0.5965
	Q1JQD3	Paraoxonase 3 OS=Bos taurus GN=PON3 PE=1 SV=1 - [Q1JQD3_BOVIN]	1.59e-11	4.15725
	Q3T0I5	Mitochondrial fission 1 protein OS=Bos taurus GN=FIS1 PE=2 SV=1 - [FIS1_BOVIN]	1.68e-10	1.6115
	Q3ZC41	Acetyl-CoA acyltransferase 1 OS=Bos taurus GN=ACAA1 PE=1 SV=1 - [Q3ZC41_BOVIN]	0.00010344	0.66125
	Q5E946	Protein/nucleic acid deglycase DJ-1 OS=Bos taurus GN=PARK7 PE=2 SV=1 - [PARK7_BOVIN]	5.55e-66	0.583415
	Q9XSN4	Glyceraldehyde-3-phosphate dehydrogenase like-17 protein (Fragment) OS=Bos taurus GN=GAPDL17 PE=2 SV=1 - [Q9XSN4_BOVIN]	1.93e-06	0.5965
GO:0051489	regulation of filopodium assembly	0.504216	8	1	E1BNV7,
	Accession	Description	p_value	6_0
	E1BNV7	Myosin IXB OS=Bos taurus GN=MYO9B PE=3 SV=2 - [E1BNV7_BOVIN]	0.000262525	0.5015
GO:0033993	response to lipid	0.494927	55	5	A0A140T8A5,A3KN43,F1MX12,P33097,Q5E946,
	Accession	Description	p_value	6_0
	A0A140T8A5	Isocitrate dehydrogenase [NADP] OS=Bos taurus GN=IDH1 PE=1 SV=1 - [A0A140T8A5_BOVIN]	1.66e-05	0.493
	A3KN43	CNOT1 protein (Fragment) OS=Bos taurus GN=CNOT1 PE=2 SV=1 - [A3KN43_BOVIN]	0.00980844	0.627375
	F1MX12	Ankyrin repeat domain 2 OS=Bos taurus GN=ANKRD2 PE=4 SV=2 - [F1MX12_BOVIN]	2.58e-06	1.9571
	P33097	Aspartate aminotransferase, cytoplasmic OS=Bos taurus GN=GOT1 PE=1 SV=3 - [AATC_BOVIN]	1.8e-40	0.64256
	Q5E946	Protein/nucleic acid deglycase DJ-1 OS=Bos taurus GN=PARK7 PE=2 SV=1 - [PARK7_BOVIN]	5.55e-66	0.583415
GO:0045110	intermediate filament bundle assembly	0.295358	4	1	F1MC11,
	Accession	Description	p_value	6_0
	F1MC11	Keratin, type I cytoskeletal 14 OS=Bos taurus GN=KRT14 PE=1 SV=2 - [F1MC11_BOVIN]	0.000140972	1.96025
GO:0046545	development of primary female sexual characteristics	0.0585757	5	2	A0A140T897,F1MNQ4,
	Accession	Description	p_value	6_0
	A0A140T897	Serum albumin OS=Bos taurus GN=ALB PE=3 SV=1 - [A0A140T897_BOVIN]	0	0.599004
	F1MNQ4	Superoxide dismutase [Cu-Zn] OS=Bos taurus PE=3 SV=2 - [F1MNQ4_BOVIN]	6.31e-27	0.634868
GO:0030330	DNA damage response, signal transduction by p53 class mediator	0.160415	2	1	F1MX12,
	Accession	Description	p_value	6_0
	F1MX12	Ankyrin repeat domain 2 OS=Bos taurus GN=ANKRD2 PE=4 SV=2 - [F1MX12_BOVIN]	2.58e-06	1.9571
GO:0050789	regulation of biological process	0.487308	542	46	A0A0A0MPA0,A0A140T897,A0A140T8A5,A2I7M9,A3KN43,A5D984,B3IVN4,E1B959,E1BDC7,E1BL97,E1BNV7,F1MC11,F1MFX9,F1MKE7,F1MNQ4,F1MTZ1,F1MWN3,F1MX12,F1N206,F1N2F2,F1N2G0,G3MYN5,O77834,P10096,P33097,P41976,P60661,P62894,P63315,Q0IIE1,Q0VCZ8,Q148H2,Q17QS4-2,Q1JQD3,Q29RI6,Q2KJJ9,Q32KN6,Q3SZR3,Q3T0I5,Q3T0P6,Q3ZC09,Q3ZC41,Q5E946,Q5E9V3,Q8MKH6-2,Q9XSN4,
	Accession	Description	p_value	6_0
	A0A0A0MPA0	Uncharacterized protein OS=Bos taurus GN=LOC784932 PE=1 SV=1 - [A0A0A0MPA0_BOVIN]	0.000974579	0.620125
	A0A140T897	Serum albumin OS=Bos taurus GN=ALB PE=3 SV=1 - [A0A140T897_BOVIN]	0	0.599004
	A0A140T8A5	Isocitrate dehydrogenase [NADP] OS=Bos taurus GN=IDH1 PE=1 SV=1 - [A0A140T8A5_BOVIN]	1.66e-05	0.493
	A2I7M9	Serpin A3-2 OS=Bos taurus GN=SERPINA3-2 PE=3 SV=1 - [SPA32_BOVIN]	0.000165976	0.58425
	A3KN43	CNOT1 protein (Fragment) OS=Bos taurus GN=CNOT1 PE=2 SV=1 - [A3KN43_BOVIN]	0.00980844	0.627375
	A5D984	Pyruvate kinase OS=Bos taurus GN=PKM2 PE=1 SV=1 - [A5D984_BOVIN]	0	0.640657
	B3IVN4	M1-type pyruvate kinase (Fragment) OS=Bos taurus GN=PKM PE=2 SV=1 - [B3IVN4_BOVIN]	1.52e-12	0.592323
	E1B959	Phosphoglycerate mutase OS=Bos taurus PE=3 SV=1 - [E1B959_BOVIN]	2.09e-05	0.50725
	E1BDC7	Uncharacterized protein OS=Bos taurus PE=4 SV=2 - [E1BDC7_BOVIN]	0.0101786	2.56439
	E1BL97	SRY-box 13 OS=Bos taurus GN=SOX13 PE=4 SV=1 - [E1BL97_BOVIN]	2.39e-06	0.38575
	E1BNV7	Myosin IXB OS=Bos taurus GN=MYO9B PE=3 SV=2 - [E1BNV7_BOVIN]	0.000262525	0.5015
	F1MC11	Keratin, type I cytoskeletal 14 OS=Bos taurus GN=KRT14 PE=1 SV=2 - [F1MC11_BOVIN]	0.000140972	1.96025
	F1MFX9	Uncharacterized protein OS=Bos taurus GN=LOC504219 PE=4 SV=1 - [F1MFX9_BOVIN]	1.22e-05	0.551
	F1MKE7	Uncharacterized protein OS=Bos taurus GN=KRT6C PE=3 SV=2 - [F1MKE7_BOVIN]	0.00945055	1.70162
	F1MNQ4	Superoxide dismutase [Cu-Zn] OS=Bos taurus PE=3 SV=2 - [F1MNQ4_BOVIN]	6.31e-27	0.634868
	F1MTZ1	Protein NDRG2 OS=Bos taurus GN=NDRG2 PE=4 SV=2 - [F1MTZ1_BOVIN]	0.000108981	0.577833
	F1MWN3	Nidogen 1 OS=Bos taurus GN=NID1 PE=4 SV=2 - [F1MWN3_BOVIN]	0.0410152	1.54964
	F1MX12	Ankyrin repeat domain 2 OS=Bos taurus GN=ANKRD2 PE=4 SV=2 - [F1MX12_BOVIN]	2.58e-06	1.9571
	F1N206	Dihydrolipoyl dehydrogenase OS=Bos taurus GN=DLD PE=1 SV=2 - [F1N206_BOVIN]	3.89e-05	1.54494
	F1N2F2	Phosphoglycerate mutase OS=Bos taurus GN=PGAM2 PE=3 SV=2 - [F1N2F2_BOVIN]	3.58e-118	0.52576
	F1N2G0	Uncharacterized protein OS=Bos taurus PE=3 SV=2 - [F1N2G0_BOVIN]	4.64e-09	3.36125
	G3MYN5	Uncharacterized protein OS=Bos taurus GN=TNNI1 PE=4 SV=1 - [G3MYN5_BOVIN]	5.92e-09	2.11391
	O77834	Peroxiredoxin-6 OS=Bos taurus GN=PRDX6 PE=1 SV=3 - [PRDX6_BOVIN]	6.74e-46	0.587412
	P10096	Glyceraldehyde-3-phosphate dehydrogenase OS=Bos taurus GN=GAPDH PE=1 SV=4 - [G3P_BOVIN]	0	0.620401
	P33097	Aspartate aminotransferase, cytoplasmic OS=Bos taurus GN=GOT1 PE=1 SV=3 - [AATC_BOVIN]	1.8e-40	0.64256
	P41976	Superoxide dismutase [Mn], mitochondrial OS=Bos taurus GN=SOD2 PE=2 SV=1 - [SODM_BOVIN]	0.00413239	1.51346
	P60661	Myosin light polypeptide 6 OS=Bos taurus GN=MYL6 PE=2 SV=2 - [MYL6_BOVIN]	1.45e-06	1.59014
	P62894	Cytochrome c OS=Bos taurus GN=CYCS PE=1 SV=2 - [CYC_BOVIN]	2.88e-12	2.30116
	P63315	Troponin C, slow skeletal and cardiac muscles OS=Bos taurus GN=TNNC1 PE=1 SV=1 - [TNNC1_BOVIN]	0	1.59079
	Q0IIE1	MYOZ1 protein OS=Bos taurus GN=MYOZ1 PE=2 SV=1 - [Q0IIE1_BOVIN]	2.27e-27	1.54859
	Q0VCZ8	Acyl-CoA synthetase long-chain family member 1 OS=Bos taurus GN=ACSL1 PE=1 SV=1 - [Q0VCZ8_BOVIN]	9.22e-07	1.91165
	Q148H2	Myosin light chain 6B OS=Bos taurus GN=MYL6B PE=2 SV=1 - [Q148H2_BOVIN]	1.47e-173	2.4608
	Q17QS4-2	Isoform 2 of Phosphatidylinositol 4-phosphate 5-kinase-like protein 1 OS=Bos taurus GN=PIP5KL1 - [PI5L1_BOVIN]	0.00623878	0.5965
	Q1JQD3	Paraoxonase 3 OS=Bos taurus GN=PON3 PE=1 SV=1 - [Q1JQD3_BOVIN]	1.59e-11	4.15725
	Q29RI6	Calcium-binding protein 39 OS=Bos taurus GN=CAB39 PE=2 SV=1 - [CAB39_BOVIN]	4.72e-05	0.58725
	Q2KJJ9	Fructose-1,6-bisphosphatase isozyme 2 OS=Bos taurus GN=FBP2 PE=2 SV=1 - [F16P2_BOVIN]	4.35e-38	0.591181
	Q32KN6	Phosphoglycerate kinase OS=Bos taurus GN=PGK2 PE=2 SV=2 - [Q32KN6_BOVIN]	4.43e-07	0.487
	Q3SZR3	Alpha-1-acid glycoprotein OS=Bos taurus GN=ORM1 PE=2 SV=1 - [A1AG_BOVIN]	6.99e-16	0.634214
	Q3T0I5	Mitochondrial fission 1 protein OS=Bos taurus GN=FIS1 PE=2 SV=1 - [FIS1_BOVIN]	1.68e-10	1.6115
	Q3T0P6	Phosphoglycerate kinase 1 OS=Bos taurus GN=PGK1 PE=2 SV=3 - [PGK1_BOVIN]	3.41e-210	0.54206
	Q3ZC09	Beta-enolase OS=Bos taurus GN=ENO3 PE=2 SV=1 - [ENOB_BOVIN]	5.71e-292	0.623922
	Q3ZC41	Acetyl-CoA acyltransferase 1 OS=Bos taurus GN=ACAA1 PE=1 SV=1 - [Q3ZC41_BOVIN]	0.00010344	0.66125
	Q5E946	Protein/nucleic acid deglycase DJ-1 OS=Bos taurus GN=PARK7 PE=2 SV=1 - [PARK7_BOVIN]	5.55e-66	0.583415
	Q5E9V3	Myozenin-2 OS=Bos taurus GN=MYOZ2 PE=2 SV=1 - [MYOZ2_BOVIN]	5.81e-28	2.21299
	Q8MKH6-2	Isoform 2 of Troponin T, slow skeletal muscle OS=Bos taurus GN=TNNT1 - [TNNT1_BOVIN]	2.15e-33	1.56723
	Q9XSN4	Glyceraldehyde-3-phosphate dehydrogenase like-17 protein (Fragment) OS=Bos taurus GN=GAPDL17 PE=2 SV=1 - [Q9XSN4_BOVIN]	1.93e-06	0.5965
GO:0021591	ventricular system development	0.230805	3	1	G3N1C8,
	Accession	Description	p_value	6_0
	G3N1C8	Dynein axonemal heavy chain 1 OS=Bos taurus GN=DNAH1 PE=4 SV=1 - [G3N1C8_BOVIN]	7.8e-07	0.4415
GO:0051668	localization within membrane	0.584366	10	1	F1MWN3,
	Accession	Description	p_value	6_0
	F1MWN3	Nidogen 1 OS=Bos taurus GN=NID1 PE=4 SV=2 - [F1MWN3_BOVIN]	0.0410152	1.54964
GO:0003018	vascular process in circulatory system	0.843477	21	1	F1MNQ4,
[truncated: 9,967 more rows]

## Sheet: Molecular Function
Term	Description	P-value	# in background	# in different	Protein involve
GO:0032947	protein-containing complex scaffold activity	0.584366	10	1	A3KN43,
	Accession	Description	p_value	6_0
	A3KN43	CNOT1 protein (Fragment) OS=Bos taurus GN=CNOT1 PE=2 SV=1 - [A3KN43_BOVIN]	0.00980844	0.627375
GO:0030414	peptidase inhibitor activity	0.536593	21	2	A0A0A0MPA0,A2I7M9,
	Accession	Description	p_value	6_0
	A0A0A0MPA0	Uncharacterized protein OS=Bos taurus GN=LOC784932 PE=1 SV=1 - [A0A0A0MPA0_BOVIN]	0.000974579	0.620125
	A2I7M9	Serpin A3-2 OS=Bos taurus GN=SERPINA3-2 PE=3 SV=1 - [SPA32_BOVIN]	0.000165976	0.58425
GO:0005507	copper ion binding	0.0585757	5	2	F1MNQ4,Q5E946,
	Accession	Description	p_value	6_0
	F1MNQ4	Superoxide dismutase [Cu-Zn] OS=Bos taurus PE=3 SV=2 - [F1MNQ4_BOVIN]	6.31e-27	0.634868
	Q5E946	Protein/nucleic acid deglycase DJ-1 OS=Bos taurus GN=PARK7 PE=2 SV=1 - [PARK7_BOVIN]	5.55e-66	0.583415
GO:0047801	L-cysteine:2-oxoglutarate aminotransferase activity	0.160415	2	1	P33097,
	Accession	Description	p_value	6_0
	P33097	Aspartate aminotransferase, cytoplasmic OS=Bos taurus GN=GOT1 PE=1 SV=3 - [AATC_BOVIN]	1.8e-40	0.64256
GO:0004619	phosphoglycerate mutase activity	0.0196367	3	2	E1B959,F1N2F2,
	Accession	Description	p_value	6_0
	E1B959	Phosphoglycerate mutase OS=Bos taurus PE=3 SV=1 - [E1B959_BOVIN]	2.09e-05	0.50725
	F1N2F2	Phosphoglycerate mutase OS=Bos taurus GN=PGAM2 PE=3 SV=2 - [F1N2F2_BOVIN]	3.58e-118	0.52576
GO:0008307	structural constituent of muscle	0.23776	30	4	F1MC11,P60661,Q148H2,Q6T8D8,
	Accession	Description	p_value	6_0
	F1MC11	Keratin, type I cytoskeletal 14 OS=Bos taurus GN=KRT14 PE=1 SV=2 - [F1MC11_BOVIN]	0.000140972	1.96025
	P60661	Myosin light polypeptide 6 OS=Bos taurus GN=MYL6 PE=2 SV=2 - [MYL6_BOVIN]	1.45e-06	1.59014
	Q148H2	Myosin light chain 6B OS=Bos taurus GN=MYL6B PE=2 SV=1 - [Q148H2_BOVIN]	1.47e-173	2.4608
	Q6T8D8	Telethonin OS=Bos taurus GN=TCAP PE=2 SV=1 - [TELT_BOVIN]	0.0322288	3.12123
GO:0042826	histone deacetylase binding	0.458595	7	1	F1MX12,
	Accession	Description	p_value	6_0
	F1MX12	Ankyrin repeat domain 2 OS=Bos taurus GN=ANKRD2 PE=4 SV=2 - [F1MX12_BOVIN]	2.58e-06	1.9571
GO:0042277	peptide binding	0.655781	26	2	E1BM61,E1BP91,
	Accession	Description	p_value	6_0
	E1BM61	Aminopeptidase OS=Bos taurus GN=LVRN PE=3 SV=1 - [E1BM61_BOVIN]	0.0021303	0.611
	E1BP91	Aminopeptidase OS=Bos taurus GN=NPEPPS PE=1 SV=2 - [E1BP91_BOVIN]	1.59e-18	0.636589
GO:0044212	transcription regulatory region DNA binding	0.452917	18	2	E1BL97,Q3ZC09,
	Accession	Description	p_value	6_0
	E1BL97	SRY-box 13 OS=Bos taurus GN=SOX13 PE=4 SV=1 - [E1BL97_BOVIN]	2.39e-06	0.38575
	Q3ZC09	Beta-enolase OS=Bos taurus GN=ENO3 PE=2 SV=1 - [ENOB_BOVIN]	5.71e-292	0.623922
GO:0060090	molecular adaptor activity	0.843477	21	1	Q6T8D8,
	Accession	Description	p_value	6_0
	Q6T8D8	Telethonin OS=Bos taurus GN=TCAP PE=2 SV=1 - [TELT_BOVIN]	0.0322288	3.12123
GO:0016896	exoribonuclease activity, producing 5'-phosphomonoesters	0.160415	2	1	A3KN43,
	Accession	Description	p_value	6_0
	A3KN43	CNOT1 protein (Fragment) OS=Bos taurus GN=CNOT1 PE=2 SV=1 - [A3KN43_BOVIN]	0.00980844	0.627375
GO:0003712	transcription coregulator activity	0.74956	31	2	F1MX12,Q5E946,
	Accession	Description	p_value	6_0
	F1MX12	Ankyrin repeat domain 2 OS=Bos taurus GN=ANKRD2 PE=4 SV=2 - [F1MX12_BOVIN]	2.58e-06	1.9571
	Q5E946	Protein/nucleic acid deglycase DJ-1 OS=Bos taurus GN=PARK7 PE=2 SV=1 - [PARK7_BOVIN]	5.55e-66	0.583415
GO:0004743	pyruvate kinase activity	0.0069232	2	2	A5D984,B3IVN4,
	Accession	Description	p_value	6_0
	A5D984	Pyruvate kinase OS=Bos taurus GN=PKM2 PE=1 SV=1 - [A5D984_BOVIN]	0	0.640657
	B3IVN4	M1-type pyruvate kinase (Fragment) OS=Bos taurus GN=PKM PE=2 SV=1 - [B3IVN4_BOVIN]	1.52e-12	0.592323
GO:0036440	citrate synthase activity	0.0836694	1	1	Q29RK1,
	Accession	Description	p_value	6_0
	Q29RK1	Citrate synthase, mitochondrial OS=Bos taurus GN=CS PE=1 SV=1 - [CISY_BOVIN]	8.48e-05	1.52059
GO:0004177	aminopeptidase activity	0.139249	8	2	E1BM61,E1BP91,
	Accession	Description	p_value	6_0
	E1BM61	Aminopeptidase OS=Bos taurus GN=LVRN PE=3 SV=1 - [E1BM61_BOVIN]	0.0021303	0.611
	E1BP91	Aminopeptidase OS=Bos taurus GN=NPEPPS PE=1 SV=2 - [E1BP91_BOVIN]	1.59e-18	0.636589
GO:0008569	ATP-dependent microtubule motor activity, minus-end-directed	0.295358	4	1	G3N1C8,
	Accession	Description	p_value	6_0
	G3N1C8	Dynein axonemal heavy chain 1 OS=Bos taurus GN=DNAH1 PE=4 SV=1 - [G3N1C8_BOVIN]	7.8e-07	0.4415
GO:0019787	ubiquitin-like protein transferase activity	0.329813	14	2	A6QLC3,F1MNQ4,
	Accession	Description	p_value	6_0
	A6QLC3	Uncharacterized protein (Fragment) OS=Bos taurus PE=2 SV=1 - [A6QLC3_BOVIN]	0.0176061	2.44742
	F1MNQ4	Superoxide dismutase [Cu-Zn] OS=Bos taurus PE=3 SV=2 - [F1MNQ4_BOVIN]	6.31e-27	0.634868
GO:0050840	extracellular matrix binding	0.651689	12	1	F1MWN3,
	Accession	Description	p_value	6_0
	F1MWN3	Nidogen 1 OS=Bos taurus GN=NID1 PE=4 SV=2 - [F1MWN3_BOVIN]	0.0410152	1.54964
GO:0016796	exonuclease activity, active with either ribo- or deoxyribonucleic acids and producing 5'-phosphomonoesters	0.160415	2	1	A3KN43,
	Accession	Description	p_value	6_0
	A3KN43	CNOT1 protein (Fragment) OS=Bos taurus GN=CNOT1 PE=2 SV=1 - [A3KN43_BOVIN]	0.00980844	0.627375
GO:0015643	toxic substance binding	0.0836694	1	1	A0A140T897,
	Accession	Description	p_value	6_0
	A0A140T897	Serum albumin OS=Bos taurus GN=ALB PE=3 SV=1 - [A0A140T897_BOVIN]	0	0.599004
GO:0019903	protein phosphatase binding	0.795474	18	1	F1MNQ4,
	Accession	Description	p_value	6_0
	F1MNQ4	Superoxide dismutase [Cu-Zn] OS=Bos taurus PE=3 SV=2 - [F1MNQ4_BOVIN]	6.31e-27	0.634868
GO:0070279	vitamin B6 binding	0.0327999	9	3	A0A140T897,P33097,Q862R2,
	Accession	Description	p_value	6_0
	A0A140T897	Serum albumin OS=Bos taurus GN=ALB PE=3 SV=1 - [A0A140T897_BOVIN]	0	0.599004
	P33097	Aspartate aminotransferase, cytoplasmic OS=Bos taurus GN=GOT1 PE=1 SV=3 - [AATC_BOVIN]	1.8e-40	0.64256
	Q862R2	Similar to aspartate aminotransferase (Fragment) OS=Bos taurus PE=2 SV=1 - [Q862R2_BOVIN]	4.12e-10	1.94
GO:0004674	protein serine/threonine kinase activity	0.776444	17	1	F1MFX9,
	Accession	Description	p_value	6_0
	F1MFX9	Uncharacterized protein OS=Bos taurus GN=LOC504219 PE=4 SV=1 - [F1MFX9_BOVIN]	1.22e-05	0.551
GO:0046983	protein dimerization activity	0.30501	121	12	A0A140T8A5,F1MC11,F1MNQ4,F1MWN3,P63315,Q0VD18,Q1JQD3,Q32LG3,Q3ZC09,Q5E946,Q5E956,Q5KR47,
	Accession	Description	p_value	6_0
	A0A140T8A5	Isocitrate dehydrogenase [NADP] OS=Bos taurus GN=IDH1 PE=1 SV=1 - [A0A140T8A5_BOVIN]	1.66e-05	0.493
	F1MC11	Keratin, type I cytoskeletal 14 OS=Bos taurus GN=KRT14 PE=1 SV=2 - [F1MC11_BOVIN]	0.000140972	1.96025
	F1MNQ4	Superoxide dismutase [Cu-Zn] OS=Bos taurus PE=3 SV=2 - [F1MNQ4_BOVIN]	6.31e-27	0.634868
	F1MWN3	Nidogen 1 OS=Bos taurus GN=NID1 PE=4 SV=2 - [F1MWN3_BOVIN]	0.0410152	1.54964
	P63315	Troponin C, slow skeletal and cardiac muscles OS=Bos taurus GN=TNNC1 PE=1 SV=1 - [TNNC1_BOVIN]	0	1.59079
	Q0VD18	Phospholysine phosphohistidine inorganic pyrophosphate phosphatase OS=Bos taurus GN=LHPP PE=1 SV=1 - [LHPP_BOVIN]	0.000126611	0.416125
	Q1JQD3	Paraoxonase 3 OS=Bos taurus GN=PON3 PE=1 SV=1 - [Q1JQD3_BOVIN]	1.59e-11	4.15725
	Q32LG3	Malate dehydrogenase, mitochondrial OS=Bos taurus GN=MDH2 PE=1 SV=1 - [MDHM_BOVIN]	8.06e-46	2.22782
	Q3ZC09	Beta-enolase OS=Bos taurus GN=ENO3 PE=2 SV=1 - [ENOB_BOVIN]	5.71e-292	0.623922
	Q5E946	Protein/nucleic acid deglycase DJ-1 OS=Bos taurus GN=PARK7 PE=2 SV=1 - [PARK7_BOVIN]	5.55e-66	0.583415
	Q5E956	Triosephosphate isomerase OS=Bos taurus GN=TPI1 PE=2 SV=3 - [TPIS_BOVIN]	1.9e-253	0.631511
	Q5KR47	Tropomyosin alpha-3 chain OS=Bos taurus GN=TPM3 PE=2 SV=1 - [TPM3_BOVIN]	1.09e-161	1.93626
GO:0097718	disordered domain specific binding	0.301237	23	3	P10096,Q5KR47,Q9XSN4,
	Accession	Description	p_value	6_0
	P10096	Glyceraldehyde-3-phosphate dehydrogenase OS=Bos taurus GN=GAPDH PE=1 SV=4 - [G3P_BOVIN]	0	0.620401
	Q5KR47	Tropomyosin alpha-3 chain OS=Bos taurus GN=TPM3 PE=2 SV=1 - [TPM3_BOVIN]	1.09e-161	1.93626
	Q9XSN4	Glyceraldehyde-3-phosphate dehydrogenase like-17 protein (Fragment) OS=Bos taurus GN=GAPDL17 PE=2 SV=1 - [Q9XSN4_BOVIN]	1.93e-06	0.5965
GO:0005518	collagen binding	0.504216	8	1	F1MWN3,
	Accession	Description	p_value	6_0
	F1MWN3	Nidogen 1 OS=Bos taurus GN=NID1 PE=4 SV=2 - [F1MWN3_BOVIN]	0.0410152	1.54964
GO:0005198	structural molecule activity	0.966652	126	6	A3KN43,F1MC11,F1MKE7,P60661,Q148H2,Q6T8D8,
	Accession	Description	p_value	6_0
	A3KN43	CNOT1 protein (Fragment) OS=Bos taurus GN=CNOT1 PE=2 SV=1 - [A3KN43_BOVIN]	0.00980844	0.627375
	F1MC11	Keratin, type I cytoskeletal 14 OS=Bos taurus GN=KRT14 PE=1 SV=2 - [F1MC11_BOVIN]	0.000140972	1.96025
	F1MKE7	Uncharacterized protein OS=Bos taurus GN=KRT6C PE=3 SV=2 - [F1MKE7_BOVIN]	0.00945055	1.70162
	P60661	Myosin light polypeptide 6 OS=Bos taurus GN=MYL6 PE=2 SV=2 - [MYL6_BOVIN]	1.45e-06	1.59014
	Q148H2	Myosin light chain 6B OS=Bos taurus GN=MYL6B PE=2 SV=1 - [Q148H2_BOVIN]	1.47e-173	2.4608
	Q6T8D8	Telethonin OS=Bos taurus GN=TCAP PE=2 SV=1 - [TELT_BOVIN]	0.0322288	3.12123
GO:0016298	lipase activity	0.230805	3	1	O77834,
	Accession	Description	p_value	6_0
	O77834	Peroxiredoxin-6 OS=Bos taurus GN=PRDX6 PE=1 SV=3 - [PRDX6_BOVIN]	6.74e-46	0.587412
GO:0016887	ATPase activity	0.690695	81	6	E1BNV7,F1N2G0,G3MYN5,G3N1C8,P60661,Q148H2,
	Accession	Description	p_value	6_0
	E1BNV7	Myosin IXB OS=Bos taurus GN=MYO9B PE=3 SV=2 - [E1BNV7_BOVIN]	0.000262525	0.5015
	F1N2G0	Uncharacterized protein OS=Bos taurus PE=3 SV=2 - [F1N2G0_BOVIN]	4.64e-09	3.36125
	G3MYN5	Uncharacterized protein OS=Bos taurus GN=TNNI1 PE=4 SV=1 - [G3MYN5_BOVIN]	5.92e-09	2.11391
	G3N1C8	Dynein axonemal heavy chain 1 OS=Bos taurus GN=DNAH1 PE=4 SV=1 - [G3N1C8_BOVIN]	7.8e-07	0.4415
	P60661	Myosin light polypeptide 6 OS=Bos taurus GN=MYL6 PE=2 SV=2 - [MYL6_BOVIN]	1.45e-06	1.59014
	Q148H2	Myosin light chain 6B OS=Bos taurus GN=MYL6B PE=2 SV=1 - [Q148H2_BOVIN]	1.47e-173	2.4608
GO:0004364	glutathione transferase activity	0.0232514	8	3	A1A4L7,A4IFG0,F1MUX6,
	Accession	Description	p_value	6_0
	A1A4L7	Glutathione S-transferase Mu 1 OS=Bos taurus GN=GSTM4 PE=2 SV=1 - [A1A4L7_BOVIN]	0.0380517	0.31575
	A4IFG0	GSTM1 protein OS=Bos taurus GN=GSTM1 PE=2 SV=1 - [A4IFG0_BOVIN]	4.24e-05	0.44975
	F1MUX6	Glutathione S-transferase OS=Bos taurus GN=GSTM3 PE=1 SV=2 - [F1MUX6_BOVIN]	1.69e-09	0.60115
GO:0043891	glyceraldehyde-3-phosphate dehydrogenase (NAD(P)+) (phosphorylating) activity	0.0196367	3	2	P10096,Q9XSN4,
	Accession	Description	p_value	6_0
	P10096	Glyceraldehyde-3-phosphate dehydrogenase OS=Bos taurus GN=GAPDH PE=1 SV=4 - [G3P_BOVIN]	0	0.620401
	Q9XSN4	Glyceraldehyde-3-phosphate dehydrogenase like-17 protein (Fragment) OS=Bos taurus GN=GAPDL17 PE=2 SV=1 - [Q9XSN4_BOVIN]	1.93e-06	0.5965
GO:0016676	oxidoreductase activity, acting on a heme group of donors, oxygen as acceptor	0.408832	6	1	P00426,
	Accession	Description	p_value	6_0
	P00426	Cytochrome c oxidase subunit 5A, mitochondrial OS=Bos taurus GN=COX5A PE=1 SV=2 - [COX5A_BOVIN]	0.00010731	1.72366
GO:0004721	phosphoprotein phosphatase activity	0.651689	12	1	Q0VD18,
	Accession	Description	p_value	6_0
	Q0VD18	Phospholysine phosphohistidine inorganic pyrophosphate phosphatase OS=Bos taurus GN=LHPP PE=1 SV=1 - [LHPP_BOVIN]	0.000126611	0.416125
GO:0000981	RNA polymerase II transcription factor activity, sequence-specific DNA binding	0.584366	10	1	Q3ZC09,
	Accession	Description	p_value	6_0
	Q3ZC09	Beta-enolase OS=Bos taurus GN=ENO3 PE=2 SV=1 - [ENOB_BOVIN]	5.71e-292	0.623922
GO:0043177	organic acid binding	0.776444	17	1	A0A140T897,
	Accession	Description	p_value	6_0
	A0A140T897	Serum albumin OS=Bos taurus GN=ALB PE=3 SV=1 - [A0A140T897_BOVIN]	0	0.599004
GO:0030955	potassium ion binding	0.110249	7	2	A5D984,B3IVN4,
	Accession	Description	p_value	6_0
	A5D984	Pyruvate kinase OS=Bos taurus GN=PKM2 PE=1 SV=1 - [A5D984_BOVIN]	0	0.640657
	B3IVN4	M1-type pyruvate kinase (Fragment) OS=Bos taurus GN=PKM PE=2 SV=1 - [B3IVN4_BOVIN]	1.52e-12	0.592323
GO:0036478	L-dopa decarboxylase activator activity	0.0836694	1	1	Q5E946,
	Accession	Description	p_value	6_0
	Q5E946	Protein/nucleic acid deglycase DJ-1 OS=Bos taurus GN=PARK7 PE=2 SV=1 - [PARK7_BOVIN]	5.55e-66	0.583415
GO:0052689	carboxylic ester hydrolase activity	0.110249	7	2	O77834,Q1JQD3,
	Accession	Description	p_value	6_0
	O77834	Peroxiredoxin-6 OS=Bos taurus GN=PRDX6 PE=1 SV=3 - [PRDX6_BOVIN]	6.74e-46	0.587412
	Q1JQD3	Paraoxonase 3 OS=Bos taurus GN=PON3 PE=1 SV=1 - [Q1JQD3_BOVIN]	1.59e-11	4.15725
GO:0004365	glyceraldehyde-3-phosphate dehydrogenase (NAD+) (phosphorylating) activity	0.0196367	3	2	P10096,Q9XSN4,
	Accession	Description	p_value	6_0
	P10096	Glyceraldehyde-3-phosphate dehydrogenase OS=Bos taurus GN=GAPDH PE=1 SV=4 - [G3P_BOVIN]	0	0.620401
	Q9XSN4	Glyceraldehyde-3-phosphate dehydrogenase like-17 protein (Fragment) OS=Bos taurus GN=GAPDL17 PE=2 SV=1 - [Q9XSN4_BOVIN]	1.93e-06	0.5965
GO:0097159	organic cyclic compound binding	0.924824	352	24	A0A140T897,A0A140T8A5,E1BL97,E1BNV7,F1MFX9,F1MX12,F1N206,F1N2G0,F1N5M2,G3MYN5,G3N1C8,P00570,P10096,P33097,P62894,Q17QS4-2,Q2KIW9,Q2KJJ9,Q32KN6,Q3T0P6,Q3ZC09,Q5E946,Q862R2,Q9XSN4,
	Accession	Description	p_value	6_0
	A0A140T897	Serum albumin OS=Bos taurus GN=ALB PE=3 SV=1 - [A0A140T897_BOVIN]	0	0.599004
	A0A140T8A5	Isocitrate dehydrogenase [NADP] OS=Bos taurus GN=IDH1 PE=1 SV=1 - [A0A140T8A5_BOVIN]	1.66e-05	0.493
	E1BL97	SRY-box 13 OS=Bos taurus GN=SOX13 PE=4 SV=1 - [E1BL97_BOVIN]	2.39e-06	0.38575
	E1BNV7	Myosin IXB OS=Bos taurus GN=MYO9B PE=3 SV=2 - [E1BNV7_BOVIN]	0.000262525	0.5015
	F1MFX9	Uncharacterized protein OS=Bos taurus GN=LOC504219 PE=4 SV=1 - [F1MFX9_BOVIN]	1.22e-05	0.551
	F1MX12	Ankyrin repeat domain 2 OS=Bos taurus GN=ANKRD2 PE=4 SV=2 - [F1MX12_BOVIN]	2.58e-06	1.9571
	F1N206	Dihydrolipoyl dehydrogenase OS=Bos taurus GN=DLD PE=1 SV=2 - [F1N206_BOVIN]	3.89e-05	1.54494
	F1N2G0	Uncharacterized protein OS=Bos taurus PE=3 SV=2 - [F1N2G0_BOVIN]	4.64e-09	3.36125
	F1N5M2	Vitamin D-binding protein OS=Bos taurus GN=GC PE=3 SV=2 - [F1N5M2_BOVIN]	2.26e-05	0.5635
	G3MYN5	Uncharacterized protein OS=Bos taurus GN=TNNI1 PE=4 SV=1 - [G3MYN5_BOVIN]	5.92e-09	2.11391
	G3N1C8	Dynein axonemal heavy chain 1 OS=Bos taurus GN=DNAH1 PE=4 SV=1 - [G3N1C8_BOVIN]	7.8e-07	0.4415
	P00570	Adenylate kinase isoenzyme 1 OS=Bos taurus GN=AK1 PE=1 SV=2 - [KAD1_BOVIN]	3.45e-95	0.655574
	P10096	Glyceraldehyde-3-phosphate dehydrogenase OS=Bos taurus GN=GAPDH PE=1 SV=4 - [G3P_BOVIN]	0	0.620401
	P33097	Aspartate aminotransferase, cytoplasmic OS=Bos taurus GN=GOT1 PE=1 SV=3 - [AATC_BOVIN]	1.8e-40	0.64256
	P62894	Cytochrome c OS=Bos taurus GN=CYCS PE=1 SV=2 - [CYC_BOVIN]	2.88e-12	2.30116
	Q17QS4-2	Isoform 2 of Phosphatidylinositol 4-phosphate 5-kinase-like protein 1 OS=Bos taurus GN=PIP5KL1 - [PI5L1_BOVIN]	0.00623878	0.5965
	Q2KIW9	UMP-CMP kinase OS=Bos taurus GN=CMPK1 PE=2 SV=2 - [KCY_BOVIN]	6.01e-07	0.624
	Q2KJJ9	Fructose-1,6-bisphosphatase isozyme 2 OS=Bos taurus GN=FBP2 PE=2 SV=1 - [F16P2_BOVIN]	4.35e-38	0.591181
	Q32KN6	Phosphoglycerate kinase OS=Bos taurus GN=PGK2 PE=2 SV=2 - [Q32KN6_BOVIN]	4.43e-07	0.487
	Q3T0P6	Phosphoglycerate kinase 1 OS=Bos taurus GN=PGK1 PE=2 SV=3 - [PGK1_BOVIN]	3.41e-210	0.54206
	Q3ZC09	Beta-enolase OS=Bos taurus GN=ENO3 PE=2 SV=1 - [ENOB_BOVIN]	5.71e-292	0.623922
	Q5E946	Protein/nucleic acid deglycase DJ-1 OS=Bos taurus GN=PARK7 PE=2 SV=1 - [PARK7_BOVIN]	5.55e-66	0.583415
	Q862R2	Similar to aspartate aminotransferase (Fragment) OS=Bos taurus PE=2 SV=1 - [Q862R2_BOVIN]	4.12e-10	1.94
	Q9XSN4	Glyceraldehyde-3-phosphate dehydrogenase like-17 protein (Fragment) OS=Bos taurus GN=GAPDL17 PE=2 SV=1 - [Q9XSN4_BOVIN]	1.93e-06	0.5965
GO:0051920	peroxiredoxin activity	0.0831656	6	2	O77834,Q5E946,
	Accession	Description	p_value	6_0
	O77834	Peroxiredoxin-6 OS=Bos taurus GN=PRDX6 PE=1 SV=3 - [PRDX6_BOVIN]	6.74e-46	0.587412
	Q5E946	Protein/nucleic acid deglycase DJ-1 OS=Bos taurus GN=PARK7 PE=2 SV=1 - [PARK7_BOVIN]	5.55e-66	0.583415
GO:0043531	ADP binding	0.0134198	12	4	E1BNV7,F1MFX9,Q32KN6,Q3T0P6,
	Accession	Description	p_value	6_0
	E1BNV7	Myosin IXB OS=Bos taurus GN=MYO9B PE=3 SV=2 - [E1BNV7_BOVIN]	0.000262525	0.5015
	F1MFX9	Uncharacterized protein OS=Bos taurus GN=LOC504219 PE=4 SV=1 - [F1MFX9_BOVIN]	1.22e-05	0.551
	Q32KN6	Phosphoglycerate kinase OS=Bos taurus GN=PGK2 PE=2 SV=2 - [Q32KN6_BOVIN]	4.43e-07	0.487
	Q3T0P6	Phosphoglycerate kinase 1 OS=Bos taurus GN=PGK1 PE=2 SV=3 - [PGK1_BOVIN]	3.41e-210	0.54206
GO:0016491	oxidoreductase activity	0.161318	127	14	A0A140T8A5,F1MNQ4,F1N206,O77834,P00426,P10096,P16116,P41976,P62894,Q32LG3,Q3T145,Q3ZC41,Q5E946,Q9XSN4,
	Accession	Description	p_value	6_0
	A0A140T8A5	Isocitrate dehydrogenase [NADP] OS=Bos taurus GN=IDH1 PE=1 SV=1 - [A0A140T8A5_BOVIN]	1.66e-05	0.493
	F1MNQ4	Superoxide dismutase [Cu-Zn] OS=Bos taurus PE=3 SV=2 - [F1MNQ4_BOVIN]	6.31e-27	0.634868
	F1N206	Dihydrolipoyl dehydrogenase OS=Bos taurus GN=DLD PE=1 SV=2 - [F1N206_BOVIN]	3.89e-05	1.54494
	O77834	Peroxiredoxin-6 OS=Bos taurus GN=PRDX6 PE=1 SV=3 - [PRDX6_BOVIN]	6.74e-46	0.587412
	P00426	Cytochrome c oxidase subunit 5A, mitochondrial OS=Bos taurus GN=COX5A PE=1 SV=2 - [COX5A_BOVIN]	0.00010731	1.72366
	P10096	Glyceraldehyde-3-phosphate dehydrogenase OS=Bos taurus GN=GAPDH PE=1 SV=4 - [G3P_BOVIN]	0	0.620401
	P16116	Aldose reductase OS=Bos taurus GN=AKR1B1 PE=1 SV=1 - [ALDR_BOVIN]	3.17e-13	0.662056
	P41976	Superoxide dismutase [Mn], mitochondrial OS=Bos taurus GN=SOD2 PE=2 SV=1 - [SODM_BOVIN]	0.00413239	1.51346
	P62894	Cytochrome c OS=Bos taurus GN=CYCS PE=1 SV=2 - [CYC_BOVIN]	2.88e-12	2.30116
	Q32LG3	Malate dehydrogenase, mitochondrial OS=Bos taurus GN=MDH2 PE=1 SV=1 - [MDHM_BOVIN]	8.06e-46	2.22782
	Q3T145	Malate dehydrogenase, cytoplasmic OS=Bos taurus GN=MDH1 PE=2 SV=3 - [MDHC_BOVIN]	1.19e-96	0.641981
	Q3ZC41	Acetyl-CoA acyltransferase 1 OS=Bos taurus GN=ACAA1 PE=1 SV=1 - [Q3ZC41_BOVIN]	0.00010344	0.66125
	Q5E946	Protein/nucleic acid deglycase DJ-1 OS=Bos taurus GN=PARK7 PE=2 SV=1 - [PARK7_BOVIN]	5.55e-66	0.583415
	Q9XSN4	Glyceraldehyde-3-phosphate dehydrogenase like-17 protein (Fragment) OS=Bos taurus GN=GAPDL17 PE=2 SV=1 - [Q9XSN4_BOVIN]	1.93e-06	0.5965
GO:0004784	superoxide dismutase activity	0.0069232	2	2	F1MNQ4,P41976,
	Accession	Description	p_value	6_0
	F1MNQ4	Superoxide dismutase [Cu-Zn] OS=Bos taurus PE=3 SV=2 - [F1MNQ4_BOVIN]	6.31e-27	0.634868
	P41976	Superoxide dismutase [Mn], mitochondrial OS=Bos taurus GN=SOD2 PE=2 SV=1 - [SODM_BOVIN]	0.00413239	1.51346
GO:0051373	FATZ binding	4.58195e-05	4	4	Q08DI7,Q0IIE1,Q5E9V3,Q6T8D8,
	Accession	Description	p_value	6_0
	Q08DI7	Myozenin 3 OS=Bos taurus GN=MYOZ3 PE=2 SV=1 - [Q08DI7_BOVIN]	0.00463875	1.8308
	Q0IIE1	MYOZ1 protein OS=Bos taurus GN=MYOZ1 PE=2 SV=1 - [Q0IIE1_BOVIN]	2.27e-27	1.54859
	Q5E9V3	Myozenin-2 OS=Bos taurus GN=MYOZ2 PE=2 SV=1 - [MYOZ2_BOVIN]	5.81e-28	2.21299
	Q6T8D8	Telethonin OS=Bos taurus GN=TCAP PE=2 SV=1 - [TELT_BOVIN]	0.0322288	3.12123
GO:0017111	nucleoside-triphosphatase activity	0.889324	104	6	E1BNV7,F1N2G0,G3MYN5,G3N1C8,P60661,Q148H2,
	Accession	Description	p_value	6_0
	E1BNV7	Myosin IXB OS=Bos taurus GN=MYO9B PE=3 SV=2 - [E1BNV7_BOVIN]	0.000262525	0.5015
	F1N2G0	Uncharacterized protein OS=Bos taurus PE=3 SV=2 - [F1N2G0_BOVIN]	4.64e-09	3.36125
	G3MYN5	Uncharacterized protein OS=Bos taurus GN=TNNI1 PE=4 SV=1 - [G3MYN5_BOVIN]	5.92e-09	2.11391
	G3N1C8	Dynein axonemal heavy chain 1 OS=Bos taurus GN=DNAH1 PE=4 SV=1 - [G3N1C8_BOVIN]	7.8e-07	0.4415
	P60661	Myosin light polypeptide 6 OS=Bos taurus GN=MYL6 PE=2 SV=2 - [MYL6_BOVIN]	1.45e-06	1.59014
	Q148H2	Myosin light chain 6B OS=Bos taurus GN=MYL6B PE=2 SV=1 - [Q148H2_BOVIN]	1.47e-173	2.4608
GO:0004623	phospholipase A2 activity	0.0836694	1	1	O77834,
	Accession	Description	p_value	6_0
	O77834	Peroxiredoxin-6 OS=Bos taurus GN=PRDX6 PE=1 SV=3 - [PRDX6_BOVIN]	6.74e-46	0.587412
GO:0003690	double-stranded DNA binding	0.587392	23	2	E1BL97,Q3ZC09,
	Accession	Description	p_value	6_0
	E1BL97	SRY-box 13 OS=Bos taurus GN=SOX13 PE=4 SV=1 - [E1BL97_BOVIN]	2.39e-06	0.38575
	Q3ZC09	Beta-enolase OS=Bos taurus GN=ENO3 PE=2 SV=1 - [ENOB_BOVIN]	5.71e-292	0.623922
GO:0004842	ubiquitin-protein transferase activity	0.329813	14	2	A6QLC3,F1MNQ4,
	Accession	Description	p_value	6_0
	A6QLC3	Uncharacterized protein (Fragment) OS=Bos taurus PE=2 SV=1 - [A6QLC3_BOVIN]	0.0176061	2.44742
	F1MNQ4	Superoxide dismutase [Cu-Zn] OS=Bos taurus PE=3 SV=2 - [F1MNQ4_BOVIN]	6.31e-27	0.634868
GO:0042578	phosphoric ester hydrolase activity	0.207781	19	3	Q0VD18,Q1JQD3,Q2KJJ9,
	Accession	Description	p_value	6_0
	Q0VD18	Phospholysine phosphohistidine inorganic pyrophosphate phosphatase OS=Bos taurus GN=LHPP PE=1 SV=1 - [LHPP_BOVIN]	0.000126611	0.416125
	Q1JQD3	Paraoxonase 3 OS=Bos taurus GN=PON3 PE=1 SV=1 - [Q1JQD3_BOVIN]	1.59e-11	4.15725
	Q2KJJ9	Fructose-1,6-bisphosphatase isozyme 2 OS=Bos taurus GN=FBP2 PE=2 SV=1 - [F16P2_BOVIN]	4.35e-38	0.591181
GO:0050145	nucleoside monophosphate kinase activity	0.0371451	4	2	P00570,Q2KIW9,
	Accession	Description	p_value	6_0
	P00570	Adenylate kinase isoenzyme 1 OS=Bos taurus GN=AK1 PE=1 SV=2 - [KAD1_BOVIN]	3.45e-95	0.655574
	Q2KIW9	UMP-CMP kinase OS=Bos taurus GN=CMPK1 PE=2 SV=2 - [KCY_BOVIN]	6.01e-07	0.624
GO:0017124	SH3 domain binding	0.546035	9	1	F1MPU4,
	Accession	Description	p_value	6_0
	F1MPU4	Myotilin OS=Bos taurus GN=MYOT PE=4 SV=1 - [F1MPU4_BOVIN]	1.98e-26	1.77285
GO:0060589	nucleoside-triphosphatase regulator activity	0.812903	19	1	E1BNV7,
	Accession	Description	p_value	6_0
	E1BNV7	Myosin IXB OS=Bos taurus GN=MYO9B PE=3 SV=2 - [E1BNV7_BOVIN]	0.000262525	0.5015
GO:0017076	purine nucleotide binding	0.84018	164	11	E1BNV7,F1MFX9,F1N2G0,G3MYN5,G3N1C8,P00570,Q17QS4-2,Q2KIW9,Q2KJJ9,Q32KN6,Q3T0P6,
	Accession	Description	p_value	6_0
	E1BNV7	Myosin IXB OS=Bos taurus GN=MYO9B PE=3 SV=2 - [E1BNV7_BOVIN]	0.000262525	0.5015
	F1MFX9	Uncharacterized protein OS=Bos taurus GN=LOC504219 PE=4 SV=1 - [F1MFX9_BOVIN]	1.22e-05	0.551
	F1N2G0	Uncharacterized protein OS=Bos taurus PE=3 SV=2 - [F1N2G0_BOVIN]	4.64e-09	3.36125
	G3MYN5	Uncharacterized protein OS=Bos taurus GN=TNNI1 PE=4 SV=1 - [G3MYN5_BOVIN]	5.92e-09	2.11391
	G3N1C8	Dynein axonemal heavy chain 1 OS=Bos taurus GN=DNAH1 PE=4 SV=1 - [G3N1C8_BOVIN]	7.8e-07	0.4415
	P00570	Adenylate kinase isoenzyme 1 OS=Bos taurus GN=AK1 PE=1 SV=2 - [KAD1_BOVIN]	3.45e-95	0.655574
	Q17QS4-2	Isoform 2 of Phosphatidylinositol 4-phosphate 5-kinase-like protein 1 OS=Bos taurus GN=PIP5KL1 - [PI5L1_BOVIN]	0.00623878	0.5965
	Q2KIW9	UMP-CMP kinase OS=Bos taurus GN=CMPK1 PE=2 SV=2 - [KCY_BOVIN]	6.01e-07	0.624
	Q2KJJ9	Fructose-1,6-bisphosphatase isozyme 2 OS=Bos taurus GN=FBP2 PE=2 SV=1 - [F16P2_BOVIN]	4.35e-38	0.591181
	Q32KN6	Phosphoglycerate kinase OS=Bos taurus GN=PGK2 PE=2 SV=2 - [Q32KN6_BOVIN]	4.43e-07	0.487
	Q3T0P6	Phosphoglycerate kinase 1 OS=Bos taurus GN=PGK1 PE=2 SV=3 - [PGK1_BOVIN]	3.41e-210	0.54206
GO:0004672	protein kinase activity	0.696228	28	2	E1BNV7,F1MFX9,
	Accession	Description	p_value	6_0
	E1BNV7	Myosin IXB OS=Bos taurus GN=MYO9B PE=3 SV=2 - [E1BNV7_BOVIN]	0.000262525	0.5015
	F1MFX9	Uncharacterized protein OS=Bos taurus GN=LOC504219 PE=4 SV=1 - [F1MFX9_BOVIN]	1.22e-05	0.551
GO:0043422	protein kinase B binding	0.0836694	1	1	F1MX12,
	Accession	Description	p_value	6_0
	F1MX12	Ankyrin repeat domain 2 OS=Bos taurus GN=ANKRD2 PE=4 SV=2 - [F1MX12_BOVIN]	2.58e-06	1.9571
GO:0097367	carbohydrate derivative binding	0.925103	196	12	E1BNV7,F1MFX9,F1MWN3,F1N2G0,G3MYN5,G3N1C8,P00570,Q17QS4-2,Q2KIW9,Q2KJJ9,Q32KN6,Q3T0P6,
	Accession	Description	p_value	6_0
	E1BNV7	Myosin IXB OS=Bos taurus GN=MYO9B PE=3 SV=2 - [E1BNV7_BOVIN]	0.000262525	0.5015
	F1MFX9	Uncharacterized protein OS=Bos taurus GN=LOC504219 PE=4 SV=1 - [F1MFX9_BOVIN]	1.22e-05	0.551
	F1MWN3	Nidogen 1 OS=Bos taurus GN=NID1 PE=4 SV=2 - [F1MWN3_BOVIN]	0.0410152	1.54964
	F1N2G0	Uncharacterized protein OS=Bos taurus PE=3 SV=2 - [F1N2G0_BOVIN]	4.64e-09	3.36125
	G3MYN5	Uncharacterized protein OS=Bos taurus GN=TNNI1 PE=4 SV=1 - [G3MYN5_BOVIN]	5.92e-09	2.11391
	G3N1C8	Dynein axonemal heavy chain 1 OS=Bos taurus GN=DNAH1 PE=4 SV=1 - [G3N1C8_BOVIN]	7.8e-07	0.4415
	P00570	Adenylate kinase isoenzyme 1 OS=Bos taurus GN=AK1 PE=1 SV=2 - [KAD1_BOVIN]	3.45e-95	0.655574
	Q17QS4-2	Isoform 2 of Phosphatidylinositol 4-phosphate 5-kinase-like protein 1 OS=Bos taurus GN=PIP5KL1 - [PI5L1_BOVIN]	0.00623878	0.5965
	Q2KIW9	UMP-CMP kinase OS=Bos taurus GN=CMPK1 PE=2 SV=2 - [KCY_BOVIN]	6.01e-07	0.624
	Q2KJJ9	Fructose-1,6-bisphosphatase isozyme 2 OS=Bos taurus GN=FBP2 PE=2 SV=1 - [F16P2_BOVIN]	4.35e-38	0.591181
	Q32KN6	Phosphoglycerate kinase OS=Bos taurus GN=PGK2 PE=2 SV=2 - [Q32KN6_BOVIN]	4.43e-07	0.487
	Q3T0P6	Phosphoglycerate kinase 1 OS=Bos taurus GN=PGK1 PE=2 SV=3 - [PGK1_BOVIN]	3.41e-210	0.54206
GO:0008237	metallopeptidase activity	0.265367	12	2	E1BM61,E1BP91,
	Accession	Description	p_value	6_0
	E1BM61	Aminopeptidase OS=Bos taurus GN=LVRN PE=3 SV=1 - [E1BM61_BOVIN]	0.0021303	0.611
	E1BP91	Aminopeptidase OS=Bos taurus GN=NPEPPS PE=1 SV=2 - [E1BP91_BOVIN]	1.59e-18	0.636589
GO:0002020	protease binding	0.755665	16	1	Q5E946,
	Accession	Description	p_value	6_0
	Q5E946	Protein/nucleic acid deglycase DJ-1 OS=Bos taurus GN=PARK7 PE=2 SV=1 - [PARK7_BOVIN]	5.55e-66	0.583415
GO:0016627	oxidoreductase activity, acting on the CH-CH group of donors	0.776444	17	1	Q3ZC41,
	Accession	Description	p_value	6_0
	Q3ZC41	Acetyl-CoA acyltransferase 1 OS=Bos taurus GN=ACAA1 PE=1 SV=1 - [Q3ZC41_BOVIN]	0.00010344	0.66125
GO:0000146	microfilament motor activity	0.452917	18	2	E1BNV7,F1N2G0,
	Accession	Description	p_value	6_0
	E1BNV7	Myosin IXB OS=Bos taurus GN=MYO9B PE=3 SV=2 - [E1BNV7_BOVIN]	0.000262525	0.5015
	F1N2G0	Uncharacterized protein OS=Bos taurus PE=3 SV=2 - [F1N2G0_BOVIN]	4.64e-09	3.36125
GO:0004450	isocitrate dehydrogenase (NADP+) activity	0.160415	2	1	A0A140T8A5,
	Accession	Description	p_value	6_0
	A0A140T8A5	Isocitrate dehydrogenase [NADP] OS=Bos taurus GN=IDH1 PE=1 SV=1 - [A0A140T8A5_BOVIN]	1.66e-05	0.493
GO:0016791	phosphatase activity	0.123587	15	3	Q0VD18,Q1JQD3,Q2KJJ9,
	Accession	Description	p_value	6_0
	Q0VD18	Phospholysine phosphohistidine inorganic pyrophosphate phosphatase OS=Bos taurus GN=LHPP PE=1 SV=1 - [LHPP_BOVIN]	0.000126611	0.416125
	Q1JQD3	Paraoxonase 3 OS=Bos taurus GN=PON3 PE=1 SV=1 - [Q1JQD3_BOVIN]	1.59e-11	4.15725
	Q2KJJ9	Fructose-1,6-bisphosphatase isozyme 2 OS=Bos taurus GN=FBP2 PE=2 SV=1 - [F16P2_BOVIN]	4.35e-38	0.591181
GO:0016615	malate dehydrogenase activity	0.0069232	2	2	Q32LG3,Q3T145,
	Accession	Description	p_value	6_0
	Q32LG3	Malate dehydrogenase, mitochondrial OS=Bos taurus GN=MDH2 PE=1 SV=1 - [MDHM_BOVIN]	8.06e-46	2.22782
	Q3T145	Malate dehydrogenase, cytoplasmic OS=Bos taurus GN=MDH1 PE=2 SV=3 - [MDHC_BOVIN]	1.19e-96	0.641981
GO:0004448	isocitrate dehydrogenase activity	0.354554	5	1	A0A140T8A5,
	Accession	Description	p_value	6_0
	A0A140T8A5	Isocitrate dehydrogenase [NADP] OS=Bos taurus GN=IDH1 PE=1 SV=1 - [A0A140T8A5_BOVIN]	1.66e-05	0.493
GO:0016877	ligase activity, forming carbon-sulfur bonds	0.354554	5	1	Q0VCZ8,
	Accession	Description	p_value	6_0
	Q0VCZ8	Acyl-CoA synthetase long-chain family member 1 OS=Bos taurus GN=ACSL1 PE=1 SV=1 - [Q0VCZ8_BOVIN]	9.22e-07	1.91165
GO:0042132	fructose 1,6-bisphosphate 1-phosphatase activity	0.0836694	1	1	Q2KJJ9,
	Accession	Description	p_value	6_0
	Q2KJJ9	Fructose-1,6-bisphosphatase isozyme 2 OS=Bos taurus GN=FBP2 PE=2 SV=1 - [F16P2_BOVIN]	4.35e-38	0.591181
GO:0047676	arachidonate-CoA ligase activity	0.0836694	1	1	Q0VCZ8,
	Accession	Description	p_value	6_0
	Q0VCZ8	Acyl-CoA synthetase long-chain family member 1 OS=Bos taurus GN=ACSL1 PE=1 SV=1 - [Q0VCZ8_BOVIN]	9.22e-07	1.91165
GO:1990254	keratin filament binding	0.295358	4	1	F1MC11,
	Accession	Description	p_value	6_0
	F1MC11	Keratin, type I cytoskeletal 14 OS=Bos taurus GN=KRT14 PE=1 SV=2 - [F1MC11_BOVIN]	0.000140972	1.96025
GO:0019215	intermediate filament binding	0.408832	6	1	F1MC11,
	Accession	Description	p_value	6_0
	F1MC11	Keratin, type I cytoskeletal 14 OS=Bos taurus GN=KRT14 PE=1 SV=2 - [F1MC11_BOVIN]	0.000140972	1.96025
GO:0030695	GTPase regulator activity	0.619496	11	1	E1BNV7,
	Accession	Description	p_value	6_0
	E1BNV7	Myosin IXB OS=Bos taurus GN=MYO9B PE=3 SV=2 - [E1BNV7_BOVIN]	0.000262525	0.5015
GO:0048306	calcium-dependent protein binding	0.795474	18	1	P63315,
	Accession	Description	p_value	6_0
	P63315	Troponin C, slow skeletal and cardiac muscles OS=Bos taurus GN=TNNC1 PE=1 SV=1 - [TNNC1_BOVIN]	0	1.59079
GO:0016705	oxidoreductase activity, acting on paired donors, with incorporation or reduction of molecular oxygen	0.295358	4	1	P16116,
	Accession	Description	p_value	6_0
	P16116	Aldose reductase OS=Bos taurus GN=AKR1B1 PE=1 SV=1 - [ALDR_BOVIN]	3.17e-13	0.662056
GO:1903135	cupric ion binding	0.0836694	1	1	Q5E946,
	Accession	Description	p_value	6_0
	Q5E946	Protein/nucleic acid deglycase DJ-1 OS=Bos taurus GN=PARK7 PE=2 SV=1 - [PARK7_BOVIN]	5.55e-66	0.583415
GO:0098632	cell-cell adhesion mediator activity	0.458595	7	1	F1MPU4,
	Accession	Description	p_value	6_0
	F1MPU4	Myotilin OS=Bos taurus GN=MYOT PE=4 SV=1 - [F1MPU4_BOVIN]	1.98e-26	1.77285
GO:0046573	lactonohydrolase activity	0.0836694	1	1	Q1JQD3,
	Accession	Description	p_value	6_0
	Q1JQD3	Paraoxonase 3 OS=Bos taurus GN=PON3 PE=1 SV=1 - [Q1JQD3_BOVIN]	1.59e-11	4.15725
GO:0042803	protein homodimerization activity	0.135201	92	11	A0A140T8A5,F1MNQ4,F1MWN3,P63315,Q0VD18,Q1JQD3,Q32LG3,Q3ZC09,Q5E946,Q5E956,Q5KR47,
	Accession	Description	p_value	6_0
	A0A140T8A5	Isocitrate dehydrogenase [NADP] OS=Bos taurus GN=IDH1 PE=1 SV=1 - [A0A140T8A5_BOVIN]	1.66e-05	0.493
	F1MNQ4	Superoxide dismutase [Cu-Zn] OS=Bos taurus PE=3 SV=2 - [F1MNQ4_BOVIN]	6.31e-27	0.634868
	F1MWN3	Nidogen 1 OS=Bos taurus GN=NID1 PE=4 SV=2 - [F1MWN3_BOVIN]	0.0410152	1.54964
	P63315	Troponin C, slow skeletal and cardiac muscles OS=Bos taurus GN=TNNC1 PE=1 SV=1 - [TNNC1_BOVIN]	0	1.59079
	Q0VD18	Phospholysine phosphohistidine inorganic pyrophosphate phosphatase OS=Bos taurus GN=LHPP PE=1 SV=1 - [LHPP_BOVIN]	0.000126611	0.416125
	Q1JQD3	Paraoxonase 3 OS=Bos taurus GN=PON3 PE=1 SV=1 - [Q1JQD3_BOVIN]	1.59e-11	4.15725
	Q32LG3	Malate dehydrogenase, mitochondrial OS=Bos taurus GN=MDH2 PE=1 SV=1 - [MDHM_BOVIN]	8.06e-46	2.22782
	Q3ZC09	Beta-enolase OS=Bos taurus GN=ENO3 PE=2 SV=1 - [ENOB_BOVIN]	5.71e-292	0.623922
	Q5E946	Protein/nucleic acid deglycase DJ-1 OS=Bos taurus GN=PARK7 PE=2 SV=1 - [PARK7_BOVIN]	5.55e-66	0.583415
	Q5E956	Triosephosphate isomerase OS=Bos taurus GN=TPI1 PE=2 SV=3 - [TPIS_BOVIN]	1.9e-253	0.631511
	Q5KR47	Tropomyosin alpha-3 chain OS=Bos taurus GN=TPM3 PE=2 SV=1 - [TPM3_BOVIN]	1.09e-161	1.93626
GO:0035605	peptidyl-cysteine S-nitrosylase activity	0.0196367	3	2	P10096,Q9XSN4,
	Accession	Description	p_value	6_0
	P10096	Glyceraldehyde-3-phosphate dehydrogenase OS=Bos taurus GN=GAPDH PE=1 SV=4 - [G3P_BOVIN]	0	0.620401
	Q9XSN4	Glyceraldehyde-3-phosphate dehydrogenase like-17 protein (Fragment) OS=Bos taurus GN=GAPDL17 PE=2 SV=1 - [Q9XSN4_BOVIN]	1.93e-06	0.5965
GO:0019955	cytokine binding	0.110249	7	2	Q5E946,Q6T8D8,
	Accession	Description	p_value	6_0
	Q5E946	Protein/nucleic acid deglycase DJ-1 OS=Bos taurus GN=PARK7 PE=2 SV=1 - [PARK7_BOVIN]	5.55e-66	0.583415
	Q6T8D8	Telethonin OS=Bos taurus GN=TCAP PE=2 SV=1 - [TELT_BOVIN]	0.0322288	3.12123
GO:0005125	cytokine activity	0.160415	2	1	Q3ZBD7,
	Accession	Description	p_value	6_0
	Q3ZBD7	Glucose-6-phosphate isomerase OS=Bos taurus GN=GPI PE=2 SV=4 - [G6PI_BOVIN]	2.57e-169	0.615854
GO:0008233	peptidase activity	0.683607	41	3	E1BM61,E1BP91,Q5E946,
	Accession	Description	p_value	6_0
	E1BM61	Aminopeptidase OS=Bos taurus GN=LVRN PE=3 SV=1 - [E1BM61_BOVIN]	0.0021303	0.611
	E1BP91	Aminopeptidase OS=Bos taurus GN=NPEPPS PE=1 SV=2 - [E1BP91_BOVIN]	1.59e-18	0.636589
	Q5E946	Protein/nucleic acid deglycase DJ-1 OS=Bos taurus GN=PARK7 PE=2 SV=1 - [PARK7_BOVIN]	5.55e-66	0.583415
GO:0044390	ubiquitin-like protein conjugating enzyme binding	0.230805	3	1	Q5E946,
	Accession	Description	p_value	6_0
	Q5E946	Protein/nucleic acid deglycase DJ-1 OS=Bos taurus GN=PARK7 PE=2 SV=1 - [PARK7_BOVIN]	5.55e-66	0.583415
GO:0097110	scaffold protein binding	0.139249	8	2	F1MKE7,Q5E946,
	Accession	Description	p_value	6_0
	F1MKE7	Uncharacterized protein OS=Bos taurus GN=KRT6C PE=3 SV=2 - [F1MKE7_BOVIN]	0.00945055	1.70162
	Q5E946	Protein/nucleic acid deglycase DJ-1 OS=Bos taurus GN=PARK7 PE=2 SV=1 - [PARK7_BOVIN]	5.55e-66	0.583415
GO:0016709	oxidoreductase activity, acting on paired donors, with incorporation or reduction of molecular oxygen, NAD(P)H as one donor, and incorporation of one atom of oxygen	0.0836694	1	1	P16116,
	Accession	Description	p_value	6_0
	P16116	Aldose reductase OS=Bos taurus GN=AKR1B1 PE=1 SV=1 - [ALDR_BOVIN]	3.17e-13	0.662056
GO:0016874	ligase activity	0.481757	19	2	Q0VCZ8,Q3ZC41,
	Accession	Description	p_value	6_0
	Q0VCZ8	Acyl-CoA synthetase long-chain family member 1 OS=Bos taurus GN=ACSL1 PE=1 SV=1 - [Q0VCZ8_BOVIN]	9.22e-07	1.91165
	Q3ZC41	Acetyl-CoA acyltransferase 1 OS=Bos taurus GN=ACAA1 PE=1 SV=1 - [Q3ZC41_BOVIN]	0.00010344	0.66125
GO:0008235	metalloexopeptidase activity	0.110249	7	2	E1BM61,E1BP91,
	Accession	Description	p_value	6_0
	E1BM61	Aminopeptidase OS=Bos taurus GN=LVRN PE=3 SV=1 - [E1BM61_BOVIN]	0.0021303	0.611
	E1BP91	Aminopeptidase OS=Bos taurus GN=NPEPPS PE=1 SV=2 - [E1BP91_BOVIN]	1.59e-18	0.636589
GO:0044388	small protein activating enzyme binding	0.0836694	1	1	Q5E946,
	Accession	Description	p_value	6_0
	Q5E946	Protein/nucleic acid deglycase DJ-1 OS=Bos taurus GN=PARK7 PE=2 SV=1 - [PARK7_BOVIN]	5.55e-66	0.583415
GO:0000175	3'-5'-exoribonuclease activity	0.0836694	1	1	A3KN43,
	Accession	Description	p_value	6_0
	A3KN43	CNOT1 protein (Fragment) OS=Bos taurus GN=CNOT1 PE=2 SV=1 - [A3KN43_BOVIN]	0.00980844	0.627375
GO:0042805	actinin binding	0.880316	24	1	F1MPU4,
	Accession	Description	p_value	6_0
	F1MPU4	Myotilin OS=Bos taurus GN=MYOT PE=4 SV=1 - [F1MPU4_BOVIN]	1.98e-26	1.77285
GO:0016772	transferase activity, transferring phosphorus-containing groups	0.0125723	47	9	A5D984,B3IVN4,E1BNV7,F1MFX9,P00570,Q17QS4-2,Q2KIW9,Q32KN6,Q3T0P6,
	Accession	Description	p_value	6_0
	A5D984	Pyruvate kinase OS=Bos taurus GN=PKM2 PE=1 SV=1 - [A5D984_BOVIN]	0	0.640657
	B3IVN4	M1-type pyruvate kinase (Fragment) OS=Bos taurus GN=PKM PE=2 SV=1 - [B3IVN4_BOVIN]	1.52e-12	0.592323
	E1BNV7	Myosin IXB OS=Bos taurus GN=MYO9B PE=3 SV=2 - [E1BNV7_BOVIN]	0.000262525	0.5015
	F1MFX9	Uncharacterized protein OS=Bos taurus GN=LOC504219 PE=4 SV=1 - [F1MFX9_BOVIN]	1.22e-05	0.551
	P00570	Adenylate kinase isoenzyme 1 OS=Bos taurus GN=AK1 PE=1 SV=2 - [KAD1_BOVIN]	3.45e-95	0.655574
	Q17QS4-2	Isoform 2 of Phosphatidylinositol 4-phosphate 5-kinase-like protein 1 OS=Bos taurus GN=PIP5KL1 - [PI5L1_BOVIN]	0.00623878	0.5965
	Q2KIW9	UMP-CMP kinase OS=Bos taurus GN=CMPK1 PE=2 SV=2 - [KCY_BOVIN]	6.01e-07	0.624
	Q32KN6	Phosphoglycerate kinase OS=Bos taurus GN=PGK2 PE=2 SV=2 - [Q32KN6_BOVIN]	4.43e-07	0.487
	Q3T0P6	Phosphoglycerate kinase 1 OS=Bos taurus GN=PGK1 PE=2 SV=3 - [PGK1_BOVIN]	3.41e-210	0.54206
GO:0016301	kinase activity	0.0109023	46	9	A5D984,B3IVN4,E1BNV7,F1MFX9,P00570,Q17QS4-2,Q2KIW9,Q32KN6,Q3T0P6,
	Accession	Description	p_value	6_0
	A5D984	Pyruvate kinase OS=Bos taurus GN=PKM2 PE=1 SV=1 - [A5D984_BOVIN]	0	0.640657
[truncated: 1,683 more rows]
