# Supplementary material for: The Quality Changes and Proteomic Analysis of Cattle Muscle Postmortem during Rigor Mortis
Source: Foods. 2022 Jan 13;11(2):217. doi: 10.3390/foods11020217 (PMC8775072; doi:10.3390/foods11020217)
Supplement: Supplementary file 1 [file foods-11-00217-s001.zip › foods-1503078 (5)/Table S4.xls]

## Sheet: Cellular Component
Term	Description	P-value	# in background	# in different	Protein involve
GO:0031256	leading edge membrane	0.858656	26	1	E1BI79,
	Accession	Description	p_value	1_6
	E1BI79	APC2, WNT signaling pathway regulator OS=Bos taurus GN=APC2 PE=4 SV=2 - [E1BI79_BOVIN]	0.000195751	1.51343
GO:0044446	intracellular organelle part	0.00972868	607	53	A0A0N9SLY9,A1A4R1,A5D954,A6QLS9,A6QNM9,A6QNZ7,B5B3R8,C0LSL0,E1BD64,E1BDM8,E1BDQ4,E1BF47,E1BI79,E1BJN9,F1MDM4,F1MGF2,F1MKE7,F1MN23,F1MPR3,F1MWR8,F1MX12,F1N2G0,F1N7U2,G3MYN5,G3X807,P00423,P00517,P02663,P02666,P02722,P11024,P12234-2,P13621,P30404,P35720,P68002,Q02367,Q0VCY0,Q17R10,Q28851,Q2KJI7,Q3SZE5,Q3T0I5,Q3T100,Q3ZCD7,Q5E946,Q6B4J2,Q6IM73,Q862H6,Q8HXG5,Q8MKH8,Q95123,Q9MZ13,
	Accession	Description	p_value	1_6
	A0A0N9SLY9	Cytochrome c oxidase subunit II (Fragment) OS=Bos taurus GN=COX2 PE=4 SV=1 - [A0A0N9SLY9_BOVIN]	6.35e-09	0.511902
	A1A4R1	Histone H2A type 2-C OS=Bos taurus GN=HIST2H2AC PE=2 SV=1 - [H2A2C_BOVIN]	0.0054494	0.465383
	A5D954	Solute carrier family 25 (Mitochondrial carrier; oxoglutarate carrier), member 11 (Fragment) OS=Bos taurus GN=SLC25A11 PE=2 SV=1 - [A5D954_BOVIN]	1.96e-16	0.621104
	A6QLS9	RAB10 protein OS=Bos taurus GN=RAB10 PE=1 SV=1 - [A6QLS9_BOVIN]	0.0432797	0.371333
	A6QNM9	SLC25A12 protein OS=Bos taurus GN=SLC25A12 PE=2 SV=1 - [A6QNM9_BOVIN]	6.75e-05	0.443634
	A6QNZ7	Keratin 10 (Epidermolytic hyperkeratosis; keratosis palmaris et plantaris) OS=Bos taurus GN=KRT10 PE=2 SV=1 - [A6QNZ7_BOVIN]	0.0113677	0.631961
	B5B3R8	Alpha S1 casein OS=Bos taurus GN=CSN1S1 PE=2 SV=1 - [B5B3R8_BOVIN]	0.000913656	1.79272
	C0LSL0	Heart fatty acid-binding protein OS=Bos taurus GN=H-FABP PE=2 SV=1 - [C0LSL0_BOVIN]	2.33e-32	0.658106
	E1BD64	Mitochondrial pyruvate carrier OS=Bos taurus GN=MPC2 PE=3 SV=2 - [E1BD64_BOVIN]	0.000903028	0.612417
	E1BDM8	DEAD-box helicase 6 OS=Bos taurus GN=DDX6 PE=1 SV=1 - [E1BDM8_BOVIN]	5.05e-07	0.662361
	E1BDQ4	Uncharacterized protein OS=Bos taurus GN=RYR1 PE=4 SV=2 - [E1BDQ4_BOVIN]	2.42e-15	0.475759
	E1BF47	Translocated promoter region, nuclear basket protein OS=Bos taurus GN=TPR PE=4 SV=1 - [E1BF47_BOVIN]	9.82e-05	0.547795
	E1BI79	APC2, WNT signaling pathway regulator OS=Bos taurus GN=APC2 PE=4 SV=2 - [E1BI79_BOVIN]	0.000195751	1.51343
	E1BJN9	Phospholipase D family member 5 OS=Bos taurus GN=PLD5 PE=4 SV=2 - [E1BJN9_BOVIN]	0.00120872	1.67154
	F1MDM4	Receptor expression-enhancing protein OS=Bos taurus GN=REEP5 PE=3 SV=1 - [F1MDM4_BOVIN]	0.000823581	0.643708
	F1MGF2	Chromodomain helicase DNA binding protein 1 OS=Bos taurus GN=CHD1 PE=4 SV=2 - [F1MGF2_BOVIN]	9.41e-08	0.210937
	F1MKE7	Uncharacterized protein OS=Bos taurus GN=KRT6C PE=3 SV=2 - [F1MKE7_BOVIN]	0.00478789	0.556754
	F1MN23	Dehydrogenase/reductase SDR family member 7B OS=Bos taurus GN=DHRS7B PE=3 SV=1 - [F1MN23_BOVIN]	8.16e-05	0.580383
	F1MPR3	Calcium-transporting ATPase OS=Bos taurus GN=ATP2A2 PE=3 SV=2 - [F1MPR3_BOVIN]	1.26e-58	0.532535
	F1MWR8	T-complex protein 1 subunit eta OS=Bos taurus GN=CCT7 PE=3 SV=2 - [F1MWR8_BOVIN]	4.05e-05	1.62866
	F1MX12	Ankyrin repeat domain 2 OS=Bos taurus GN=ANKRD2 PE=4 SV=2 - [F1MX12_BOVIN]	0.000751893	0.547429
	F1N2G0	Uncharacterized protein OS=Bos taurus PE=3 SV=2 - [F1N2G0_BOVIN]	0.035294	0.353778
	F1N7U2	NPL4 homolog, ubiquitin recognition factor OS=Bos taurus GN=NPLOC4 PE=4 SV=2 - [F1N7U2_BOVIN]	1.3e-07	0.23663
	G3MYN5	Uncharacterized protein OS=Bos taurus GN=TNNI1 PE=4 SV=1 - [G3MYN5_BOVIN]	0.00046226	0.522409
	G3X807	Histone H4 OS=Bos taurus PE=3 SV=1 - [G3X807_BOVIN]	3.49e-08	0.500771
	P00423	Cytochrome c oxidase subunit 4 isoform 1, mitochondrial OS=Bos taurus GN=COX4I1 PE=1 SV=1 - [COX41_BOVIN]	3.34e-36	0.574231
	P00517	cAMP-dependent protein kinase catalytic subunit alpha OS=Bos taurus GN=PRKACA PE=1 SV=3 - [KAPCA_BOVIN]	0.00285667	0.527609
	P02663	Alpha-S2-casein OS=Bos taurus GN=CSN1S2 PE=1 SV=2 - [CASA2_BOVIN]	2.21e-05	3.03951
	P02666	Beta-casein OS=Bos taurus GN=CSN2 PE=1 SV=2 - [CASB_BOVIN]	0.000202761	1.96367
	P02722	ADP/ATP translocase 1 OS=Bos taurus GN=SLC25A4 PE=1 SV=3 - [ADT1_BOVIN]	8.6e-90	0.344935
	P11024	NAD(P) transhydrogenase, mitochondrial OS=Bos taurus GN=NNT PE=1 SV=3 - [NNTM_BOVIN]	2.61e-49	0.654806
	P12234-2	Isoform B of Phosphate carrier protein, mitochondrial OS=Bos taurus GN=SLC25A3 - [MPCP_BOVIN]	2.92e-47	0.516614
	P13621	ATP synthase subunit O, mitochondrial OS=Bos taurus GN=ATP5O PE=1 SV=2 - [ATPO_BOVIN]	0.0225285	0.461533
	P30404	Peptidyl-prolyl cis-trans isomerase F, mitochondrial OS=Bos taurus GN=PPIF PE=1 SV=3 - [PPIF_BOVIN]	5.94e-08	2.05973
	P35720	Succinate dehydrogenase cytochrome b560 subunit, mitochondrial OS=Bos taurus GN=SDHC PE=1 SV=2 - [C560_BOVIN]	0.00215926	0.66291
	P68002	Voltage-dependent anion-selective channel protein 2 OS=Bos taurus GN=VDAC2 PE=2 SV=2 - [VDAC2_BOVIN]	3.92e-42	0.624556
	Q02367	NADH dehydrogenase [ubiquinone] 1 beta subcomplex subunit 6 OS=Bos taurus GN=NDUFB6 PE=1 SV=2 - [NDUB6_BOVIN]	1.4e-06	0.494988
	Q0VCY0	Sarcoplasmic/endoplasmic reticulum calcium ATPase 1 OS=Bos taurus GN=ATP2A1 PE=1 SV=1 - [AT2A1_BOVIN]	1.79e-169	0.530067
	Q17R10	Actin filament-associated protein 1-like 2 OS=Bos taurus GN=AFAP1L2 PE=2 SV=1 - [AF1L2_BOVIN]	3.85e-11	1.64846
	Q28851	ATP synthase subunit f, mitochondrial OS=Bos taurus GN=ATP5J2 PE=1 SV=3 - [ATPK_BOVIN]	0.0451573	0.60289
	Q2KJI7	AFG3-like protein 2 OS=Bos taurus GN=AFG3L2 PE=2 SV=1 - [AFG32_BOVIN]	0.000678653	0.577909
	Q3SZE5	Myosin regulatory light chain 2, ventricular/cardiac muscle isoform OS=Bos taurus GN=MYL2 PE=1 SV=1 - [MLRV_BOVIN]	0.00137699	1.7452
	Q3T0I5	Mitochondrial fission 1 protein OS=Bos taurus GN=FIS1 PE=2 SV=1 - [FIS1_BOVIN]	2.58e-06	0.646204
	Q3T100	Microsomal glutathione S-transferase 3 OS=Bos taurus GN=MGST3 PE=2 SV=1 - [MGST3_BOVIN]	1.85e-06	0.664121
	Q3ZCD7	Very-long-chain enoyl-CoA reductase OS=Bos taurus GN=TECR PE=2 SV=1 - [TECR_BOVIN]	0.000173837	0.542888
	Q5E946	Protein/nucleic acid deglycase DJ-1 OS=Bos taurus GN=PARK7 PE=2 SV=1 - [PARK7_BOVIN]	3.04e-07	0.570141
	Q6B4J2	Vitamin K epoxide reductase complex subunit 1 OS=Bos taurus GN=VKORC1 PE=2 SV=1 - [VKOR1_BOVIN]	0.00555596	0.655093
	Q6IM73	Reticulon OS=Bos taurus GN=RTN2 PE=2 SV=1 - [Q6IM73_BOVIN]	2.46e-13	0.609149
	Q862H6	Similar to ATP synthase proteolipid P2 (Fragment) OS=Bos taurus PE=2 SV=1 - [Q862H6_BOVIN]	0.00541389	0.506297
	Q8HXG5	NADH dehydrogenase [ubiquinone] 1 beta subcomplex subunit 11, mitochondrial OS=Bos taurus GN=NDUFB11 PE=1 SV=2 - [NDUBB_BOVIN]	0.0387322	0.658924
	Q8MKH8	Troponin T fast skeletal muscle type OS=Bos taurus GN=Tnnt3 PE=2 SV=1 - [Q8MKH8_BOVIN]	7.7e-08	1.58583
	Q95123	Succinate dehydrogenase [ubiquinone] cytochrome b small subunit, mitochondrial OS=Bos taurus GN=SDHD PE=2 SV=2 - [DHSD_BOVIN]	6.1e-06	0.651413
	Q9MZ13	Voltage-dependent anion-selective channel protein 3 OS=Bos taurus GN=VDAC3 PE=2 SV=1 - [VDAC3_BOVIN]	1.54e-39	0.585278
GO:0005777	peroxisome	0.499698	23	2	A6QLS9,Q3T0I5,
	Accession	Description	p_value	1_6
	A6QLS9	RAB10 protein OS=Bos taurus GN=RAB10 PE=1 SV=1 - [A6QLS9_BOVIN]	0.0432797	0.371333
	Q3T0I5	Mitochondrial fission 1 protein OS=Bos taurus GN=FIS1 PE=2 SV=1 - [FIS1_BOVIN]	2.58e-06	0.646204
GO:0005874	microtubule	0.829244	43	2	E1BI79,F1MWR8,
	Accession	Description	p_value	1_6
	E1BI79	APC2, WNT signaling pathway regulator OS=Bos taurus GN=APC2 PE=4 SV=2 - [E1BI79_BOVIN]	0.000195751	1.51343
	F1MWR8	T-complex protein 1 subunit eta OS=Bos taurus GN=CCT7 PE=3 SV=2 - [F1MWR8_BOVIN]	4.05e-05	1.62866
GO:0099080	supramolecular complex	0.875716	183	10	A6QNZ7,E1BDQ4,E1BI79,F1MKE7,F1MWR8,F1MX12,F1N2G0,G3MYN5,Q3SZE5,Q8MKH8,
	Accession	Description	p_value	1_6
	A6QNZ7	Keratin 10 (Epidermolytic hyperkeratosis; keratosis palmaris et plantaris) OS=Bos taurus GN=KRT10 PE=2 SV=1 - [A6QNZ7_BOVIN]	0.0113677	0.631961
	E1BDQ4	Uncharacterized protein OS=Bos taurus GN=RYR1 PE=4 SV=2 - [E1BDQ4_BOVIN]	2.42e-15	0.475759
	E1BI79	APC2, WNT signaling pathway regulator OS=Bos taurus GN=APC2 PE=4 SV=2 - [E1BI79_BOVIN]	0.000195751	1.51343
	F1MKE7	Uncharacterized protein OS=Bos taurus GN=KRT6C PE=3 SV=2 - [F1MKE7_BOVIN]	0.00478789	0.556754
	F1MWR8	T-complex protein 1 subunit eta OS=Bos taurus GN=CCT7 PE=3 SV=2 - [F1MWR8_BOVIN]	4.05e-05	1.62866
	F1MX12	Ankyrin repeat domain 2 OS=Bos taurus GN=ANKRD2 PE=4 SV=2 - [F1MX12_BOVIN]	0.000751893	0.547429
	F1N2G0	Uncharacterized protein OS=Bos taurus PE=3 SV=2 - [F1N2G0_BOVIN]	0.035294	0.353778
	G3MYN5	Uncharacterized protein OS=Bos taurus GN=TNNI1 PE=4 SV=1 - [G3MYN5_BOVIN]	0.00046226	0.522409
	Q3SZE5	Myosin regulatory light chain 2, ventricular/cardiac muscle isoform OS=Bos taurus GN=MYL2 PE=1 SV=1 - [MLRV_BOVIN]	0.00137699	1.7452
	Q8MKH8	Troponin T fast skeletal muscle type OS=Bos taurus GN=Tnnt3 PE=2 SV=1 - [Q8MKH8_BOVIN]	7.7e-08	1.58583
GO:0044452	nucleolar part	0.0839117	7	2	F1MGF2,F1MX12,
	Accession	Description	p_value	1_6
	F1MGF2	Chromodomain helicase DNA binding protein 1 OS=Bos taurus GN=CHD1 PE=4 SV=2 - [F1MGF2_BOVIN]	9.41e-08	0.210937
	F1MX12	Ankyrin repeat domain 2 OS=Bos taurus GN=ANKRD2 PE=4 SV=2 - [F1MX12_BOVIN]	0.000751893	0.547429
GO:0000139	Golgi membrane	0.0198692	23	5	A6QLS9,E1BJN9,F1MPR3,Q0VCY0,Q6IM73,
	Accession	Description	p_value	1_6
	A6QLS9	RAB10 protein OS=Bos taurus GN=RAB10 PE=1 SV=1 - [A6QLS9_BOVIN]	0.0432797	0.371333
	E1BJN9	Phospholipase D family member 5 OS=Bos taurus GN=PLD5 PE=4 SV=2 - [E1BJN9_BOVIN]	0.00120872	1.67154
	F1MPR3	Calcium-transporting ATPase OS=Bos taurus GN=ATP2A2 PE=3 SV=2 - [F1MPR3_BOVIN]	1.26e-58	0.532535
	Q0VCY0	Sarcoplasmic/endoplasmic reticulum calcium ATPase 1 OS=Bos taurus GN=ATP2A1 PE=1 SV=1 - [AT2A1_BOVIN]	1.79e-169	0.530067
	Q6IM73	Reticulon OS=Bos taurus GN=RTN2 PE=2 SV=1 - [Q6IM73_BOVIN]	2.46e-13	0.609149
GO:0005832	chaperonin-containing T-complex	0.44915	8	1	F1MWR8,
	Accession	Description	p_value	1_6
	F1MWR8	T-complex protein 1 subunit eta OS=Bos taurus GN=CCT7 PE=3 SV=2 - [F1MWR8_BOVIN]	4.05e-05	1.62866
GO:0043292	contractile fiber	0.849006	114	6	E1BDQ4,F1MX12,F1N2G0,G3MYN5,Q3SZE5,Q8MKH8,
	Accession	Description	p_value	1_6
	E1BDQ4	Uncharacterized protein OS=Bos taurus GN=RYR1 PE=4 SV=2 - [E1BDQ4_BOVIN]	2.42e-15	0.475759
	F1MX12	Ankyrin repeat domain 2 OS=Bos taurus GN=ANKRD2 PE=4 SV=2 - [F1MX12_BOVIN]	0.000751893	0.547429
	F1N2G0	Uncharacterized protein OS=Bos taurus PE=3 SV=2 - [F1N2G0_BOVIN]	0.035294	0.353778
	G3MYN5	Uncharacterized protein OS=Bos taurus GN=TNNI1 PE=4 SV=1 - [G3MYN5_BOVIN]	0.00046226	0.522409
	Q3SZE5	Myosin regulatory light chain 2, ventricular/cardiac muscle isoform OS=Bos taurus GN=MYL2 PE=1 SV=1 - [MLRV_BOVIN]	0.00137699	1.7452
	Q8MKH8	Troponin T fast skeletal muscle type OS=Bos taurus GN=Tnnt3 PE=2 SV=1 - [Q8MKH8_BOVIN]	7.7e-08	1.58583
GO:0045257	succinate dehydrogenase complex (ubiquinone)	0.0275873	4	2	P35720,Q95123,
	Accession	Description	p_value	1_6
	P35720	Succinate dehydrogenase cytochrome b560 subunit, mitochondrial OS=Bos taurus GN=SDHC PE=1 SV=2 - [C560_BOVIN]	0.00215926	0.66291
	Q95123	Succinate dehydrogenase [ubiquinone] cytochrome b small subunit, mitochondrial OS=Bos taurus GN=SDHD PE=2 SV=2 - [DHSD_BOVIN]	6.1e-06	0.651413
GO:0032982	myosin filament	0.475693	22	2	F1N2G0,Q3SZE5,
	Accession	Description	p_value	1_6
	F1N2G0	Uncharacterized protein OS=Bos taurus PE=3 SV=2 - [F1N2G0_BOVIN]	0.035294	0.353778
	Q3SZE5	Myosin regulatory light chain 2, ventricular/cardiac muscle isoform OS=Bos taurus GN=MYL2 PE=1 SV=1 - [MLRV_BOVIN]	0.00137699	1.7452
GO:0016529	sarcoplasmic reticulum	0.0190735	31	6	E1BDQ4,F1MN23,F1MPR3,P02639,Q0VCY0,Q6IM73,
	Accession	Description	p_value	1_6
	E1BDQ4	Uncharacterized protein OS=Bos taurus GN=RYR1 PE=4 SV=2 - [E1BDQ4_BOVIN]	2.42e-15	0.475759
	F1MN23	Dehydrogenase/reductase SDR family member 7B OS=Bos taurus GN=DHRS7B PE=3 SV=1 - [F1MN23_BOVIN]	8.16e-05	0.580383
	F1MPR3	Calcium-transporting ATPase OS=Bos taurus GN=ATP2A2 PE=3 SV=2 - [F1MPR3_BOVIN]	1.26e-58	0.532535
	P02639	Protein S100-A1 OS=Bos taurus GN=S100A1 PE=1 SV=2 - [S10A1_BOVIN]	0.000221276	0.62474
	Q0VCY0	Sarcoplasmic/endoplasmic reticulum calcium ATPase 1 OS=Bos taurus GN=ATP2A1 PE=1 SV=1 - [AT2A1_BOVIN]	1.79e-169	0.530067
	Q6IM73	Reticulon OS=Bos taurus GN=RTN2 PE=2 SV=1 - [Q6IM73_BOVIN]	2.46e-13	0.609149
GO:0045259	proton-transporting ATP synthase complex	0.0484153	12	3	P13621,Q28851,Q862H6,
	Accession	Description	p_value	1_6
	P13621	ATP synthase subunit O, mitochondrial OS=Bos taurus GN=ATP5O PE=1 SV=2 - [ATPO_BOVIN]	0.0225285	0.461533
	Q28851	ATP synthase subunit f, mitochondrial OS=Bos taurus GN=ATP5J2 PE=1 SV=3 - [ATPK_BOVIN]	0.0451573	0.60289
	Q862H6	Similar to ATP synthase proteolipid P2 (Fragment) OS=Bos taurus PE=2 SV=1 - [Q862H6_BOVIN]	0.00541389	0.506297
GO:0005794	Golgi apparatus	0.0111954	73	11	A6QLS9,B5B3R8,E1BI79,E1BJN9,F1MPR3,F1MWR8,P00517,P02663,P02666,Q0VCY0,Q6IM73,
	Accession	Description	p_value	1_6
	A6QLS9	RAB10 protein OS=Bos taurus GN=RAB10 PE=1 SV=1 - [A6QLS9_BOVIN]	0.0432797	0.371333
	B5B3R8	Alpha S1 casein OS=Bos taurus GN=CSN1S1 PE=2 SV=1 - [B5B3R8_BOVIN]	0.000913656	1.79272
	E1BI79	APC2, WNT signaling pathway regulator OS=Bos taurus GN=APC2 PE=4 SV=2 - [E1BI79_BOVIN]	0.000195751	1.51343
	E1BJN9	Phospholipase D family member 5 OS=Bos taurus GN=PLD5 PE=4 SV=2 - [E1BJN9_BOVIN]	0.00120872	1.67154
	F1MPR3	Calcium-transporting ATPase OS=Bos taurus GN=ATP2A2 PE=3 SV=2 - [F1MPR3_BOVIN]	1.26e-58	0.532535
	F1MWR8	T-complex protein 1 subunit eta OS=Bos taurus GN=CCT7 PE=3 SV=2 - [F1MWR8_BOVIN]	4.05e-05	1.62866
	P00517	cAMP-dependent protein kinase catalytic subunit alpha OS=Bos taurus GN=PRKACA PE=1 SV=3 - [KAPCA_BOVIN]	0.00285667	0.527609
	P02663	Alpha-S2-casein OS=Bos taurus GN=CSN1S2 PE=1 SV=2 - [CASA2_BOVIN]	2.21e-05	3.03951
	P02666	Beta-casein OS=Bos taurus GN=CSN2 PE=1 SV=2 - [CASB_BOVIN]	0.000202761	1.96367
	Q0VCY0	Sarcoplasmic/endoplasmic reticulum calcium ATPase 1 OS=Bos taurus GN=ATP2A1 PE=1 SV=1 - [AT2A1_BOVIN]	1.79e-169	0.530067
	Q6IM73	Reticulon OS=Bos taurus GN=RTN2 PE=2 SV=1 - [Q6IM73_BOVIN]	2.46e-13	0.609149
GO:0034708	methyltransferase complex	0.199903	3	1	F1MGF2,
	Accession	Description	p_value	1_6
	F1MGF2	Chromodomain helicase DNA binding protein 1 OS=Bos taurus GN=CHD1 PE=4 SV=2 - [F1MGF2_BOVIN]	9.41e-08	0.210937
GO:0005615	extracellular space	0.975264	95	3	B5B3R8,P02663,P02666,
	Accession	Description	p_value	1_6
	B5B3R8	Alpha S1 casein OS=Bos taurus GN=CSN1S1 PE=2 SV=1 - [B5B3R8_BOVIN]	0.000913656	1.79272
	P02663	Alpha-S2-casein OS=Bos taurus GN=CSN1S2 PE=1 SV=2 - [CASA2_BOVIN]	2.21e-05	3.03951
	P02666	Beta-casein OS=Bos taurus GN=CSN2 PE=1 SV=2 - [CASB_BOVIN]	0.000202761	1.96367
GO:0031224	intrinsic component of membrane	5.7429e-10	154	32	A0A0N9SLY9,A5D954,A6QNM9,E1BD64,E1BDQ4,E1BJN9,F1MDM4,F1MK91,F1MN23,F1MPR3,F1N2P7,P00423,P02722,P10522,P11024,P12234-2,P30404,P35720,P68002,Q02367,Q0VCY0,Q28851,Q2KJI7,Q3T0I5,Q3T100,Q3ZCD7,Q6B4J2,Q6IM73,Q862H6,Q8HXG5,Q95123,Q9MZ13,
	Accession	Description	p_value	1_6
	A0A0N9SLY9	Cytochrome c oxidase subunit II (Fragment) OS=Bos taurus GN=COX2 PE=4 SV=1 - [A0A0N9SLY9_BOVIN]	6.35e-09	0.511902
	A5D954	Solute carrier family 25 (Mitochondrial carrier; oxoglutarate carrier), member 11 (Fragment) OS=Bos taurus GN=SLC25A11 PE=2 SV=1 - [A5D954_BOVIN]	1.96e-16	0.621104
	A6QNM9	SLC25A12 protein OS=Bos taurus GN=SLC25A12 PE=2 SV=1 - [A6QNM9_BOVIN]	6.75e-05	0.443634
	E1BD64	Mitochondrial pyruvate carrier OS=Bos taurus GN=MPC2 PE=3 SV=2 - [E1BD64_BOVIN]	0.000903028	0.612417
	E1BDQ4	Uncharacterized protein OS=Bos taurus GN=RYR1 PE=4 SV=2 - [E1BDQ4_BOVIN]	2.42e-15	0.475759
	E1BJN9	Phospholipase D family member 5 OS=Bos taurus GN=PLD5 PE=4 SV=2 - [E1BJN9_BOVIN]	0.00120872	1.67154
	F1MDM4	Receptor expression-enhancing protein OS=Bos taurus GN=REEP5 PE=3 SV=1 - [F1MDM4_BOVIN]	0.000823581	0.643708
	F1MK91	Hedgehog acyltransferase like OS=Bos taurus GN=HHATL PE=3 SV=2 - [F1MK91_BOVIN]	8.35e-06	0.623101
	F1MN23	Dehydrogenase/reductase SDR family member 7B OS=Bos taurus GN=DHRS7B PE=3 SV=1 - [F1MN23_BOVIN]	8.16e-05	0.580383
	F1MPR3	Calcium-transporting ATPase OS=Bos taurus GN=ATP2A2 PE=3 SV=2 - [F1MPR3_BOVIN]	1.26e-58	0.532535
	F1N2P7	Uncharacterized protein OS=Bos taurus GN=PLXNA4 PE=4 SV=2 - [F1N2P7_BOVIN]	6.32e-05	0.575236
	P00423	Cytochrome c oxidase subunit 4 isoform 1, mitochondrial OS=Bos taurus GN=COX4I1 PE=1 SV=1 - [COX41_BOVIN]	3.34e-36	0.574231
	P02722	ADP/ATP translocase 1 OS=Bos taurus GN=SLC25A4 PE=1 SV=3 - [ADT1_BOVIN]	8.6e-90	0.344935
	P10522	Myelin protein P0 OS=Bos taurus GN=MPZ PE=1 SV=2 - [MYP0_BOVIN]	6.59e-07	0.352175
	P11024	NAD(P) transhydrogenase, mitochondrial OS=Bos taurus GN=NNT PE=1 SV=3 - [NNTM_BOVIN]	2.61e-49	0.654806
	P12234-2	Isoform B of Phosphate carrier protein, mitochondrial OS=Bos taurus GN=SLC25A3 - [MPCP_BOVIN]	2.92e-47	0.516614
	P30404	Peptidyl-prolyl cis-trans isomerase F, mitochondrial OS=Bos taurus GN=PPIF PE=1 SV=3 - [PPIF_BOVIN]	5.94e-08	2.05973
	P35720	Succinate dehydrogenase cytochrome b560 subunit, mitochondrial OS=Bos taurus GN=SDHC PE=1 SV=2 - [C560_BOVIN]	0.00215926	0.66291
	P68002	Voltage-dependent anion-selective channel protein 2 OS=Bos taurus GN=VDAC2 PE=2 SV=2 - [VDAC2_BOVIN]	3.92e-42	0.624556
	Q02367	NADH dehydrogenase [ubiquinone] 1 beta subcomplex subunit 6 OS=Bos taurus GN=NDUFB6 PE=1 SV=2 - [NDUB6_BOVIN]	1.4e-06	0.494988
	Q0VCY0	Sarcoplasmic/endoplasmic reticulum calcium ATPase 1 OS=Bos taurus GN=ATP2A1 PE=1 SV=1 - [AT2A1_BOVIN]	1.79e-169	0.530067
	Q28851	ATP synthase subunit f, mitochondrial OS=Bos taurus GN=ATP5J2 PE=1 SV=3 - [ATPK_BOVIN]	0.0451573	0.60289
	Q2KJI7	AFG3-like protein 2 OS=Bos taurus GN=AFG3L2 PE=2 SV=1 - [AFG32_BOVIN]	0.000678653	0.577909
	Q3T0I5	Mitochondrial fission 1 protein OS=Bos taurus GN=FIS1 PE=2 SV=1 - [FIS1_BOVIN]	2.58e-06	0.646204
	Q3T100	Microsomal glutathione S-transferase 3 OS=Bos taurus GN=MGST3 PE=2 SV=1 - [MGST3_BOVIN]	1.85e-06	0.664121
	Q3ZCD7	Very-long-chain enoyl-CoA reductase OS=Bos taurus GN=TECR PE=2 SV=1 - [TECR_BOVIN]	0.000173837	0.542888
	Q6B4J2	Vitamin K epoxide reductase complex subunit 1 OS=Bos taurus GN=VKORC1 PE=2 SV=1 - [VKOR1_BOVIN]	0.00555596	0.655093
	Q6IM73	Reticulon OS=Bos taurus GN=RTN2 PE=2 SV=1 - [Q6IM73_BOVIN]	2.46e-13	0.609149
	Q862H6	Similar to ATP synthase proteolipid P2 (Fragment) OS=Bos taurus PE=2 SV=1 - [Q862H6_BOVIN]	0.00541389	0.506297
	Q8HXG5	NADH dehydrogenase [ubiquinone] 1 beta subcomplex subunit 11, mitochondrial OS=Bos taurus GN=NDUFB11 PE=1 SV=2 - [NDUBB_BOVIN]	0.0387322	0.658924
	Q95123	Succinate dehydrogenase [ubiquinone] cytochrome b small subunit, mitochondrial OS=Bos taurus GN=SDHD PE=2 SV=2 - [DHSD_BOVIN]	6.1e-06	0.651413
	Q9MZ13	Voltage-dependent anion-selective channel protein 3 OS=Bos taurus GN=VDAC3 PE=2 SV=1 - [VDAC3_BOVIN]	1.54e-39	0.585278
GO:0045335	phagocytic vesicle	0.647323	30	2	A6QLS9,E1BJN9,
	Accession	Description	p_value	1_6
	A6QLS9	RAB10 protein OS=Bos taurus GN=RAB10 PE=1 SV=1 - [A6QLS9_BOVIN]	0.0432797	0.371333
	E1BJN9	Phospholipase D family member 5 OS=Bos taurus GN=PLD5 PE=4 SV=2 - [E1BJN9_BOVIN]	0.00120872	1.67154
GO:0015629	actin cytoskeleton	0.927919	131	6	E1BI79,F1N2G0,G3MYN5,Q17R10,Q3SZE5,Q8MKH8,
	Accession	Description	p_value	1_6
	E1BI79	APC2, WNT signaling pathway regulator OS=Bos taurus GN=APC2 PE=4 SV=2 - [E1BI79_BOVIN]	0.000195751	1.51343
	F1N2G0	Uncharacterized protein OS=Bos taurus PE=3 SV=2 - [F1N2G0_BOVIN]	0.035294	0.353778
	G3MYN5	Uncharacterized protein OS=Bos taurus GN=TNNI1 PE=4 SV=1 - [G3MYN5_BOVIN]	0.00046226	0.522409
	Q17R10	Actin filament-associated protein 1-like 2 OS=Bos taurus GN=AFAP1L2 PE=2 SV=1 - [AF1L2_BOVIN]	3.85e-11	1.64846
	Q3SZE5	Myosin regulatory light chain 2, ventricular/cardiac muscle isoform OS=Bos taurus GN=MYL2 PE=1 SV=1 - [MLRV_BOVIN]	0.00137699	1.7452
	Q8MKH8	Troponin T fast skeletal muscle type OS=Bos taurus GN=Tnnt3 PE=2 SV=1 - [Q8MKH8_BOVIN]	7.7e-08	1.58583
GO:0005749	mitochondrial respiratory chain complex II, succinate dehydrogenase complex (ubiquinone)	0.0275873	4	2	P35720,Q95123,
	Accession	Description	p_value	1_6
	P35720	Succinate dehydrogenase cytochrome b560 subunit, mitochondrial OS=Bos taurus GN=SDHC PE=1 SV=2 - [C560_BOVIN]	0.00215926	0.66291
	Q95123	Succinate dehydrogenase [ubiquinone] cytochrome b small subunit, mitochondrial OS=Bos taurus GN=SDHD PE=2 SV=2 - [DHSD_BOVIN]	6.1e-06	0.651413
GO:0043296	apical junction complex	0.560096	11	1	A6QLS9,
	Accession	Description	p_value	1_6
	A6QLS9	RAB10 protein OS=Bos taurus GN=RAB10 PE=1 SV=1 - [A6QLS9_BOVIN]	0.0432797	0.371333
GO:0036477	somatodendritic compartment	0.600482	72	5	A6QLS9,C0LSL0,Q2KJI7,Q3SZE5,Q6IM73,
	Accession	Description	p_value	1_6
	A6QLS9	RAB10 protein OS=Bos taurus GN=RAB10 PE=1 SV=1 - [A6QLS9_BOVIN]	0.0432797	0.371333
	C0LSL0	Heart fatty acid-binding protein OS=Bos taurus GN=H-FABP PE=2 SV=1 - [C0LSL0_BOVIN]	2.33e-32	0.658106
	Q2KJI7	AFG3-like protein 2 OS=Bos taurus GN=AFG3L2 PE=2 SV=1 - [AFG32_BOVIN]	0.000678653	0.577909
	Q3SZE5	Myosin regulatory light chain 2, ventricular/cardiac muscle isoform OS=Bos taurus GN=MYL2 PE=1 SV=1 - [MLRV_BOVIN]	0.00137699	1.7452
	Q6IM73	Reticulon OS=Bos taurus GN=RTN2 PE=2 SV=1 - [Q6IM73_BOVIN]	2.46e-13	0.609149
GO:0033017	sarcoplasmic reticulum membrane	0.0486642	20	4	E1BDQ4,F1MN23,F1MPR3,Q0VCY0,
	Accession	Description	p_value	1_6
	E1BDQ4	Uncharacterized protein OS=Bos taurus GN=RYR1 PE=4 SV=2 - [E1BDQ4_BOVIN]	2.42e-15	0.475759
	F1MN23	Dehydrogenase/reductase SDR family member 7B OS=Bos taurus GN=DHRS7B PE=3 SV=1 - [F1MN23_BOVIN]	8.16e-05	0.580383
	F1MPR3	Calcium-transporting ATPase OS=Bos taurus GN=ATP2A2 PE=3 SV=2 - [F1MPR3_BOVIN]	1.26e-58	0.532535
	Q0VCY0	Sarcoplasmic/endoplasmic reticulum calcium ATPase 1 OS=Bos taurus GN=ATP2A1 PE=1 SV=1 - [AT2A1_BOVIN]	1.79e-169	0.530067
GO:0022624	proteasome accessory complex	0.621498	13	1	Q2KJI7,
	Accession	Description	p_value	1_6
	Q2KJI7	AFG3-like protein 2 OS=Bos taurus GN=AFG3L2 PE=2 SV=1 - [AFG32_BOVIN]	0.000678653	0.577909
GO:0044665	MLL1/2 complex	0.0715726	1	1	F1MGF2,
	Accession	Description	p_value	1_6
	F1MGF2	Chromodomain helicase DNA binding protein 1 OS=Bos taurus GN=CHD1 PE=4 SV=2 - [F1MGF2_BOVIN]	9.41e-08	0.210937
GO:0090533	cation-transporting ATPase complex	0.0438655	5	2	F1MPR3,Q0VCY0,
	Accession	Description	p_value	1_6
	F1MPR3	Calcium-transporting ATPase OS=Bos taurus GN=ATP2A2 PE=3 SV=2 - [F1MPR3_BOVIN]	1.26e-58	0.532535
	Q0VCY0	Sarcoplasmic/endoplasmic reticulum calcium ATPase 1 OS=Bos taurus GN=ATP2A1 PE=1 SV=1 - [AT2A1_BOVIN]	1.79e-169	0.530067
GO:1990904	ribonucleoprotein complex	0.975117	115	4	A5D954,E1BDM8,P30404,Q2KJI7,
	Accession	Description	p_value	1_6
	A5D954	Solute carrier family 25 (Mitochondrial carrier; oxoglutarate carrier), member 11 (Fragment) OS=Bos taurus GN=SLC25A11 PE=2 SV=1 - [A5D954_BOVIN]	1.96e-16	0.621104
	E1BDM8	DEAD-box helicase 6 OS=Bos taurus GN=DDX6 PE=1 SV=1 - [E1BDM8_BOVIN]	5.05e-07	0.662361
	P30404	Peptidyl-prolyl cis-trans isomerase F, mitochondrial OS=Bos taurus GN=PPIF PE=1 SV=3 - [PPIF_BOVIN]	5.94e-08	2.05973
	Q2KJI7	AFG3-like protein 2 OS=Bos taurus GN=AFG3L2 PE=2 SV=1 - [AFG32_BOVIN]	0.000678653	0.577909
GO:0044422	organelle part	0.0268791	630	53	A0A0N9SLY9,A1A4R1,A5D954,A6QLS9,A6QNM9,A6QNZ7,B5B3R8,C0LSL0,E1BD64,E1BDM8,E1BDQ4,E1BF47,E1BI79,E1BJN9,F1MDM4,F1MGF2,F1MKE7,F1MN23,F1MPR3,F1MWR8,F1MX12,F1N2G0,F1N7U2,G3MYN5,G3X807,P00423,P00517,P02663,P02666,P02722,P11024,P12234-2,P13621,P30404,P35720,P68002,Q02367,Q0VCY0,Q17R10,Q28851,Q2KJI7,Q3SZE5,Q3T0I5,Q3T100,Q3ZCD7,Q5E946,Q6B4J2,Q6IM73,Q862H6,Q8HXG5,Q8MKH8,Q95123,Q9MZ13,
	Accession	Description	p_value	1_6
	A0A0N9SLY9	Cytochrome c oxidase subunit II (Fragment) OS=Bos taurus GN=COX2 PE=4 SV=1 - [A0A0N9SLY9_BOVIN]	6.35e-09	0.511902
	A1A4R1	Histone H2A type 2-C OS=Bos taurus GN=HIST2H2AC PE=2 SV=1 - [H2A2C_BOVIN]	0.0054494	0.465383
	A5D954	Solute carrier family 25 (Mitochondrial carrier; oxoglutarate carrier), member 11 (Fragment) OS=Bos taurus GN=SLC25A11 PE=2 SV=1 - [A5D954_BOVIN]	1.96e-16	0.621104
	A6QLS9	RAB10 protein OS=Bos taurus GN=RAB10 PE=1 SV=1 - [A6QLS9_BOVIN]	0.0432797	0.371333
	A6QNM9	SLC25A12 protein OS=Bos taurus GN=SLC25A12 PE=2 SV=1 - [A6QNM9_BOVIN]	6.75e-05	0.443634
	A6QNZ7	Keratin 10 (Epidermolytic hyperkeratosis; keratosis palmaris et plantaris) OS=Bos taurus GN=KRT10 PE=2 SV=1 - [A6QNZ7_BOVIN]	0.0113677	0.631961
	B5B3R8	Alpha S1 casein OS=Bos taurus GN=CSN1S1 PE=2 SV=1 - [B5B3R8_BOVIN]	0.000913656	1.79272
	C0LSL0	Heart fatty acid-binding protein OS=Bos taurus GN=H-FABP PE=2 SV=1 - [C0LSL0_BOVIN]	2.33e-32	0.658106
	E1BD64	Mitochondrial pyruvate carrier OS=Bos taurus GN=MPC2 PE=3 SV=2 - [E1BD64_BOVIN]	0.000903028	0.612417
	E1BDM8	DEAD-box helicase 6 OS=Bos taurus GN=DDX6 PE=1 SV=1 - [E1BDM8_BOVIN]	5.05e-07	0.662361
	E1BDQ4	Uncharacterized protein OS=Bos taurus GN=RYR1 PE=4 SV=2 - [E1BDQ4_BOVIN]	2.42e-15	0.475759
	E1BF47	Translocated promoter region, nuclear basket protein OS=Bos taurus GN=TPR PE=4 SV=1 - [E1BF47_BOVIN]	9.82e-05	0.547795
	E1BI79	APC2, WNT signaling pathway regulator OS=Bos taurus GN=APC2 PE=4 SV=2 - [E1BI79_BOVIN]	0.000195751	1.51343
	E1BJN9	Phospholipase D family member 5 OS=Bos taurus GN=PLD5 PE=4 SV=2 - [E1BJN9_BOVIN]	0.00120872	1.67154
	F1MDM4	Receptor expression-enhancing protein OS=Bos taurus GN=REEP5 PE=3 SV=1 - [F1MDM4_BOVIN]	0.000823581	0.643708
	F1MGF2	Chromodomain helicase DNA binding protein 1 OS=Bos taurus GN=CHD1 PE=4 SV=2 - [F1MGF2_BOVIN]	9.41e-08	0.210937
	F1MKE7	Uncharacterized protein OS=Bos taurus GN=KRT6C PE=3 SV=2 - [F1MKE7_BOVIN]	0.00478789	0.556754
	F1MN23	Dehydrogenase/reductase SDR family member 7B OS=Bos taurus GN=DHRS7B PE=3 SV=1 - [F1MN23_BOVIN]	8.16e-05	0.580383
	F1MPR3	Calcium-transporting ATPase OS=Bos taurus GN=ATP2A2 PE=3 SV=2 - [F1MPR3_BOVIN]	1.26e-58	0.532535
	F1MWR8	T-complex protein 1 subunit eta OS=Bos taurus GN=CCT7 PE=3 SV=2 - [F1MWR8_BOVIN]	4.05e-05	1.62866
	F1MX12	Ankyrin repeat domain 2 OS=Bos taurus GN=ANKRD2 PE=4 SV=2 - [F1MX12_BOVIN]	0.000751893	0.547429
	F1N2G0	Uncharacterized protein OS=Bos taurus PE=3 SV=2 - [F1N2G0_BOVIN]	0.035294	0.353778
	F1N7U2	NPL4 homolog, ubiquitin recognition factor OS=Bos taurus GN=NPLOC4 PE=4 SV=2 - [F1N7U2_BOVIN]	1.3e-07	0.23663
	G3MYN5	Uncharacterized protein OS=Bos taurus GN=TNNI1 PE=4 SV=1 - [G3MYN5_BOVIN]	0.00046226	0.522409
	G3X807	Histone H4 OS=Bos taurus PE=3 SV=1 - [G3X807_BOVIN]	3.49e-08	0.500771
	P00423	Cytochrome c oxidase subunit 4 isoform 1, mitochondrial OS=Bos taurus GN=COX4I1 PE=1 SV=1 - [COX41_BOVIN]	3.34e-36	0.574231
	P00517	cAMP-dependent protein kinase catalytic subunit alpha OS=Bos taurus GN=PRKACA PE=1 SV=3 - [KAPCA_BOVIN]	0.00285667	0.527609
	P02663	Alpha-S2-casein OS=Bos taurus GN=CSN1S2 PE=1 SV=2 - [CASA2_BOVIN]	2.21e-05	3.03951
	P02666	Beta-casein OS=Bos taurus GN=CSN2 PE=1 SV=2 - [CASB_BOVIN]	0.000202761	1.96367
	P02722	ADP/ATP translocase 1 OS=Bos taurus GN=SLC25A4 PE=1 SV=3 - [ADT1_BOVIN]	8.6e-90	0.344935
	P11024	NAD(P) transhydrogenase, mitochondrial OS=Bos taurus GN=NNT PE=1 SV=3 - [NNTM_BOVIN]	2.61e-49	0.654806
	P12234-2	Isoform B of Phosphate carrier protein, mitochondrial OS=Bos taurus GN=SLC25A3 - [MPCP_BOVIN]	2.92e-47	0.516614
	P13621	ATP synthase subunit O, mitochondrial OS=Bos taurus GN=ATP5O PE=1 SV=2 - [ATPO_BOVIN]	0.0225285	0.461533
	P30404	Peptidyl-prolyl cis-trans isomerase F, mitochondrial OS=Bos taurus GN=PPIF PE=1 SV=3 - [PPIF_BOVIN]	5.94e-08	2.05973
	P35720	Succinate dehydrogenase cytochrome b560 subunit, mitochondrial OS=Bos taurus GN=SDHC PE=1 SV=2 - [C560_BOVIN]	0.00215926	0.66291
	P68002	Voltage-dependent anion-selective channel protein 2 OS=Bos taurus GN=VDAC2 PE=2 SV=2 - [VDAC2_BOVIN]	3.92e-42	0.624556
	Q02367	NADH dehydrogenase [ubiquinone] 1 beta subcomplex subunit 6 OS=Bos taurus GN=NDUFB6 PE=1 SV=2 - [NDUB6_BOVIN]	1.4e-06	0.494988
	Q0VCY0	Sarcoplasmic/endoplasmic reticulum calcium ATPase 1 OS=Bos taurus GN=ATP2A1 PE=1 SV=1 - [AT2A1_BOVIN]	1.79e-169	0.530067
	Q17R10	Actin filament-associated protein 1-like 2 OS=Bos taurus GN=AFAP1L2 PE=2 SV=1 - [AF1L2_BOVIN]	3.85e-11	1.64846
	Q28851	ATP synthase subunit f, mitochondrial OS=Bos taurus GN=ATP5J2 PE=1 SV=3 - [ATPK_BOVIN]	0.0451573	0.60289
	Q2KJI7	AFG3-like protein 2 OS=Bos taurus GN=AFG3L2 PE=2 SV=1 - [AFG32_BOVIN]	0.000678653	0.577909
	Q3SZE5	Myosin regulatory light chain 2, ventricular/cardiac muscle isoform OS=Bos taurus GN=MYL2 PE=1 SV=1 - [MLRV_BOVIN]	0.00137699	1.7452
	Q3T0I5	Mitochondrial fission 1 protein OS=Bos taurus GN=FIS1 PE=2 SV=1 - [FIS1_BOVIN]	2.58e-06	0.646204
	Q3T100	Microsomal glutathione S-transferase 3 OS=Bos taurus GN=MGST3 PE=2 SV=1 - [MGST3_BOVIN]	1.85e-06	0.664121
	Q3ZCD7	Very-long-chain enoyl-CoA reductase OS=Bos taurus GN=TECR PE=2 SV=1 - [TECR_BOVIN]	0.000173837	0.542888
	Q5E946	Protein/nucleic acid deglycase DJ-1 OS=Bos taurus GN=PARK7 PE=2 SV=1 - [PARK7_BOVIN]	3.04e-07	0.570141
	Q6B4J2	Vitamin K epoxide reductase complex subunit 1 OS=Bos taurus GN=VKORC1 PE=2 SV=1 - [VKOR1_BOVIN]	0.00555596	0.655093
	Q6IM73	Reticulon OS=Bos taurus GN=RTN2 PE=2 SV=1 - [Q6IM73_BOVIN]	2.46e-13	0.609149
	Q862H6	Similar to ATP synthase proteolipid P2 (Fragment) OS=Bos taurus PE=2 SV=1 - [Q862H6_BOVIN]	0.00541389	0.506297
	Q8HXG5	NADH dehydrogenase [ubiquinone] 1 beta subcomplex subunit 11, mitochondrial OS=Bos taurus GN=NDUFB11 PE=1 SV=2 - [NDUBB_BOVIN]	0.0387322	0.658924
	Q8MKH8	Troponin T fast skeletal muscle type OS=Bos taurus GN=Tnnt3 PE=2 SV=1 - [Q8MKH8_BOVIN]	7.7e-08	1.58583
	Q95123	Succinate dehydrogenase [ubiquinone] cytochrome b small subunit, mitochondrial OS=Bos taurus GN=SDHD PE=2 SV=2 - [DHSD_BOVIN]	6.1e-06	0.651413
	Q9MZ13	Voltage-dependent anion-selective channel protein 3 OS=Bos taurus GN=VDAC3 PE=2 SV=1 - [VDAC3_BOVIN]	1.54e-39	0.585278
GO:0044449	contractile fiber part	0.842768	113	6	E1BDQ4,F1MX12,F1N2G0,G3MYN5,Q3SZE5,Q8MKH8,
	Accession	Description	p_value	1_6
	E1BDQ4	Uncharacterized protein OS=Bos taurus GN=RYR1 PE=4 SV=2 - [E1BDQ4_BOVIN]	2.42e-15	0.475759
	F1MX12	Ankyrin repeat domain 2 OS=Bos taurus GN=ANKRD2 PE=4 SV=2 - [F1MX12_BOVIN]	0.000751893	0.547429
	F1N2G0	Uncharacterized protein OS=Bos taurus PE=3 SV=2 - [F1N2G0_BOVIN]	0.035294	0.353778
	G3MYN5	Uncharacterized protein OS=Bos taurus GN=TNNI1 PE=4 SV=1 - [G3MYN5_BOVIN]	0.00046226	0.522409
	Q3SZE5	Myosin regulatory light chain 2, ventricular/cardiac muscle isoform OS=Bos taurus GN=MYL2 PE=1 SV=1 - [MLRV_BOVIN]	0.00137699	1.7452
	Q8MKH8	Troponin T fast skeletal muscle type OS=Bos taurus GN=Tnnt3 PE=2 SV=1 - [Q8MKH8_BOVIN]	7.7e-08	1.58583
GO:1905368	peptidase complex	0.887615	29	1	Q2KJI7,
	Accession	Description	p_value	1_6
	Q2KJI7	AFG3-like protein 2 OS=Bos taurus GN=AFG3L2 PE=2 SV=1 - [AFG32_BOVIN]	0.000678653	0.577909
GO:0031514	motile cilium	0.0484153	12	3	B0JYN3,P00517,P02722,
	Accession	Description	p_value	1_6
	B0JYN3	L-lactate dehydrogenase OS=Bos taurus GN=LDHB PE=2 SV=1 - [B0JYN3_BOVIN]	1.76e-14	0.564657
	P00517	cAMP-dependent protein kinase catalytic subunit alpha OS=Bos taurus GN=PRKACA PE=1 SV=3 - [KAPCA_BOVIN]	0.00285667	0.527609
	P02722	ADP/ATP translocase 1 OS=Bos taurus GN=SLC25A4 PE=1 SV=3 - [ADT1_BOVIN]	8.6e-90	0.344935
GO:0031252	cell leading edge	0.782202	56	3	A6QLS9,E1BI79,F1N2P7,
	Accession	Description	p_value	1_6
	A6QLS9	RAB10 protein OS=Bos taurus GN=RAB10 PE=1 SV=1 - [A6QLS9_BOVIN]	0.0432797	0.371333
	E1BI79	APC2, WNT signaling pathway regulator OS=Bos taurus GN=APC2 PE=4 SV=2 - [E1BI79_BOVIN]	0.000195751	1.51343
	F1N2P7	Uncharacterized protein OS=Bos taurus GN=PLXNA4 PE=4 SV=2 - [F1N2P7_BOVIN]	6.32e-05	0.575236
GO:0030315	T-tubule	0.132249	18	3	F1MPR3,Q0VCY0,Q6IM73,
	Accession	Description	p_value	1_6
	F1MPR3	Calcium-transporting ATPase OS=Bos taurus GN=ATP2A2 PE=3 SV=2 - [F1MPR3_BOVIN]	1.26e-58	0.532535
	Q0VCY0	Sarcoplasmic/endoplasmic reticulum calcium ATPase 1 OS=Bos taurus GN=ATP2A1 PE=1 SV=1 - [AT2A1_BOVIN]	1.79e-169	0.530067
	Q6IM73	Reticulon OS=Bos taurus GN=RTN2 PE=2 SV=1 - [Q6IM73_BOVIN]	2.46e-13	0.609149
GO:0044450	microtubule organizing center part	0.346693	17	2	A6QLS9,F1MWR8,
	Accession	Description	p_value	1_6
	A6QLS9	RAB10 protein OS=Bos taurus GN=RAB10 PE=1 SV=1 - [A6QLS9_BOVIN]	0.0432797	0.371333
	F1MWR8	T-complex protein 1 subunit eta OS=Bos taurus GN=CCT7 PE=3 SV=2 - [F1MWR8_BOVIN]	4.05e-05	1.62866
GO:0034719	SMN-Sm protein complex	0.13809	2	1	E1BDM8,
	Accession	Description	p_value	1_6
	E1BDM8	DEAD-box helicase 6 OS=Bos taurus GN=DDX6 PE=1 SV=1 - [E1BDM8_BOVIN]	5.05e-07	0.662361
GO:0005890	sodium:potassium-exchanging ATPase complex	0.0438655	5	2	F1MPR3,Q0VCY0,
	Accession	Description	p_value	1_6
	F1MPR3	Calcium-transporting ATPase OS=Bos taurus GN=ATP2A2 PE=3 SV=2 - [F1MPR3_BOVIN]	1.26e-58	0.532535
	Q0VCY0	Sarcoplasmic/endoplasmic reticulum calcium ATPase 1 OS=Bos taurus GN=ATP2A1 PE=1 SV=1 - [AT2A1_BOVIN]	1.79e-169	0.530067
GO:0005768	endosome	0.967328	45	1	A6QLS9,
	Accession	Description	p_value	1_6
	A6QLS9	RAB10 protein OS=Bos taurus GN=RAB10 PE=1 SV=1 - [A6QLS9_BOVIN]	0.0432797	0.371333
GO:0043228	non-membrane-bounded organelle	0.928168	395	23	A1A4R1,A5D954,A6QLS9,A6QNZ7,E1BDM8,E1BDQ4,E1BI79,F1MGF2,F1MKE7,F1MWR8,F1MX12,F1N2G0,G3MYN5,G3X807,P00517,P02722,P68002,Q17R10,Q2KJI7,Q3SZE5,Q5E946,Q8MKH8,Q9MZ13,
	Accession	Description	p_value	1_6
	A1A4R1	Histone H2A type 2-C OS=Bos taurus GN=HIST2H2AC PE=2 SV=1 - [H2A2C_BOVIN]	0.0054494	0.465383
	A5D954	Solute carrier family 25 (Mitochondrial carrier; oxoglutarate carrier), member 11 (Fragment) OS=Bos taurus GN=SLC25A11 PE=2 SV=1 - [A5D954_BOVIN]	1.96e-16	0.621104
	A6QLS9	RAB10 protein OS=Bos taurus GN=RAB10 PE=1 SV=1 - [A6QLS9_BOVIN]	0.0432797	0.371333
	A6QNZ7	Keratin 10 (Epidermolytic hyperkeratosis; keratosis palmaris et plantaris) OS=Bos taurus GN=KRT10 PE=2 SV=1 - [A6QNZ7_BOVIN]	0.0113677	0.631961
	E1BDM8	DEAD-box helicase 6 OS=Bos taurus GN=DDX6 PE=1 SV=1 - [E1BDM8_BOVIN]	5.05e-07	0.662361
	E1BDQ4	Uncharacterized protein OS=Bos taurus GN=RYR1 PE=4 SV=2 - [E1BDQ4_BOVIN]	2.42e-15	0.475759
	E1BI79	APC2, WNT signaling pathway regulator OS=Bos taurus GN=APC2 PE=4 SV=2 - [E1BI79_BOVIN]	0.000195751	1.51343
	F1MGF2	Chromodomain helicase DNA binding protein 1 OS=Bos taurus GN=CHD1 PE=4 SV=2 - [F1MGF2_BOVIN]	9.41e-08	0.210937
	F1MKE7	Uncharacterized protein OS=Bos taurus GN=KRT6C PE=3 SV=2 - [F1MKE7_BOVIN]	0.00478789	0.556754
	F1MWR8	T-complex protein 1 subunit eta OS=Bos taurus GN=CCT7 PE=3 SV=2 - [F1MWR8_BOVIN]	4.05e-05	1.62866
	F1MX12	Ankyrin repeat domain 2 OS=Bos taurus GN=ANKRD2 PE=4 SV=2 - [F1MX12_BOVIN]	0.000751893	0.547429
	F1N2G0	Uncharacterized protein OS=Bos taurus PE=3 SV=2 - [F1N2G0_BOVIN]	0.035294	0.353778
	G3MYN5	Uncharacterized protein OS=Bos taurus GN=TNNI1 PE=4 SV=1 - [G3MYN5_BOVIN]	0.00046226	0.522409
	G3X807	Histone H4 OS=Bos taurus PE=3 SV=1 - [G3X807_BOVIN]	3.49e-08	0.500771
	P00517	cAMP-dependent protein kinase catalytic subunit alpha OS=Bos taurus GN=PRKACA PE=1 SV=3 - [KAPCA_BOVIN]	0.00285667	0.527609
	P02722	ADP/ATP translocase 1 OS=Bos taurus GN=SLC25A4 PE=1 SV=3 - [ADT1_BOVIN]	8.6e-90	0.344935
	P68002	Voltage-dependent anion-selective channel protein 2 OS=Bos taurus GN=VDAC2 PE=2 SV=2 - [VDAC2_BOVIN]	3.92e-42	0.624556
	Q17R10	Actin filament-associated protein 1-like 2 OS=Bos taurus GN=AFAP1L2 PE=2 SV=1 - [AF1L2_BOVIN]	3.85e-11	1.64846
	Q2KJI7	AFG3-like protein 2 OS=Bos taurus GN=AFG3L2 PE=2 SV=1 - [AFG32_BOVIN]	0.000678653	0.577909
	Q3SZE5	Myosin regulatory light chain 2, ventricular/cardiac muscle isoform OS=Bos taurus GN=MYL2 PE=1 SV=1 - [MLRV_BOVIN]	0.00137699	1.7452
	Q5E946	Protein/nucleic acid deglycase DJ-1 OS=Bos taurus GN=PARK7 PE=2 SV=1 - [PARK7_BOVIN]	3.04e-07	0.570141
	Q8MKH8	Troponin T fast skeletal muscle type OS=Bos taurus GN=Tnnt3 PE=2 SV=1 - [Q8MKH8_BOVIN]	7.7e-08	1.58583
	Q9MZ13	Voltage-dependent anion-selective channel protein 3 OS=Bos taurus GN=VDAC3 PE=2 SV=1 - [VDAC3_BOVIN]	1.54e-39	0.585278
GO:0034704	calcium channel complex	0.674434	15	1	E1BDQ4,
	Accession	Description	p_value	1_6
	E1BDQ4	Uncharacterized protein OS=Bos taurus GN=RYR1 PE=4 SV=2 - [E1BDQ4_BOVIN]	2.42e-15	0.475759
GO:0048770	pigment granule	0.976091	49	1	F1MWR8,
	Accession	Description	p_value	1_6
	F1MWR8	T-complex protein 1 subunit eta OS=Bos taurus GN=CCT7 PE=3 SV=2 - [F1MWR8_BOVIN]	4.05e-05	1.62866
GO:0030666	endocytic vesicle membrane	0.360295	6	1	A6QLS9,
	Accession	Description	p_value	1_6
	A6QLS9	RAB10 protein OS=Bos taurus GN=RAB10 PE=1 SV=1 - [A6QLS9_BOVIN]	0.0432797	0.371333
GO:0005643	nuclear pore	0.0382354	11	3	E1BDM8,E1BF47,P30404,
	Accession	Description	p_value	1_6
	E1BDM8	DEAD-box helicase 6 OS=Bos taurus GN=DDX6 PE=1 SV=1 - [E1BDM8_BOVIN]	5.05e-07	0.662361
	E1BF47	Translocated promoter region, nuclear basket protein OS=Bos taurus GN=TPR PE=4 SV=1 - [E1BF47_BOVIN]	9.82e-05	0.547795
	P30404	Peptidyl-prolyl cis-trans isomerase F, mitochondrial OS=Bos taurus GN=PPIF PE=1 SV=3 - [PPIF_BOVIN]	5.94e-08	2.05973
GO:0061695	transferase complex, transferring phosphorus-containing groups	0.591934	12	1	F1MFX9,
	Accession	Description	p_value	1_6
	F1MFX9	Uncharacterized protein OS=Bos taurus GN=LOC504219 PE=4 SV=1 - [F1MFX9_BOVIN]	8.41e-06	1.86047
GO:0005829	cytosol	0.999819	360	13	C0LSL0,E1BDM8,E1BI79,F1MWR8,F1MX12,P00517,P01966,P02070,P30404,Q17R10,Q2KJI7,Q3SZX4,Q5E946,
	Accession	Description	p_value	1_6
	C0LSL0	Heart fatty acid-binding protein OS=Bos taurus GN=H-FABP PE=2 SV=1 - [C0LSL0_BOVIN]	2.33e-32	0.658106
	E1BDM8	DEAD-box helicase 6 OS=Bos taurus GN=DDX6 PE=1 SV=1 - [E1BDM8_BOVIN]	5.05e-07	0.662361
	E1BI79	APC2, WNT signaling pathway regulator OS=Bos taurus GN=APC2 PE=4 SV=2 - [E1BI79_BOVIN]	0.000195751	1.51343
	F1MWR8	T-complex protein 1 subunit eta OS=Bos taurus GN=CCT7 PE=3 SV=2 - [F1MWR8_BOVIN]	4.05e-05	1.62866
	F1MX12	Ankyrin repeat domain 2 OS=Bos taurus GN=ANKRD2 PE=4 SV=2 - [F1MX12_BOVIN]	0.000751893	0.547429
	P00517	cAMP-dependent protein kinase catalytic subunit alpha OS=Bos taurus GN=PRKACA PE=1 SV=3 - [KAPCA_BOVIN]	0.00285667	0.527609
	P01966	Hemoglobin subunit alpha OS=Bos taurus GN=HBA PE=1 SV=2 - [HBA_BOVIN]	5.65e-20	0.573144
	P02070	Hemoglobin subunit beta OS=Bos taurus GN=HBB PE=1 SV=1 - [HBB_BOVIN]	4.86e-35	0.568966
	P30404	Peptidyl-prolyl cis-trans isomerase F, mitochondrial OS=Bos taurus GN=PPIF PE=1 SV=3 - [PPIF_BOVIN]	5.94e-08	2.05973
	Q17R10	Actin filament-associated protein 1-like 2 OS=Bos taurus GN=AFAP1L2 PE=2 SV=1 - [AF1L2_BOVIN]	3.85e-11	1.64846
	Q2KJI7	AFG3-like protein 2 OS=Bos taurus GN=AFG3L2 PE=2 SV=1 - [AFG32_BOVIN]	0.000678653	0.577909
	Q3SZX4	Carbonic anhydrase 3 OS=Bos taurus GN=CA3 PE=2 SV=3 - [CAH3_BOVIN]	1.57e-193	0.477487
	Q5E946	Protein/nucleic acid deglycase DJ-1 OS=Bos taurus GN=PARK7 PE=2 SV=1 - [PARK7_BOVIN]	3.04e-07	0.570141
GO:1990584	cardiac Troponin complex	0.257342	4	1	G3MYN5,
	Accession	Description	p_value	1_6
	G3MYN5	Uncharacterized protein OS=Bos taurus GN=TNNI1 PE=4 SV=1 - [G3MYN5_BOVIN]	0.00046226	0.522409
GO:0097223	sperm part	0.0410997	19	4	F1MWR8,P00517,P68002,Q9MZ13,
	Accession	Description	p_value	1_6
	F1MWR8	T-complex protein 1 subunit eta OS=Bos taurus GN=CCT7 PE=3 SV=2 - [F1MWR8_BOVIN]	4.05e-05	1.62866
	P00517	cAMP-dependent protein kinase catalytic subunit alpha OS=Bos taurus GN=PRKACA PE=1 SV=3 - [KAPCA_BOVIN]	0.00285667	0.527609
	P68002	Voltage-dependent anion-selective channel protein 2 OS=Bos taurus GN=VDAC2 PE=2 SV=2 - [VDAC2_BOVIN]	3.92e-42	0.624556
	Q9MZ13	Voltage-dependent anion-selective channel protein 3 OS=Bos taurus GN=VDAC3 PE=2 SV=1 - [VDAC3_BOVIN]	1.54e-39	0.585278
GO:0005789	endoplasmic reticulum membrane	0.00339898	72	12	A6QLS9,E1BDQ4,E1BJN9,F1MDM4,F1MN23,F1MPR3,F1N7U2,Q0VCY0,Q3T100,Q3ZCD7,Q6B4J2,Q6IM73,
	Accession	Description	p_value	1_6
	A6QLS9	RAB10 protein OS=Bos taurus GN=RAB10 PE=1 SV=1 - [A6QLS9_BOVIN]	0.0432797	0.371333
	E1BDQ4	Uncharacterized protein OS=Bos taurus GN=RYR1 PE=4 SV=2 - [E1BDQ4_BOVIN]	2.42e-15	0.475759
	E1BJN9	Phospholipase D family member 5 OS=Bos taurus GN=PLD5 PE=4 SV=2 - [E1BJN9_BOVIN]	0.00120872	1.67154
	F1MDM4	Receptor expression-enhancing protein OS=Bos taurus GN=REEP5 PE=3 SV=1 - [F1MDM4_BOVIN]	0.000823581	0.643708
	F1MN23	Dehydrogenase/reductase SDR family member 7B OS=Bos taurus GN=DHRS7B PE=3 SV=1 - [F1MN23_BOVIN]	8.16e-05	0.580383
	F1MPR3	Calcium-transporting ATPase OS=Bos taurus GN=ATP2A2 PE=3 SV=2 - [F1MPR3_BOVIN]	1.26e-58	0.532535
	F1N7U2	NPL4 homolog, ubiquitin recognition factor OS=Bos taurus GN=NPLOC4 PE=4 SV=2 - [F1N7U2_BOVIN]	1.3e-07	0.23663
	Q0VCY0	Sarcoplasmic/endoplasmic reticulum calcium ATPase 1 OS=Bos taurus GN=ATP2A1 PE=1 SV=1 - [AT2A1_BOVIN]	1.79e-169	0.530067
	Q3T100	Microsomal glutathione S-transferase 3 OS=Bos taurus GN=MGST3 PE=2 SV=1 - [MGST3_BOVIN]	1.85e-06	0.664121
	Q3ZCD7	Very-long-chain enoyl-CoA reductase OS=Bos taurus GN=TECR PE=2 SV=1 - [TECR_BOVIN]	0.000173837	0.542888
	Q6B4J2	Vitamin K epoxide reductase complex subunit 1 OS=Bos taurus GN=VKORC1 PE=2 SV=1 - [VKOR1_BOVIN]	0.00555596	0.655093
	Q6IM73	Reticulon OS=Bos taurus GN=RTN2 PE=2 SV=1 - [Q6IM73_BOVIN]	2.46e-13	0.609149
GO:0014802	terminal cisterna	0.0715726	1	1	Q6IM73,
	Accession	Description	p_value	1_6
	Q6IM73	Reticulon OS=Bos taurus GN=RTN2 PE=2 SV=1 - [Q6IM73_BOVIN]	2.46e-13	0.609149
GO:0005838	proteasome regulatory particle	0.621498	13	1	Q2KJI7,
	Accession	Description	p_value	1_6
	Q2KJI7	AFG3-like protein 2 OS=Bos taurus GN=AFG3L2 PE=2 SV=1 - [AFG32_BOVIN]	0.000678653	0.577909
GO:0097513	myosin II filament	0.44915	8	1	Q3SZE5,
	Accession	Description	p_value	1_6
	Q3SZE5	Myosin regulatory light chain 2, ventricular/cardiac muscle isoform OS=Bos taurus GN=MYL2 PE=1 SV=1 - [MLRV_BOVIN]	0.00137699	1.7452
GO:0005925	focal adhesion	0.929107	35	1	Q17R10,
	Accession	Description	p_value	1_6
	Q17R10	Actin filament-associated protein 1-like 2 OS=Bos taurus GN=AFAP1L2 PE=2 SV=1 - [AF1L2_BOVIN]	3.85e-11	1.64846
GO:0042470	melanosome	0.976091	49	1	F1MWR8,
	Accession	Description	p_value	1_6
	F1MWR8	T-complex protein 1 subunit eta OS=Bos taurus GN=CCT7 PE=3 SV=2 - [F1MWR8_BOVIN]	4.05e-05	1.62866
GO:0031306	intrinsic component of mitochondrial outer membrane	0.199903	3	1	Q3T0I5,
	Accession	Description	p_value	1_6
	Q3T0I5	Mitochondrial fission 1 protein OS=Bos taurus GN=FIS1 PE=2 SV=1 - [FIS1_BOVIN]	2.58e-06	0.646204
GO:0008540	proteasome regulatory particle, base subcomplex	0.488896	9	1	Q2KJI7,
	Accession	Description	p_value	1_6
	Q2KJI7	AFG3-like protein 2 OS=Bos taurus GN=AFG3L2 PE=2 SV=1 - [AFG32_BOVIN]	0.000678653	0.577909
GO:0032432	actin filament bundle	0.964683	44	1	F1N2G0,
	Accession	Description	p_value	1_6
	F1N2G0	Uncharacterized protein OS=Bos taurus PE=3 SV=2 - [F1N2G0_BOVIN]	0.035294	0.353778
GO:0005743	mitochondrial inner membrane	0.00160696	114	17	A0A0N9SLY9,A5D954,A6QNM9,E1BD64,P00423,P02722,P11024,P12234-2,P13621,P35720,Q02367,Q28851,Q2KJI7,Q5E946,Q862H6,Q8HXG5,Q95123,
	Accession	Description	p_value	1_6
	A0A0N9SLY9	Cytochrome c oxidase subunit II (Fragment) OS=Bos taurus GN=COX2 PE=4 SV=1 - [A0A0N9SLY9_BOVIN]	6.35e-09	0.511902
	A5D954	Solute carrier family 25 (Mitochondrial carrier; oxoglutarate carrier), member 11 (Fragment) OS=Bos taurus GN=SLC25A11 PE=2 SV=1 - [A5D954_BOVIN]	1.96e-16	0.621104
	A6QNM9	SLC25A12 protein OS=Bos taurus GN=SLC25A12 PE=2 SV=1 - [A6QNM9_BOVIN]	6.75e-05	0.443634
	E1BD64	Mitochondrial pyruvate carrier OS=Bos taurus GN=MPC2 PE=3 SV=2 - [E1BD64_BOVIN]	0.000903028	0.612417
	P00423	Cytochrome c oxidase subunit 4 isoform 1, mitochondrial OS=Bos taurus GN=COX4I1 PE=1 SV=1 - [COX41_BOVIN]	3.34e-36	0.574231
	P02722	ADP/ATP translocase 1 OS=Bos taurus GN=SLC25A4 PE=1 SV=3 - [ADT1_BOVIN]	8.6e-90	0.344935
	P11024	NAD(P) transhydrogenase, mitochondrial OS=Bos taurus GN=NNT PE=1 SV=3 - [NNTM_BOVIN]	2.61e-49	0.654806
	P12234-2	Isoform B of Phosphate carrier protein, mitochondrial OS=Bos taurus GN=SLC25A3 - [MPCP_BOVIN]	2.92e-47	0.516614
	P13621	ATP synthase subunit O, mitochondrial OS=Bos taurus GN=ATP5O PE=1 SV=2 - [ATPO_BOVIN]	0.0225285	0.461533
	P35720	Succinate dehydrogenase cytochrome b560 subunit, mitochondrial OS=Bos taurus GN=SDHC PE=1 SV=2 - [C560_BOVIN]	0.00215926	0.66291
	Q02367	NADH dehydrogenase [ubiquinone] 1 beta subcomplex subunit 6 OS=Bos taurus GN=NDUFB6 PE=1 SV=2 - [NDUB6_BOVIN]	1.4e-06	0.494988
	Q28851	ATP synthase subunit f, mitochondrial OS=Bos taurus GN=ATP5J2 PE=1 SV=3 - [ATPK_BOVIN]	0.0451573	0.60289
	Q2KJI7	AFG3-like protein 2 OS=Bos taurus GN=AFG3L2 PE=2 SV=1 - [AFG32_BOVIN]	0.000678653	0.577909
	Q5E946	Protein/nucleic acid deglycase DJ-1 OS=Bos taurus GN=PARK7 PE=2 SV=1 - [PARK7_BOVIN]	3.04e-07	0.570141
	Q862H6	Similar to ATP synthase proteolipid P2 (Fragment) OS=Bos taurus PE=2 SV=1 - [Q862H6_BOVIN]	0.00541389	0.506297
	Q8HXG5	NADH dehydrogenase [ubiquinone] 1 beta subcomplex subunit 11, mitochondrial OS=Bos taurus GN=NDUFB11 PE=1 SV=2 - [NDUBB_BOVIN]	0.0387322	0.658924
	Q95123	Succinate dehydrogenase [ubiquinone] cytochrome b small subunit, mitochondrial OS=Bos taurus GN=SDHD PE=2 SV=2 - [DHSD_BOVIN]	6.1e-06	0.651413
GO:0000788	nuclear nucleosome	0.0715726	1	1	A1A4R1,
	Accession	Description	p_value	1_6
	A1A4R1	Histone H2A type 2-C OS=Bos taurus GN=HIST2H2AC PE=2 SV=1 - [H2A2C_BOVIN]	0.0054494	0.465383
GO:0044456	synapse part	0.831726	95	5	A6QLS9,Q2KJI7,Q3SZE5,Q5E946,Q6IM73,
	Accession	Description	p_value	1_6
	A6QLS9	RAB10 protein OS=Bos taurus GN=RAB10 PE=1 SV=1 - [A6QLS9_BOVIN]	0.0432797	0.371333
	Q2KJI7	AFG3-like protein 2 OS=Bos taurus GN=AFG3L2 PE=2 SV=1 - [AFG32_BOVIN]	0.000678653	0.577909
	Q3SZE5	Myosin regulatory light chain 2, ventricular/cardiac muscle isoform OS=Bos taurus GN=MYL2 PE=1 SV=1 - [MLRV_BOVIN]	0.00137699	1.7452
	Q5E946	Protein/nucleic acid deglycase DJ-1 OS=Bos taurus GN=PARK7 PE=2 SV=1 - [PARK7_BOVIN]	3.04e-07	0.570141
	Q6IM73	Reticulon OS=Bos taurus GN=RTN2 PE=2 SV=1 - [Q6IM73_BOVIN]	2.46e-13	0.609149
GO:0044615	nuclear pore nuclear basket	0.13809	2	1	P30404,
	Accession	Description	p_value	1_6
	P30404	Peptidyl-prolyl cis-trans isomerase F, mitochondrial OS=Bos taurus GN=PPIF PE=1 SV=3 - [PPIF_BOVIN]	5.94e-08	2.05973
GO:0005814	centriole	0.488896	9	1	A6QLS9,
	Accession	Description	p_value	1_6
	A6QLS9	RAB10 protein OS=Bos taurus GN=RAB10 PE=1 SV=1 - [A6QLS9_BOVIN]	0.0432797	0.371333
GO:0070161	anchoring junction	0.969778	46	1	Q17R10,
	Accession	Description	p_value	1_6
	Q17R10	Actin filament-associated protein 1-like 2 OS=Bos taurus GN=AFAP1L2 PE=2 SV=1 - [AF1L2_BOVIN]	3.85e-11	1.64846
GO:0030659	cytoplasmic vesicle membrane	0.69938	33	2	A6QLS9,E1BDQ4,
	Accession	Description	p_value	1_6
	A6QLS9	RAB10 protein OS=Bos taurus GN=RAB10 PE=1 SV=1 - [A6QLS9_BOVIN]	0.0432797	0.371333
	E1BDQ4	Uncharacterized protein OS=Bos taurus GN=RYR1 PE=4 SV=2 - [E1BDQ4_BOVIN]	2.42e-15	0.475759
GO:0019866	organelle inner membrane	0.00239612	118	17	A0A0N9SLY9,A5D954,A6QNM9,E1BD64,P00423,P02722,P11024,P12234-2,P13621,P35720,Q02367,Q28851,Q2KJI7,Q5E946,Q862H6,Q8HXG5,Q95123,
	Accession	Description	p_value	1_6
	A0A0N9SLY9	Cytochrome c oxidase subunit II (Fragment) OS=Bos taurus GN=COX2 PE=4 SV=1 - [A0A0N9SLY9_BOVIN]	6.35e-09	0.511902
	A5D954	Solute carrier family 25 (Mitochondrial carrier; oxoglutarate carrier), member 11 (Fragment) OS=Bos taurus GN=SLC25A11 PE=2 SV=1 - [A5D954_BOVIN]	1.96e-16	0.621104
	A6QNM9	SLC25A12 protein OS=Bos taurus GN=SLC25A12 PE=2 SV=1 - [A6QNM9_BOVIN]	6.75e-05	0.443634
	E1BD64	Mitochondrial pyruvate carrier OS=Bos taurus GN=MPC2 PE=3 SV=2 - [E1BD64_BOVIN]	0.000903028	0.612417
	P00423	Cytochrome c oxidase subunit 4 isoform 1, mitochondrial OS=Bos taurus GN=COX4I1 PE=1 SV=1 - [COX41_BOVIN]	3.34e-36	0.574231
	P02722	ADP/ATP translocase 1 OS=Bos taurus GN=SLC25A4 PE=1 SV=3 - [ADT1_BOVIN]	8.6e-90	0.344935
	P11024	NAD(P) transhydrogenase, mitochondrial OS=Bos taurus GN=NNT PE=1 SV=3 - [NNTM_BOVIN]	2.61e-49	0.654806
	P12234-2	Isoform B of Phosphate carrier protein, mitochondrial OS=Bos taurus GN=SLC25A3 - [MPCP_BOVIN]	2.92e-47	0.516614
	P13621	ATP synthase subunit O, mitochondrial OS=Bos taurus GN=ATP5O PE=1 SV=2 - [ATPO_BOVIN]	0.0225285	0.461533
	P35720	Succinate dehydrogenase cytochrome b560 subunit, mitochondrial OS=Bos taurus GN=SDHC PE=1 SV=2 - [C560_BOVIN]	0.00215926	0.66291
	Q02367	NADH dehydrogenase [ubiquinone] 1 beta subcomplex subunit 6 OS=Bos taurus GN=NDUFB6 PE=1 SV=2 - [NDUB6_BOVIN]	1.4e-06	0.494988
	Q28851	ATP synthase subunit f, mitochondrial OS=Bos taurus GN=ATP5J2 PE=1 SV=3 - [ATPK_BOVIN]	0.0451573	0.60289
	Q2KJI7	AFG3-like protein 2 OS=Bos taurus GN=AFG3L2 PE=2 SV=1 - [AFG32_BOVIN]	0.000678653	0.577909
	Q5E946	Protein/nucleic acid deglycase DJ-1 OS=Bos taurus GN=PARK7 PE=2 SV=1 - [PARK7_BOVIN]	3.04e-07	0.570141
	Q862H6	Similar to ATP synthase proteolipid P2 (Fragment) OS=Bos taurus PE=2 SV=1 - [Q862H6_BOVIN]	0.00541389	0.506297
	Q8HXG5	NADH dehydrogenase [ubiquinone] 1 beta subcomplex subunit 11, mitochondrial OS=Bos taurus GN=NDUFB11 PE=1 SV=2 - [NDUBB_BOVIN]	0.0387322	0.658924
	Q95123	Succinate dehydrogenase [ubiquinone] cytochrome b small subunit, mitochondrial OS=Bos taurus GN=SDHD PE=2 SV=2 - [DHSD_BOVIN]	6.1e-06	0.651413
GO:0070013	intracellular organelle lumen	0.85716	300	18	A1A4R1,A5D954,A6QLS9,B5B3R8,C0LSL0,E1BDM8,F1MGF2,F1MWR8,F1MX12,G3X807,P02663,P02666,P30404,P68002,Q02367,Q2KJI7,Q5E946,Q9MZ13,
	Accession	Description	p_value	1_6
	A1A4R1	Histone H2A type 2-C OS=Bos taurus GN=HIST2H2AC PE=2 SV=1 - [H2A2C_BOVIN]	0.0054494	0.465383
	A5D954	Solute carrier family 25 (Mitochondrial carrier; oxoglutarate carrier), member 11 (Fragment) OS=Bos taurus GN=SLC25A11 PE=2 SV=1 - [A5D954_BOVIN]	1.96e-16	0.621104
	A6QLS9	RAB10 protein OS=Bos taurus GN=RAB10 PE=1 SV=1 - [A6QLS9_BOVIN]	0.0432797	0.371333
	B5B3R8	Alpha S1 casein OS=Bos taurus GN=CSN1S1 PE=2 SV=1 - [B5B3R8_BOVIN]	0.000913656	1.79272
	C0LSL0	Heart fatty acid-binding protein OS=Bos taurus GN=H-FABP PE=2 SV=1 - [C0LSL0_BOVIN]	2.33e-32	0.658106
	E1BDM8	DEAD-box helicase 6 OS=Bos taurus GN=DDX6 PE=1 SV=1 - [E1BDM8_BOVIN]	5.05e-07	0.662361
	F1MGF2	Chromodomain helicase DNA binding protein 1 OS=Bos taurus GN=CHD1 PE=4 SV=2 - [F1MGF2_BOVIN]	9.41e-08	0.210937
	F1MWR8	T-complex protein 1 subunit eta OS=Bos taurus GN=CCT7 PE=3 SV=2 - [F1MWR8_BOVIN]	4.05e-05	1.62866
	F1MX12	Ankyrin repeat domain 2 OS=Bos taurus GN=ANKRD2 PE=4 SV=2 - [F1MX12_BOVIN]	0.000751893	0.547429
	G3X807	Histone H4 OS=Bos taurus PE=3 SV=1 - [G3X807_BOVIN]	3.49e-08	0.500771
	P02663	Alpha-S2-casein OS=Bos taurus GN=CSN1S2 PE=1 SV=2 - [CASA2_BOVIN]	2.21e-05	3.03951
	P02666	Beta-casein OS=Bos taurus GN=CSN2 PE=1 SV=2 - [CASB_BOVIN]	0.000202761	1.96367
	P30404	Peptidyl-prolyl cis-trans isomerase F, mitochondrial OS=Bos taurus GN=PPIF PE=1 SV=3 - [PPIF_BOVIN]	5.94e-08	2.05973
	P68002	Voltage-dependent anion-selective channel protein 2 OS=Bos taurus GN=VDAC2 PE=2 SV=2 - [VDAC2_BOVIN]	3.92e-42	0.624556
	Q02367	NADH dehydrogenase [ubiquinone] 1 beta subcomplex subunit 6 OS=Bos taurus GN=NDUFB6 PE=1 SV=2 - [NDUB6_BOVIN]	1.4e-06	0.494988
	Q2KJI7	AFG3-like protein 2 OS=Bos taurus GN=AFG3L2 PE=2 SV=1 - [AFG32_BOVIN]	0.000678653	0.577909
	Q5E946	Protein/nucleic acid deglycase DJ-1 OS=Bos taurus GN=PARK7 PE=2 SV=1 - [PARK7_BOVIN]	3.04e-07	0.570141
	Q9MZ13	Voltage-dependent anion-selective channel protein 3 OS=Bos taurus GN=VDAC3 PE=2 SV=1 - [VDAC3_BOVIN]	1.54e-39	0.585278
GO:0010008	endosome membrane	0.835381	24	1	A6QLS9,
	Accession	Description	p_value	1_6
	A6QLS9	RAB10 protein OS=Bos taurus GN=RAB10 PE=1 SV=1 - [A6QLS9_BOVIN]	0.0432797	0.371333
GO:0036501	UFD1-NPL4 complex	0.0715726	1	1	F1N7U2,
	Accession	Description	p_value	1_6
	F1N7U2	NPL4 homolog, ubiquitin recognition factor OS=Bos taurus GN=NPLOC4 PE=4 SV=2 - [F1N7U2_BOVIN]	1.3e-07	0.23663
GO:0120111	neuron projection cytoplasm	0.488896	9	1	Q2KJI7,
	Accession	Description	p_value	1_6
	Q2KJI7	AFG3-like protein 2 OS=Bos taurus GN=AFG3L2 PE=2 SV=1 - [AFG32_BOVIN]	0.000678653	0.577909
GO:0000785	chromatin	0.00249849	21	6	A1A4R1,F1MGF2,F1MWR8,F1MX12,G3X807,Q5E946,
	Accession	Description	p_value	1_6
	A1A4R1	Histone H2A type 2-C OS=Bos taurus GN=HIST2H2AC PE=2 SV=1 - [H2A2C_BOVIN]	0.0054494	0.465383
	F1MGF2	Chromodomain helicase DNA binding protein 1 OS=Bos taurus GN=CHD1 PE=4 SV=2 - [F1MGF2_BOVIN]	9.41e-08	0.210937
	F1MWR8	T-complex protein 1 subunit eta OS=Bos taurus GN=CCT7 PE=3 SV=2 - [F1MWR8_BOVIN]	4.05e-05	1.62866
	F1MX12	Ankyrin repeat domain 2 OS=Bos taurus GN=ANKRD2 PE=4 SV=2 - [F1MX12_BOVIN]	0.000751893	0.547429
	G3X807	Histone H4 OS=Bos taurus PE=3 SV=1 - [G3X807_BOVIN]	3.49e-08	0.500771
	Q5E946	Protein/nucleic acid deglycase DJ-1 OS=Bos taurus GN=PARK7 PE=2 SV=1 - [PARK7_BOVIN]	3.04e-07	0.570141
GO:0005737	cytoplasm	0.692315	837	59	A0A0N9SLY9,A5D954,A6QLS9,A6QNM9,A6QNZ7,A7E3P5,B0JYN3,B5B3R8,C0LSL0,E1BD64,E1BDM8,E1BDQ4,E1BI79,E1BJN9,F1MDM4,F1MGC0,F1MGF2,F1MK91,F1MKE7,F1MN23,F1MPR3,F1MWR8,F1MX12,F1N2G0,F1N7U2,G3MYN5,P00423,P00517,P01966,P02070,P02639,P02663,P02666,P02722,P11024,P12234-2,P13621,P30404,P35720,P68002,Q02367,Q0VCN1,Q0VCY0,Q17R10,Q28851,Q2KJI7,Q3SZE5,Q3SZX4,Q3T0I5,Q3T100,Q3ZCD7,Q5E946,Q6B4J2,Q6IM73,Q862H6,Q8HXG5,Q…
	Accession	Description	p_value	1_6
	A0A0N9SLY9	Cytochrome c oxidase subunit II (Fragment) OS=Bos taurus GN=COX2 PE=4 SV=1 - [A0A0N9SLY9_BOVIN]	6.35e-09	0.511902
	A5D954	Solute carrier family 25 (Mitochondrial carrier; oxoglutarate carrier), member 11 (Fragment) OS=Bos taurus GN=SLC25A11 PE=2 SV=1 - [A5D954_BOVIN]	1.96e-16	0.621104
	A6QLS9	RAB10 protein OS=Bos taurus GN=RAB10 PE=1 SV=1 - [A6QLS9_BOVIN]	0.0432797	0.371333
	A6QNM9	SLC25A12 protein OS=Bos taurus GN=SLC25A12 PE=2 SV=1 - [A6QNM9_BOVIN]	6.75e-05	0.443634
	A6QNZ7	Keratin 10 (Epidermolytic hyperkeratosis; keratosis palmaris et plantaris) OS=Bos taurus GN=KRT10 PE=2 SV=1 - [A6QNZ7_BOVIN]	0.0113677	0.631961
	A7E3P5	Zinc binding alcohol dehydrogenase, domain containing 1 OS=Bos taurus GN=ZADH1 PE=2 SV=1 - [A7E3P5_BOVIN]	0.000441079	0.616404
	B0JYN3	L-lactate dehydrogenase OS=Bos taurus GN=LDHB PE=2 SV=1 - [B0JYN3_BOVIN]	1.76e-14	0.564657
	B5B3R8	Alpha S1 casein OS=Bos taurus GN=CSN1S1 PE=2 SV=1 - [B5B3R8_BOVIN]	0.000913656	1.79272
	C0LSL0	Heart fatty acid-binding protein OS=Bos taurus GN=H-FABP PE=2 SV=1 - [C0LSL0_BOVIN]	2.33e-32	0.658106
	E1BD64	Mitochondrial pyruvate carrier OS=Bos taurus GN=MPC2 PE=3 SV=2 - [E1BD64_BOVIN]	0.000903028	0.612417
	E1BDM8	DEAD-box helicase 6 OS=Bos taurus GN=DDX6 PE=1 SV=1 - [E1BDM8_BOVIN]	5.05e-07	0.662361
	E1BDQ4	Uncharacterized protein OS=Bos taurus GN=RYR1 PE=4 SV=2 - [E1BDQ4_BOVIN]	2.42e-15	0.475759
	E1BI79	APC2, WNT signaling pathway regulator OS=Bos taurus GN=APC2 PE=4 SV=2 - [E1BI79_BOVIN]	0.000195751	1.51343
	E1BJN9	Phospholipase D family member 5 OS=Bos taurus GN=PLD5 PE=4 SV=2 - [E1BJN9_BOVIN]	0.00120872	1.67154
	F1MDM4	Receptor expression-enhancing protein OS=Bos taurus GN=REEP5 PE=3 SV=1 - [F1MDM4_BOVIN]	0.000823581	0.643708
	F1MGC0	Succinate--CoA ligase [ADP-forming] subunit beta, mitochondrial OS=Bos taurus GN=SUCLA2 PE=3 SV=2 - [F1MGC0_BOVIN]	9.85e-08	0.616516
	F1MGF2	Chromodomain helicase DNA binding protein 1 OS=Bos taurus GN=CHD1 PE=4 SV=2 - [F1MGF2_BOVIN]	9.41e-08	0.210937
	F1MK91	Hedgehog acyltransferase like OS=Bos taurus GN=HHATL PE=3 SV=2 - [F1MK91_BOVIN]	8.35e-06	0.623101
	F1MKE7	Uncharacterized protein OS=Bos taurus GN=KRT6C PE=3 SV=2 - [F1MKE7_BOVIN]	0.00478789	0.556754
	F1MN23	Dehydrogenase/reductase SDR family member 7B OS=Bos taurus GN=DHRS7B PE=3 SV=1 - [F1MN23_BOVIN]	8.16e-05	0.580383
	F1MPR3	Calcium-transporting ATPase OS=Bos taurus GN=ATP2A2 PE=3 SV=2 - [F1MPR3_BOVIN]	1.26e-58	0.532535
	F1MWR8	T-complex protein 1 subunit eta OS=Bos taurus GN=CCT7 PE=3 SV=2 - [F1MWR8_BOVIN]	4.05e-05	1.62866
	F1MX12	Ankyrin repeat domain 2 OS=Bos taurus GN=ANKRD2 PE=4 SV=2 - [F1MX12_BOVIN]	0.000751893	0.547429
	F1N2G0	Uncharacterized protein OS=Bos taurus PE=3 SV=2 - [F1N2G0_BOVIN]	0.035294	0.353778
	F1N7U2	NPL4 homolog, ubiquitin recognition factor OS=Bos taurus GN=NPLOC4 PE=4 SV=2 - [F1N7U2_BOVIN]	1.3e-07	0.23663
	G3MYN5	Uncharacterized protein OS=Bos taurus GN=TNNI1 PE=4 SV=1 - [G3MYN5_BOVIN]	0.00046226	0.522409
	P00423	Cytochrome c oxidase subunit 4 isoform 1, mitochondrial OS=Bos taurus GN=COX4I1 PE=1 SV=1 - [COX41_BOVIN]	3.34e-36	0.574231
	P00517	cAMP-dependent protein kinase catalytic subunit alpha OS=Bos taurus GN=PRKACA PE=1 SV=3 - [KAPCA_BOVIN]	0.00285667	0.527609
	P01966	Hemoglobin subunit alpha OS=Bos taurus GN=HBA PE=1 SV=2 - [HBA_BOVIN]	5.65e-20	0.573144
	P02070	Hemoglobin subunit beta OS=Bos taurus GN=HBB PE=1 SV=1 - [HBB_BOVIN]	4.86e-35	0.568966
	P02639	Protein S100-A1 OS=Bos taurus GN=S100A1 PE=1 SV=2 - [S10A1_BOVIN]	0.000221276	0.62474
	P02663	Alpha-S2-casein OS=Bos taurus GN=CSN1S2 PE=1 SV=2 - [CASA2_BOVIN]	2.21e-05	3.03951
	P02666	Beta-casein OS=Bos taurus GN=CSN2 PE=1 SV=2 - [CASB_BOVIN]	0.000202761	1.96367
	P02722	ADP/ATP translocase 1 OS=Bos taurus GN=SLC25A4 PE=1 SV=3 - [ADT1_BOVIN]	8.6e-90	0.344935
	P11024	NAD(P) transhydrogenase, mitochondrial OS=Bos taurus GN=NNT PE=1 SV=3 - [NNTM_BOVIN]	2.61e-49	0.654806
	P12234-2	Isoform B of Phosphate carrier protein, mitochondrial OS=Bos taurus GN=SLC25A3 - [MPCP_BOVIN]	2.92e-47	0.516614
	P13621	ATP synthase subunit O, mitochondrial OS=Bos taurus GN=ATP5O PE=1 SV=2 - [ATPO_BOVIN]	0.0225285	0.461533
	P30404	Peptidyl-prolyl cis-trans isomerase F, mitochondrial OS=Bos taurus GN=PPIF PE=1 SV=3 - [PPIF_BOVIN]	5.94e-08	2.05973
	P35720	Succinate dehydrogenase cytochrome b560 subunit, mitochondrial OS=Bos taurus GN=SDHC PE=1 SV=2 - [C560_BOVIN]	0.00215926	0.66291
	P68002	Voltage-dependent anion-selective channel protein 2 OS=Bos taurus GN=VDAC2 PE=2 SV=2 - [VDAC2_BOVIN]	3.92e-42	0.624556
	Q02367	NADH dehydrogenase [ubiquinone] 1 beta subcomplex subunit 6 OS=Bos taurus GN=NDUFB6 PE=1 SV=2 - [NDUB6_BOVIN]	1.4e-06	0.494988
	Q0VCN1	NmrA-like family domain-containing protein 1 OS=Bos taurus GN=NMRAL1 PE=2 SV=1 - [NMRL1_BOVIN]	0.000457063	0.50923
	Q0VCY0	Sarcoplasmic/endoplasmic reticulum calcium ATPase 1 OS=Bos taurus GN=ATP2A1 PE=1 SV=1 - [AT2A1_BOVIN]	1.79e-169	0.530067
	Q17R10	Actin filament-associated protein 1-like 2 OS=Bos taurus GN=AFAP1L2 PE=2 SV=1 - [AF1L2_BOVIN]	3.85e-11	1.64846
	Q28851	ATP synthase subunit f, mitochondrial OS=Bos taurus GN=ATP5J2 PE=1 SV=3 - [ATPK_BOVIN]	0.0451573	0.60289
	Q2KJI7	AFG3-like protein 2 OS=Bos taurus GN=AFG3L2 PE=2 SV=1 - [AFG32_BOVIN]	0.000678653	0.577909
	Q3SZE5	Myosin regulatory light chain 2, ventricular/cardiac muscle isoform OS=Bos taurus GN=MYL2 PE=1 SV=1 - [MLRV_BOVIN]	0.00137699	1.7452
	Q3SZX4	Carbonic anhydrase 3 OS=Bos taurus GN=CA3 PE=2 SV=3 - [CAH3_BOVIN]	1.57e-193	0.477487
	Q3T0I5	Mitochondrial fission 1 protein OS=Bos taurus GN=FIS1 PE=2 SV=1 - [FIS1_BOVIN]	2.58e-06	0.646204
	Q3T100	Microsomal glutathione S-transferase 3 OS=Bos taurus GN=MGST3 PE=2 SV=1 - [MGST3_BOVIN]	1.85e-06	0.664121
	Q3ZCD7	Very-long-chain enoyl-CoA reductase OS=Bos taurus GN=TECR PE=2 SV=1 - [TECR_BOVIN]	0.000173837	0.542888
	Q5E946	Protein/nucleic acid deglycase DJ-1 OS=Bos taurus GN=PARK7 PE=2 SV=1 - [PARK7_BOVIN]	3.04e-07	0.570141
	Q6B4J2	Vitamin K epoxide reductase complex subunit 1 OS=Bos taurus GN=VKORC1 PE=2 SV=1 - [VKOR1_BOVIN]	0.00555596	0.655093
	Q6IM73	Reticulon OS=Bos taurus GN=RTN2 PE=2 SV=1 - [Q6IM73_BOVIN]	2.46e-13	0.609149
	Q862H6	Similar to ATP synthase proteolipid P2 (Fragment) OS=Bos taurus PE=2 SV=1 - [Q862H6_BOVIN]	0.00541389	0.506297
	Q8HXG5	NADH dehydrogenase [ubiquinone] 1 beta subcomplex subunit 11, mitochondrial OS=Bos taurus GN=NDUFB11 PE=1 SV=2 - [NDUBB_BOVIN]	0.0387322	0.658924
	Q8MKH8	Troponin T fast skeletal muscle type OS=Bos taurus GN=Tnnt3 PE=2 SV=1 - [Q8MKH8_BOVIN]	7.7e-08	1.58583
	Q95123	Succinate dehydrogenase [ubiquinone] cytochrome b small subunit, mitochondrial OS=Bos taurus GN=SDHD PE=2 SV=2 - [DHSD_BOVIN]	6.1e-06	0.651413
	Q9MZ13	Voltage-dependent anion-selective channel protein 3 OS=Bos taurus GN=VDAC3 PE=2 SV=1 - [VDAC3_BOVIN]	1.54e-39	0.585278
GO:0016020	membrane	0.00497881	462	44	A0A0N9SLY9,A5D954,A6QLS9,A6QNM9,A6QNZ7,E1BD64,E1BDM8,E1BDQ4,E1BI79,E1BJN9,F1MDM4,F1MGC0,F1MK91,F1MKE7,F1MN23,F1MPR3,F1MWR8,F1N2P7,F1N7U2,P00423,P00517,P02722,P10522,P11024,P12234-2,P13621,P30404,P35720,P68002,Q02367,Q0VCY0,Q28851,Q2KJI7,Q3SZX4,Q3T0I5,Q3T100,Q3ZCD7,Q5E946,Q6B4J2,Q6IM73,Q862H6,Q8HXG5,Q95123,Q9MZ13,
	Accession	Description	p_value	1_6
	A0A0N9SLY9	Cytochrome c oxidase subunit II (Fragment) OS=Bos taurus GN=COX2 PE=4 SV=1 - [A0A0N9SLY9_BOVIN]	6.35e-09	0.511902
	A5D954	Solute carrier family 25 (Mitochondrial carrier; oxoglutarate carrier), member 11 (Fragment) OS=Bos taurus GN=SLC25A11 PE=2 SV=1 - [A5D954_BOVIN]	1.96e-16	0.621104
	A6QLS9	RAB10 protein OS=Bos taurus GN=RAB10 PE=1 SV=1 - [A6QLS9_BOVIN]	0.0432797	0.371333
	A6QNM9	SLC25A12 protein OS=Bos taurus GN=SLC25A12 PE=2 SV=1 - [A6QNM9_BOVIN]	6.75e-05	0.443634
	A6QNZ7	Keratin 10 (Epidermolytic hyperkeratosis; keratosis palmaris et plantaris) OS=Bos taurus GN=KRT10 PE=2 SV=1 - [A6QNZ7_BOVIN]	0.0113677	0.631961
	E1BD64	Mitochondrial pyruvate carrier OS=Bos taurus GN=MPC2 PE=3 SV=2 - [E1BD64_BOVIN]	0.000903028	0.612417
	E1BDM8	DEAD-box helicase 6 OS=Bos taurus GN=DDX6 PE=1 SV=1 - [E1BDM8_BOVIN]	5.05e-07	0.662361
	E1BDQ4	Uncharacterized protein OS=Bos taurus GN=RYR1 PE=4 SV=2 - [E1BDQ4_BOVIN]	2.42e-15	0.475759
	E1BI79	APC2, WNT signaling pathway regulator OS=Bos taurus GN=APC2 PE=4 SV=2 - [E1BI79_BOVIN]	0.000195751	1.51343
	E1BJN9	Phospholipase D family member 5 OS=Bos taurus GN=PLD5 PE=4 SV=2 - [E1BJN9_BOVIN]	0.00120872	1.67154
	F1MDM4	Receptor expression-enhancing protein OS=Bos taurus GN=REEP5 PE=3 SV=1 - [F1MDM4_BOVIN]	0.000823581	0.643708
	F1MGC0	Succinate--CoA ligase [ADP-forming] subunit beta, mitochondrial OS=Bos taurus GN=SUCLA2 PE=3 SV=2 - [F1MGC0_BOVIN]	9.85e-08	0.616516
	F1MK91	Hedgehog acyltransferase like OS=Bos taurus GN=HHATL PE=3 SV=2 - [F1MK91_BOVIN]	8.35e-06	0.623101
	F1MKE7	Uncharacterized protein OS=Bos taurus GN=KRT6C PE=3 SV=2 - [F1MKE7_BOVIN]	0.00478789	0.556754
	F1MN23	Dehydrogenase/reductase SDR family member 7B OS=Bos taurus GN=DHRS7B PE=3 SV=1 - [F1MN23_BOVIN]	8.16e-05	0.580383
	F1MPR3	Calcium-transporting ATPase OS=Bos taurus GN=ATP2A2 PE=3 SV=2 - [F1MPR3_BOVIN]	1.26e-58	0.532535
	F1MWR8	T-complex protein 1 subunit eta OS=Bos taurus GN=CCT7 PE=3 SV=2 - [F1MWR8_BOVIN]	4.05e-05	1.62866
	F1N2P7	Uncharacterized protein OS=Bos taurus GN=PLXNA4 PE=4 SV=2 - [F1N2P7_BOVIN]	6.32e-05	0.575236
	F1N7U2	NPL4 homolog, ubiquitin recognition factor OS=Bos taurus GN=NPLOC4 PE=4 SV=2 - [F1N7U2_BOVIN]	1.3e-07	0.23663
	P00423	Cytochrome c oxidase subunit 4 isoform 1, mitochondrial OS=Bos taurus GN=COX4I1 PE=1 SV=1 - [COX41_BOVIN]	3.34e-36	0.574231
	P00517	cAMP-dependent protein kinase catalytic subunit alpha OS=Bos taurus GN=PRKACA PE=1 SV=3 - [KAPCA_BOVIN]	0.00285667	0.527609
	P02722	ADP/ATP translocase 1 OS=Bos taurus GN=SLC25A4 PE=1 SV=3 - [ADT1_BOVIN]	8.6e-90	0.344935
	P10522	Myelin protein P0 OS=Bos taurus GN=MPZ PE=1 SV=2 - [MYP0_BOVIN]	6.59e-07	0.352175
	P11024	NAD(P) transhydrogenase, mitochondrial OS=Bos taurus GN=NNT PE=1 SV=3 - [NNTM_BOVIN]	2.61e-49	0.654806
	P12234-2	Isoform B of Phosphate carrier protein, mitochondrial OS=Bos taurus GN=SLC25A3 - [MPCP_BOVIN]	2.92e-47	0.516614
	P13621	ATP synthase subunit O, mitochondrial OS=Bos taurus GN=ATP5O PE=1 SV=2 - [ATPO_BOVIN]	0.0225285	0.461533
	P30404	Peptidyl-prolyl cis-trans isomerase F, mitochondrial OS=Bos taurus GN=PPIF PE=1 SV=3 - [PPIF_BOVIN]	5.94e-08	2.05973
	P35720	Succinate dehydrogenase cytochrome b560 subunit, mitochondrial OS=Bos taurus GN=SDHC PE=1 SV=2 - [C560_BOVIN]	0.00215926	0.66291
	P68002	Voltage-dependent anion-selective channel protein 2 OS=Bos taurus GN=VDAC2 PE=2 SV=2 - [VDAC2_BOVIN]	3.92e-42	0.624556
	Q02367	NADH dehydrogenase [ubiquinone] 1 beta subcomplex subunit 6 OS=Bos taurus GN=NDUFB6 PE=1 SV=2 - [NDUB6_BOVIN]	1.4e-06	0.494988
	Q0VCY0	Sarcoplasmic/endoplasmic reticulum calcium ATPase 1 OS=Bos taurus GN=ATP2A1 PE=1 SV=1 - [AT2A1_BOVIN]	1.79e-169	0.530067
	Q28851	ATP synthase subunit f, mitochondrial OS=Bos taurus GN=ATP5J2 PE=1 SV=3 - [ATPK_BOVIN]	0.0451573	0.60289
	Q2KJI7	AFG3-like protein 2 OS=Bos taurus GN=AFG3L2 PE=2 SV=1 - [AFG32_BOVIN]	0.000678653	0.577909
	Q3SZX4	Carbonic anhydrase 3 OS=Bos taurus GN=CA3 PE=2 SV=3 - [CAH3_BOVIN]	1.57e-193	0.477487
	Q3T0I5	Mitochondrial fission 1 protein OS=Bos taurus GN=FIS1 PE=2 SV=1 - [FIS1_BOVIN]	2.58e-06	0.646204
	Q3T100	Microsomal glutathione S-transferase 3 OS=Bos taurus GN=MGST3 PE=2 SV=1 - [MGST3_BOVIN]	1.85e-06	0.664121
	Q3ZCD7	Very-long-chain enoyl-CoA reductase OS=Bos taurus GN=TECR PE=2 SV=1 - [TECR_BOVIN]	0.000173837	0.542888
	Q5E946	Protein/nucleic acid deglycase DJ-1 OS=Bos taurus GN=PARK7 PE=2 SV=1 - [PARK7_BOVIN]	3.04e-07	0.570141
	Q6B4J2	Vitamin K epoxide reductase complex subunit 1 OS=Bos taurus GN=VKORC1 PE=2 SV=1 - [VKOR1_BOVIN]	0.00555596	0.655093
	Q6IM73	Reticulon OS=Bos taurus GN=RTN2 PE=2 SV=1 - [Q6IM73_BOVIN]	2.46e-13	0.609149
	Q862H6	Similar to ATP synthase proteolipid P2 (Fragment) OS=Bos taurus PE=2 SV=1 - [Q862H6_BOVIN]	0.00541389	0.506297
	Q8HXG5	NADH dehydrogenase [ubiquinone] 1 beta subcomplex subunit 11, mitochondrial OS=Bos taurus GN=NDUFB11 PE=1 SV=2 - [NDUBB_BOVIN]	0.0387322	0.658924
	Q95123	Succinate dehydrogenase [ubiquinone] cytochrome b small subunit, mitochondrial OS=Bos taurus GN=SDHD PE=2 SV=2 - [DHSD_BOVIN]	6.1e-06	0.651413
	Q9MZ13	Voltage-dependent anion-selective channel protein 3 OS=Bos taurus GN=VDAC3 PE=2 SV=1 - [VDAC3_BOVIN]	1.54e-39	0.585278
GO:0044451	nucleoplasm part	0.182356	54	6	A6QLS9,E1BDM8,F1MGF2,F1MX12,P30404,Q5E946,
	Accession	Description	p_value	1_6
	A6QLS9	RAB10 protein OS=Bos taurus GN=RAB10 PE=1 SV=1 - [A6QLS9_BOVIN]	0.0432797	0.371333
	E1BDM8	DEAD-box helicase 6 OS=Bos taurus GN=DDX6 PE=1 SV=1 - [E1BDM8_BOVIN]	5.05e-07	0.662361
	F1MGF2	Chromodomain helicase DNA binding protein 1 OS=Bos taurus GN=CHD1 PE=4 SV=2 - [F1MGF2_BOVIN]	9.41e-08	0.210937
	F1MX12	Ankyrin repeat domain 2 OS=Bos taurus GN=ANKRD2 PE=4 SV=2 - [F1MX12_BOVIN]	0.000751893	0.547429
	P30404	Peptidyl-prolyl cis-trans isomerase F, mitochondrial OS=Bos taurus GN=PPIF PE=1 SV=3 - [PPIF_BOVIN]	5.94e-08	2.05973
	Q5E946	Protein/nucleic acid deglycase DJ-1 OS=Bos taurus GN=PARK7 PE=2 SV=1 - [PARK7_BOVIN]	3.04e-07	0.570141
GO:0036126	sperm flagellum	0.257342	4	1	P00517,
	Accession	Description	p_value	1_6
	P00517	cAMP-dependent protein kinase catalytic subunit alpha OS=Bos taurus GN=PRKACA PE=1 SV=3 - [KAPCA_BOVIN]	0.00285667	0.527609
GO:0044444	cytoplasmic part	0.423676	737	54	A0A0N9SLY9,A5D954,A6QLS9,A6QNM9,B5B3R8,C0LSL0,E1BD64,E1BDM8,E1BDQ4,E1BI79,E1BJN9,F1MDM4,F1MGC0,F1MK91,F1MN23,F1MPR3,F1MWR8,F1MX12,F1N2G0,F1N7U2,G3MYN5,P00423,P00517,P01966,P02070,P02639,P02663,P02666,P02722,P11024,P12234-2,P13621,P30404,P35720,P68002,Q02367,Q0VCN1,Q0VCY0,Q17R10,Q28851,Q2KJI7,Q3SZE5,Q3SZX4,Q3T0I5,Q3T100,Q3ZCD7,Q5E946,Q6B4J2,Q6IM73,Q862H6,Q8HXG5,Q8MKH8,Q95123,Q9MZ13,
	Accession	Description	p_value	1_6
	A0A0N9SLY9	Cytochrome c oxidase subunit II (Fragment) OS=Bos taurus GN=COX2 PE=4 SV=1 - [A0A0N9SLY9_BOVIN]	6.35e-09	0.511902
	A5D954	Solute carrier family 25 (Mitochondrial carrier; oxoglutarate carrier), member 11 (Fragment) OS=Bos taurus GN=SLC25A11 PE=2 SV=1 - [A5D954_BOVIN]	1.96e-16	0.621104
	A6QLS9	RAB10 protein OS=Bos taurus GN=RAB10 PE=1 SV=1 - [A6QLS9_BOVIN]	0.0432797	0.371333
	A6QNM9	SLC25A12 protein OS=Bos taurus GN=SLC25A12 PE=2 SV=1 - [A6QNM9_BOVIN]	6.75e-05	0.443634
	B5B3R8	Alpha S1 casein OS=Bos taurus GN=CSN1S1 PE=2 SV=1 - [B5B3R8_BOVIN]	0.000913656	1.79272
	C0LSL0	Heart fatty acid-binding protein OS=Bos taurus GN=H-FABP PE=2 SV=1 - [C0LSL0_BOVIN]	2.33e-32	0.658106
	E1BD64	Mitochondrial pyruvate carrier OS=Bos taurus GN=MPC2 PE=3 SV=2 - [E1BD64_BOVIN]	0.000903028	0.612417
	E1BDM8	DEAD-box helicase 6 OS=Bos taurus GN=DDX6 PE=1 SV=1 - [E1BDM8_BOVIN]	5.05e-07	0.662361
	E1BDQ4	Uncharacterized protein OS=Bos taurus GN=RYR1 PE=4 SV=2 - [E1BDQ4_BOVIN]	2.42e-15	0.475759
	E1BI79	APC2, WNT signaling pathway regulator OS=Bos taurus GN=APC2 PE=4 SV=2 - [E1BI79_BOVIN]	0.000195751	1.51343
	E1BJN9	Phospholipase D family member 5 OS=Bos taurus GN=PLD5 PE=4 SV=2 - [E1BJN9_BOVIN]	0.00120872	1.67154
	F1MDM4	Receptor expression-enhancing protein OS=Bos taurus GN=REEP5 PE=3 SV=1 - [F1MDM4_BOVIN]	0.000823581	0.643708
	F1MGC0	Succinate--CoA ligase [ADP-forming] subunit beta, mitochondrial OS=Bos taurus GN=SUCLA2 PE=3 SV=2 - [F1MGC0_BOVIN]	9.85e-08	0.616516
	F1MK91	Hedgehog acyltransferase like OS=Bos taurus GN=HHATL PE=3 SV=2 - [F1MK91_BOVIN]	8.35e-06	0.623101
	F1MN23	Dehydrogenase/reductase SDR family member 7B OS=Bos taurus GN=DHRS7B PE=3 SV=1 - [F1MN23_BOVIN]	8.16e-05	0.580383
	F1MPR3	Calcium-transporting ATPase OS=Bos taurus GN=ATP2A2 PE=3 SV=2 - [F1MPR3_BOVIN]	1.26e-58	0.532535
	F1MWR8	T-complex protein 1 subunit eta OS=Bos taurus GN=CCT7 PE=3 SV=2 - [F1MWR8_BOVIN]	4.05e-05	1.62866
	F1MX12	Ankyrin repeat domain 2 OS=Bos taurus GN=ANKRD2 PE=4 SV=2 - [F1MX12_BOVIN]	0.000751893	0.547429
	F1N2G0	Uncharacterized protein OS=Bos taurus PE=3 SV=2 - [F1N2G0_BOVIN]	0.035294	0.353778
	F1N7U2	NPL4 homolog, ubiquitin recognition factor OS=Bos taurus GN=NPLOC4 PE=4 SV=2 - [F1N7U2_BOVIN]	1.3e-07	0.23663
	G3MYN5	Uncharacterized protein OS=Bos taurus GN=TNNI1 PE=4 SV=1 - [G3MYN5_BOVIN]	0.00046226	0.522409
	P00423	Cytochrome c oxidase subunit 4 isoform 1, mitochondrial OS=Bos taurus GN=COX4I1 PE=1 SV=1 - [COX41_BOVIN]	3.34e-36	0.574231
	P00517	cAMP-dependent protein kinase catalytic subunit alpha OS=Bos taurus GN=PRKACA PE=1 SV=3 - [KAPCA_BOVIN]	0.00285667	0.527609
	P01966	Hemoglobin subunit alpha OS=Bos taurus GN=HBA PE=1 SV=2 - [HBA_BOVIN]	5.65e-20	0.573144
	P02070	Hemoglobin subunit beta OS=Bos taurus GN=HBB PE=1 SV=1 - [HBB_BOVIN]	4.86e-35	0.568966
	P02639	Protein S100-A1 OS=Bos taurus GN=S100A1 PE=1 SV=2 - [S10A1_BOVIN]	0.000221276	0.62474
	P02663	Alpha-S2-casein OS=Bos taurus GN=CSN1S2 PE=1 SV=2 - [CASA2_BOVIN]	2.21e-05	3.03951
	P02666	Beta-casein OS=Bos taurus GN=CSN2 PE=1 SV=2 - [CASB_BOVIN]	0.000202761	1.96367
	P02722	ADP/ATP translocase 1 OS=Bos taurus GN=SLC25A4 PE=1 SV=3 - [ADT1_BOVIN]	8.6e-90	0.344935
	P11024	NAD(P) transhydrogenase, mitochondrial OS=Bos taurus GN=NNT PE=1 SV=3 - [NNTM_BOVIN]	2.61e-49	0.654806
	P12234-2	Isoform B of Phosphate carrier protein, mitochondrial OS=Bos taurus GN=SLC25A3 - [MPCP_BOVIN]	2.92e-47	0.516614
	P13621	ATP synthase subunit O, mitochondrial OS=Bos taurus GN=ATP5O PE=1 SV=2 - [ATPO_BOVIN]	0.0225285	0.461533
	P30404	Peptidyl-prolyl cis-trans isomerase F, mitochondrial OS=Bos taurus GN=PPIF PE=1 SV=3 - [PPIF_BOVIN]	5.94e-08	2.05973
	P35720	Succinate dehydrogenase cytochrome b560 subunit, mitochondrial OS=Bos taurus GN=SDHC PE=1 SV=2 - [C560_BOVIN]	0.00215926	0.66291
	P68002	Voltage-dependent anion-selective channel protein 2 OS=Bos taurus GN=VDAC2 PE=2 SV=2 - [VDAC2_BOVIN]	3.92e-42	0.624556
	Q02367	NADH dehydrogenase [ubiquinone] 1 beta subcomplex subunit 6 OS=Bos taurus GN=NDUFB6 PE=1 SV=2 - [NDUB6_BOVIN]	1.4e-06	0.494988
	Q0VCN1	NmrA-like family domain-containing protein 1 OS=Bos taurus GN=NMRAL1 PE=2 SV=1 - [NMRL1_BOVIN]	0.000457063	0.50923
	Q0VCY0	Sarcoplasmic/endoplasmic reticulum calcium ATPase 1 OS=Bos taurus GN=ATP2A1 PE=1 SV=1 - [AT2A1_BOVIN]	1.79e-169	0.530067
	Q17R10	Actin filament-associated protein 1-like 2 OS=Bos taurus GN=AFAP1L2 PE=2 SV=1 - [AF1L2_BOVIN]	3.85e-11	1.64846
	Q28851	ATP synthase subunit f, mitochondrial OS=Bos taurus GN=ATP5J2 PE=1 SV=3 - [ATPK_BOVIN]	0.0451573	0.60289
	Q2KJI7	AFG3-like protein 2 OS=Bos taurus GN=AFG3L2 PE=2 SV=1 - [AFG32_BOVIN]	0.000678653	0.577909
	Q3SZE5	Myosin regulatory light chain 2, ventricular/cardiac muscle isoform OS=Bos taurus GN=MYL2 PE=1 SV=1 - [MLRV_BOVIN]	0.00137699	1.7452
	Q3SZX4	Carbonic anhydrase 3 OS=Bos taurus GN=CA3 PE=2 SV=3 - [CAH3_BOVIN]	1.57e-193	0.477487
	Q3T0I5	Mitochondrial fission 1 protein OS=Bos taurus GN=FIS1 PE=2 SV=1 - [FIS1_BOVIN]	2.58e-06	0.646204
	Q3T100	Microsomal glutathione S-transferase 3 OS=Bos taurus GN=MGST3 PE=2 SV=1 - [MGST3_BOVIN]	1.85e-06	0.664121
	Q3ZCD7	Very-long-chain enoyl-CoA reductase OS=Bos taurus GN=TECR PE=2 SV=1 - [TECR_BOVIN]	0.000173837	0.542888
	Q5E946	Protein/nucleic acid deglycase DJ-1 OS=Bos taurus GN=PARK7 PE=2 SV=1 - [PARK7_BOVIN]	3.04e-07	0.570141
	Q6B4J2	Vitamin K epoxide reductase complex subunit 1 OS=Bos taurus GN=VKORC1 PE=2 SV=1 - [VKOR1_BOVIN]	0.00555596	0.655093
	Q6IM73	Reticulon OS=Bos taurus GN=RTN2 PE=2 SV=1 - [Q6IM73_BOVIN]	2.46e-13	0.609149
	Q862H6	Similar to ATP synthase proteolipid P2 (Fragment) OS=Bos taurus PE=2 SV=1 - [Q862H6_BOVIN]	0.00541389	0.506297
	Q8HXG5	NADH dehydrogenase [ubiquinone] 1 beta subcomplex subunit 11, mitochondrial OS=Bos taurus GN=NDUFB11 PE=1 SV=2 - [NDUBB_BOVIN]	0.0387322	0.658924
	Q8MKH8	Troponin T fast skeletal muscle type OS=Bos taurus GN=Tnnt3 PE=2 SV=1 - [Q8MKH8_BOVIN]	7.7e-08	1.58583
	Q95123	Succinate dehydrogenase [ubiquinone] cytochrome b small subunit, mitochondrial OS=Bos taurus GN=SDHD PE=2 SV=2 - [DHSD_BOVIN]	6.1e-06	0.651413
	Q9MZ13	Voltage-dependent anion-selective channel protein 3 OS=Bos taurus GN=VDAC3 PE=2 SV=1 - [VDAC3_BOVIN]	1.54e-39	0.585278
GO:0044464	cell part	0.411492	892	65	A0A0N9SLY9,A1A4R1,A5D954,A6QLS9,A6QNM9,A6QNZ7,A7E3P5,B0JYN3,B5B3R8,C0LSL0,E1BD64,E1BDM8,E1BDQ4,E1BF47,E1BI79,E1BJN9,F1MDM4,F1MFX9,F1MGC0,F1MGF2,F1MK91,F1MKE7,F1MN23,F1MPR3,F1MWR8,F1MX12,F1N2G0,F1N2P7,F1N7U2,G3MYN5,G3X807,P00423,P00517,P01966,P02070,P02639,P02663,P02666,P02722,P10522,P11024,P12234-2,P13621,P30404,P35720,P68002,Q02367,Q0VCN1,Q0VCY0,Q17R10,Q28851,Q2KJI7,Q3SZE5,Q3SZX4,Q3T0I5,Q3T100,Q…
	Accession	Description	p_value	1_6
	A0A0N9SLY9	Cytochrome c oxidase subunit II (Fragment) OS=Bos taurus GN=COX2 PE=4 SV=1 - [A0A0N9SLY9_BOVIN]	6.35e-09	0.511902
	A1A4R1	Histone H2A type 2-C OS=Bos taurus GN=HIST2H2AC PE=2 SV=1 - [H2A2C_BOVIN]	0.0054494	0.465383
	A5D954	Solute carrier family 25 (Mitochondrial carrier; oxoglutarate carrier), member 11 (Fragment) OS=Bos taurus GN=SLC25A11 PE=2 SV=1 - [A5D954_BOVIN]	1.96e-16	0.621104
	A6QLS9	RAB10 protein OS=Bos taurus GN=RAB10 PE=1 SV=1 - [A6QLS9_BOVIN]	0.0432797	0.371333
	A6QNM9	SLC25A12 protein OS=Bos taurus GN=SLC25A12 PE=2 SV=1 - [A6QNM9_BOVIN]	6.75e-05	0.443634
	A6QNZ7	Keratin 10 (Epidermolytic hyperkeratosis; keratosis palmaris et plantaris) OS=Bos taurus GN=KRT10 PE=2 SV=1 - [A6QNZ7_BOVIN]	0.0113677	0.631961
	A7E3P5	Zinc binding alcohol dehydrogenase, domain containing 1 OS=Bos taurus GN=ZADH1 PE=2 SV=1 - [A7E3P5_BOVIN]	0.000441079	0.616404
	B0JYN3	L-lactate dehydrogenase OS=Bos taurus GN=LDHB PE=2 SV=1 - [B0JYN3_BOVIN]	1.76e-14	0.564657
	B5B3R8	Alpha S1 casein OS=Bos taurus GN=CSN1S1 PE=2 SV=1 - [B5B3R8_BOVIN]	0.000913656	1.79272
	C0LSL0	Heart fatty acid-binding protein OS=Bos taurus GN=H-FABP PE=2 SV=1 - [C0LSL0_BOVIN]	2.33e-32	0.658106
	E1BD64	Mitochondrial pyruvate carrier OS=Bos taurus GN=MPC2 PE=3 SV=2 - [E1BD64_BOVIN]	0.000903028	0.612417
	E1BDM8	DEAD-box helicase 6 OS=Bos taurus GN=DDX6 PE=1 SV=1 - [E1BDM8_BOVIN]	5.05e-07	0.662361
	E1BDQ4	Uncharacterized protein OS=Bos taurus GN=RYR1 PE=4 SV=2 - [E1BDQ4_BOVIN]	2.42e-15	0.475759
	E1BF47	Translocated promoter region, nuclear basket protein OS=Bos taurus GN=TPR PE=4 SV=1 - [E1BF47_BOVIN]	9.82e-05	0.547795
	E1BI79	APC2, WNT signaling pathway regulator OS=Bos taurus GN=APC2 PE=4 SV=2 - [E1BI79_BOVIN]	0.000195751	1.51343
	E1BJN9	Phospholipase D family member 5 OS=Bos taurus GN=PLD5 PE=4 SV=2 - [E1BJN9_BOVIN]	0.00120872	1.67154
	F1MDM4	Receptor expression-enhancing protein OS=Bos taurus GN=REEP5 PE=3 SV=1 - [F1MDM4_BOVIN]	0.000823581	0.643708
	F1MFX9	Uncharacterized protein OS=Bos taurus GN=LOC504219 PE=4 SV=1 - [F1MFX9_BOVIN]	8.41e-06	1.86047
	F1MGC0	Succinate--CoA ligase [ADP-forming] subunit beta, mitochondrial OS=Bos taurus GN=SUCLA2 PE=3 SV=2 - [F1MGC0_BOVIN]	9.85e-08	0.616516
	F1MGF2	Chromodomain helicase DNA binding protein 1 OS=Bos taurus GN=CHD1 PE=4 SV=2 - [F1MGF2_BOVIN]	9.41e-08	0.210937
	F1MK91	Hedgehog acyltransferase like OS=Bos taurus GN=HHATL PE=3 SV=2 - [F1MK91_BOVIN]	8.35e-06	0.623101
	F1MKE7	Uncharacterized protein OS=Bos taurus GN=KRT6C PE=3 SV=2 - [F1MKE7_BOVIN]	0.00478789	0.556754
	F1MN23	Dehydrogenase/reductase SDR family member 7B OS=Bos taurus GN=DHRS7B PE=3 SV=1 - [F1MN23_BOVIN]	8.16e-05	0.580383
	F1MPR3	Calcium-transporting ATPase OS=Bos taurus GN=ATP2A2 PE=3 SV=2 - [F1MPR3_BOVIN]	1.26e-58	0.532535
	F1MWR8	T-complex protein 1 subunit eta OS=Bos taurus GN=CCT7 PE=3 SV=2 - [F1MWR8_BOVIN]	4.05e-05	1.62866
	F1MX12	Ankyrin repeat domain 2 OS=Bos taurus GN=ANKRD2 PE=4 SV=2 - [F1MX12_BOVIN]	0.000751893	0.547429
	F1N2G0	Uncharacterized protein OS=Bos taurus PE=3 SV=2 - [F1N2G0_BOVIN]	0.035294	0.353778
	F1N2P7	Uncharacterized protein OS=Bos taurus GN=PLXNA4 PE=4 SV=2 - [F1N2P7_BOVIN]	6.32e-05	0.575236
	F1N7U2	NPL4 homolog, ubiquitin recognition factor OS=Bos taurus GN=NPLOC4 PE=4 SV=2 - [F1N7U2_BOVIN]	1.3e-07	0.23663
	G3MYN5	Uncharacterized protein OS=Bos taurus GN=TNNI1 PE=4 SV=1 - [G3MYN5_BOVIN]	0.00046226	0.522409
	G3X807	Histone H4 OS=Bos taurus PE=3 SV=1 - [G3X807_BOVIN]	3.49e-08	0.500771
	P00423	Cytochrome c oxidase subunit 4 isoform 1, mitochondrial OS=Bos taurus GN=COX4I1 PE=1 SV=1 - [COX41_BOVIN]	3.34e-36	0.574231
	P00517	cAMP-dependent protein kinase catalytic subunit alpha OS=Bos taurus GN=PRKACA PE=1 SV=3 - [KAPCA_BOVIN]	0.00285667	0.527609
	P01966	Hemoglobin subunit alpha OS=Bos taurus GN=HBA PE=1 SV=2 - [HBA_BOVIN]	5.65e-20	0.573144
	P02070	Hemoglobin subunit beta OS=Bos taurus GN=HBB PE=1 SV=1 - [HBB_BOVIN]	4.86e-35	0.568966
	P02639	Protein S100-A1 OS=Bos taurus GN=S100A1 PE=1 SV=2 - [S10A1_BOVIN]	0.000221276	0.62474
	P02663	Alpha-S2-casein OS=Bos taurus GN=CSN1S2 PE=1 SV=2 - [CASA2_BOVIN]	2.21e-05	3.03951
	P02666	Beta-casein OS=Bos taurus GN=CSN2 PE=1 SV=2 - [CASB_BOVIN]	0.000202761	1.96367
	P02722	ADP/ATP translocase 1 OS=Bos taurus GN=SLC25A4 PE=1 SV=3 - [ADT1_BOVIN]	8.6e-90	0.344935
	P10522	Myelin protein P0 OS=Bos taurus GN=MPZ PE=1 SV=2 - [MYP0_BOVIN]	6.59e-07	0.352175
	P11024	NAD(P) transhydrogenase, mitochondrial OS=Bos taurus GN=NNT PE=1 SV=3 - [NNTM_BOVIN]	2.61e-49	0.654806
	P12234-2	Isoform B of Phosphate carrier protein, mitochondrial OS=Bos taurus GN=SLC25A3 - [MPCP_BOVIN]	2.92e-47	0.516614
	P13621	ATP synthase subunit O, mitochondrial OS=Bos taurus GN=ATP5O PE=1 SV=2 - [ATPO_BOVIN]	0.0225285	0.461533
	P30404	Peptidyl-prolyl cis-trans isomerase F, mitochondrial OS=Bos taurus GN=PPIF PE=1 SV=3 - [PPIF_BOVIN]	5.94e-08	2.05973
	P35720	Succinate dehydrogenase cytochrome b560 subunit, mitochondrial OS=Bos taurus GN=SDHC PE=1 SV=2 - [C560_BOVIN]	0.00215926	0.66291
	P68002	Voltage-dependent anion-selective channel protein 2 OS=Bos taurus GN=VDAC2 PE=2 SV=2 - [VDAC2_BOVIN]	3.92e-42	0.624556
	Q02367	NADH dehydrogenase [ubiquinone] 1 beta subcomplex subunit 6 OS=Bos taurus GN=NDUFB6 PE=1 SV=2 - [NDUB6_BOVIN]	1.4e-06	0.494988
	Q0VCN1	NmrA-like family domain-containing protein 1 OS=Bos taurus GN=NMRAL1 PE=2 SV=1 - [NMRL1_BOVIN]	0.000457063	0.50923
	Q0VCY0	Sarcoplasmic/endoplasmic reticulum calcium ATPase 1 OS=Bos taurus GN=ATP2A1 PE=1 SV=1 - [AT2A1_BOVIN]	1.79e-169	0.530067
	Q17R10	Actin filament-associated protein 1-like 2 OS=Bos taurus GN=AFAP1L2 PE=2 SV=1 - [AF1L2_BOVIN]	3.85e-11	1.64846
	Q28851	ATP synthase subunit f, mitochondrial OS=Bos taurus GN=ATP5J2 PE=1 SV=3 - [ATPK_BOVIN]	0.0451573	0.60289
	Q2KJI7	AFG3-like protein 2 OS=Bos taurus GN=AFG3L2 PE=2 SV=1 - [AFG32_BOVIN]	0.000678653	0.577909
	Q3SZE5	Myosin regulatory light chain 2, ventricular/cardiac muscle isoform OS=Bos taurus GN=MYL2 PE=1 SV=1 - [MLRV_BOVIN]	0.00137699	1.7452
	Q3SZX4	Carbonic anhydrase 3 OS=Bos taurus GN=CA3 PE=2 SV=3 - [CAH3_BOVIN]	1.57e-193	0.477487
	Q3T0I5	Mitochondrial fission 1 protein OS=Bos taurus GN=FIS1 PE=2 SV=1 - [FIS1_BOVIN]	2.58e-06	0.646204
	Q3T100	Microsomal glutathione S-transferase 3 OS=Bos taurus GN=MGST3 PE=2 SV=1 - [MGST3_BOVIN]	1.85e-06	0.664121
	Q3ZCD7	Very-long-chain enoyl-CoA reductase OS=Bos taurus GN=TECR PE=2 SV=1 - [TECR_BOVIN]	0.000173837	0.542888
	Q5E946	Protein/nucleic acid deglycase DJ-1 OS=Bos taurus GN=PARK7 PE=2 SV=1 - [PARK7_BOVIN]	3.04e-07	0.570141
	Q6B4J2	Vitamin K epoxide reductase complex subunit 1 OS=Bos taurus GN=VKORC1 PE=2 SV=1 - [VKOR1_BOVIN]	0.00555596	0.655093
	Q6IM73	Reticulon OS=Bos taurus GN=RTN2 PE=2 SV=1 - [Q6IM73_BOVIN]	2.46e-13	0.609149
	Q862H6	Similar to ATP synthase proteolipid P2 (Fragment) OS=Bos taurus PE=2 SV=1 - [Q862H6_BOVIN]	0.00541389	0.506297
	Q8HXG5	NADH dehydrogenase [ubiquinone] 1 beta subcomplex subunit 11, mitochondrial OS=Bos taurus GN=NDUFB11 PE=1 SV=2 - [NDUBB_BOVIN]	0.0387322	0.658924
	Q8MKH8	Troponin T fast skeletal muscle type OS=Bos taurus GN=Tnnt3 PE=2 SV=1 - [Q8MKH8_BOVIN]	7.7e-08	1.58583
	Q95123	Succinate dehydrogenase [ubiquinone] cytochrome b small subunit, mitochondrial OS=Bos taurus GN=SDHD PE=2 SV=2 - [DHSD_BOVIN]	6.1e-06	0.651413
	Q9MZ13	Voltage-dependent anion-selective channel protein 3 OS=Bos taurus GN=VDAC3 PE=2 SV=1 - [VDAC3_BOVIN]	1.54e-39	0.585278
GO:0030017	sarcomere	0.815786	109	6	E1BDQ4,F1MX12,F1N2G0,G3MYN5,Q3SZE5,Q8MKH8,
	Accession	Description	p_value	1_6
	E1BDQ4	Uncharacterized protein OS=Bos taurus GN=RYR1 PE=4 SV=2 - [E1BDQ4_BOVIN]	2.42e-15	0.475759
	F1MX12	Ankyrin repeat domain 2 OS=Bos taurus GN=ANKRD2 PE=4 SV=2 - [F1MX12_BOVIN]	0.000751893	0.547429
	F1N2G0	Uncharacterized protein OS=Bos taurus PE=3 SV=2 - [F1N2G0_BOVIN]	0.035294	0.353778
	G3MYN5	Uncharacterized protein OS=Bos taurus GN=TNNI1 PE=4 SV=1 - [G3MYN5_BOVIN]	0.00046226	0.522409
	Q3SZE5	Myosin regulatory light chain 2, ventricular/cardiac muscle isoform OS=Bos taurus GN=MYL2 PE=1 SV=1 - [MLRV_BOVIN]	0.00137699	1.7452
	Q8MKH8	Troponin T fast skeletal muscle type OS=Bos taurus GN=Tnnt3 PE=2 SV=1 - [Q8MKH8_BOVIN]	7.7e-08	1.58583
GO:0005924	cell-substrate adherens junction	0.934367	36	1	Q17R10,
	Accession	Description	p_value	1_6
	Q17R10	Actin filament-associated protein 1-like 2 OS=Bos taurus GN=AFAP1L2 PE=2 SV=1 - [AF1L2_BOVIN]	3.85e-11	1.64846
GO:0031982	vesicle	0.879118	152	8	A6QLS9,E1BDQ4,E1BJN9,F1MWR8,P00517,P68002,Q2KJI7,Q9MZ13,
	Accession	Description	p_value	1_6
	A6QLS9	RAB10 protein OS=Bos taurus GN=RAB10 PE=1 SV=1 - [A6QLS9_BOVIN]	0.0432797	0.371333
	E1BDQ4	Uncharacterized protein OS=Bos taurus GN=RYR1 PE=4 SV=2 - [E1BDQ4_BOVIN]	2.42e-15	0.475759
	E1BJN9	Phospholipase D family member 5 OS=Bos taurus GN=PLD5 PE=4 SV=2 - [E1BJN9_BOVIN]	0.00120872	1.67154
	F1MWR8	T-complex protein 1 subunit eta OS=Bos taurus GN=CCT7 PE=3 SV=2 - [F1MWR8_BOVIN]	4.05e-05	1.62866
	P00517	cAMP-dependent protein kinase catalytic subunit alpha OS=Bos taurus GN=PRKACA PE=1 SV=3 - [KAPCA_BOVIN]	0.00285667	0.527609
	P68002	Voltage-dependent anion-selective channel protein 2 OS=Bos taurus GN=VDAC2 PE=2 SV=2 - [VDAC2_BOVIN]	3.92e-42	0.624556
	Q2KJI7	AFG3-like protein 2 OS=Bos taurus GN=AFG3L2 PE=2 SV=1 - [AFG32_BOVIN]	0.000678653	0.577909
	Q9MZ13	Voltage-dependent anion-selective channel protein 3 OS=Bos taurus GN=VDAC3 PE=2 SV=1 - [VDAC3_BOVIN]	1.54e-39	0.585278
GO:0032592	integral component of mitochondrial membrane	0.000538495	11	5	E1BD64,P02722,P12234-2,Q2KJI7,Q3T0I5,
	Accession	Description	p_value	1_6
	E1BD64	Mitochondrial pyruvate carrier OS=Bos taurus GN=MPC2 PE=3 SV=2 - [E1BD64_BOVIN]	0.000903028	0.612417
	P02722	ADP/ATP translocase 1 OS=Bos taurus GN=SLC25A4 PE=1 SV=3 - [ADT1_BOVIN]	8.6e-90	0.344935
	P12234-2	Isoform B of Phosphate carrier protein, mitochondrial OS=Bos taurus GN=SLC25A3 - [MPCP_BOVIN]	2.92e-47	0.516614
	Q2KJI7	AFG3-like protein 2 OS=Bos taurus GN=AFG3L2 PE=2 SV=1 - [AFG32_BOVIN]	0.000678653	0.577909
	Q3T0I5	Mitochondrial fission 1 protein OS=Bos taurus GN=FIS1 PE=2 SV=1 - [FIS1_BOVIN]	2.58e-06	0.646204
GO:0016442	RISC complex	0.13809	2	1	E1BDM8,
	Accession	Description	p_value	1_6
	E1BDM8	DEAD-box helicase 6 OS=Bos taurus GN=DDX6 PE=1 SV=1 - [E1BDM8_BOVIN]	5.05e-07	0.662361
GO:0005861	troponin complex	0.0839117	7	2	G3MYN5,Q8MKH8,
	Accession	Description	p_value	1_6
	G3MYN5	Uncharacterized protein OS=Bos taurus GN=TNNI1 PE=4 SV=1 - [G3MYN5_BOVIN]	0.00046226	0.522409
	Q8MKH8	Troponin T fast skeletal muscle type OS=Bos taurus GN=Tnnt3 PE=2 SV=1 - [Q8MKH8_BOVIN]	7.7e-08	1.58583
GO:1904115	axon cytoplasm	0.360295	6	1	Q2KJI7,
	Accession	Description	p_value	1_6
	Q2KJI7	AFG3-like protein 2 OS=Bos taurus GN=AFG3L2 PE=2 SV=1 - [AFG32_BOVIN]	0.000678653	0.577909
GO:0005911	cell-cell junction	0.873335	48	2	A6QLS9,C0LSL0,
	Accession	Description	p_value	1_6
	A6QLS9	RAB10 protein OS=Bos taurus GN=RAB10 PE=1 SV=1 - [A6QLS9_BOVIN]	0.0432797	0.371333
	C0LSL0	Heart fatty acid-binding protein OS=Bos taurus GN=H-FABP PE=2 SV=1 - [C0LSL0_BOVIN]	2.33e-32	0.658106
GO:0030139	endocytic vesicle	0.772108	38	2	A6QLS9,E1BJN9,
	Accession	Description	p_value	1_6
	A6QLS9	RAB10 protein OS=Bos taurus GN=RAB10 PE=1 SV=1 - [A6QLS9_BOVIN]	0.0432797	0.371333
	E1BJN9	Phospholipase D family member 5 OS=Bos taurus GN=PLD5 PE=4 SV=2 - [E1BJN9_BOVIN]	0.00120872	1.67154
GO:0120038	plasma membrane bounded cell projection part	0.910186	109	5	A6QLS9,E1BI79,P00517,Q2KJI7,Q3SZE5,
	Accession	Description	p_value	1_6
	A6QLS9	RAB10 protein OS=Bos taurus GN=RAB10 PE=1 SV=1 - [A6QLS9_BOVIN]	0.0432797	0.371333
	E1BI79	APC2, WNT signaling pathway regulator OS=Bos taurus GN=APC2 PE=4 SV=2 - [E1BI79_BOVIN]	0.000195751	1.51343
	P00517	cAMP-dependent protein kinase catalytic subunit alpha OS=Bos taurus GN=PRKACA PE=1 SV=3 - [KAPCA_BOVIN]	0.00285667	0.527609
	Q2KJI7	AFG3-like protein 2 OS=Bos taurus GN=AFG3L2 PE=2 SV=1 - [AFG32_BOVIN]	0.000678653	0.577909
	Q3SZE5	Myosin regulatory light chain 2, ventricular/cardiac muscle isoform OS=Bos taurus GN=MYL2 PE=1 SV=1 - [MLRV_BOVIN]	0.00137699	1.7452
GO:0005929	cilium	0.25524	48	5	A6QLS9,B0JYN3,F1MWR8,P00517,P02722,
	Accession	Description	p_value	1_6
	A6QLS9	RAB10 protein OS=Bos taurus GN=RAB10 PE=1 SV=1 - [A6QLS9_BOVIN]	0.0432797	0.371333
	B0JYN3	L-lactate dehydrogenase OS=Bos taurus GN=LDHB PE=2 SV=1 - [B0JYN3_BOVIN]	1.76e-14	0.564657
	F1MWR8	T-complex protein 1 subunit eta OS=Bos taurus GN=CCT7 PE=3 SV=2 - [F1MWR8_BOVIN]	4.05e-05	1.62866
	P00517	cAMP-dependent protein kinase catalytic subunit alpha OS=Bos taurus GN=PRKACA PE=1 SV=3 - [KAPCA_BOVIN]	0.00285667	0.527609
	P02722	ADP/ATP translocase 1 OS=Bos taurus GN=SLC25A4 PE=1 SV=3 - [ADT1_BOVIN]	8.6e-90	0.344935
GO:0098826	endoplasmic reticulum tubular network membrane	0.13809	2	1	Q6IM73,
	Accession	Description	p_value	1_6
	Q6IM73	Reticulon OS=Bos taurus GN=RTN2 PE=2 SV=1 - [Q6IM73_BOVIN]	2.46e-13	0.609149
GO:0000790	nuclear chromatin	0.0597836	13	3	A1A4R1,F1MGF2,F1MWR8,
	Accession	Description	p_value	1_6
	A1A4R1	Histone H2A type 2-C OS=Bos taurus GN=HIST2H2AC PE=2 SV=1 - [H2A2C_BOVIN]	0.0054494	0.465383
	F1MGF2	Chromodomain helicase DNA binding protein 1 OS=Bos taurus GN=CHD1 PE=4 SV=2 - [F1MGF2_BOVIN]	9.41e-08	0.210937
	F1MWR8	T-complex protein 1 subunit eta OS=Bos taurus GN=CCT7 PE=3 SV=2 - [F1MWR8_BOVIN]	4.05e-05	1.62866
GO:0009986	cell surface	0.94748	62	2	F1MKE7,F1N2P7,
	Accession	Description	p_value	1_6
	F1MKE7	Uncharacterized protein OS=Bos taurus GN=KRT6C PE=3 SV=2 - [F1MKE7_BOVIN]	0.00478789	0.556754
	F1N2P7	Uncharacterized protein OS=Bos taurus GN=PLXNA4 PE=4 SV=2 - [F1N2P7_BOVIN]	6.32e-05	0.575236
GO:0044428	nuclear part	0.864246	257	15	A1A4R1,A5D954,A6QLS9,E1BDM8,E1BF47,F1MGF2,F1MWR8,F1MX12,G3X807,P30404,Q02367,Q2KJI7,Q3T100,Q5E946,Q6IM73,
	Accession	Description	p_value	1_6
	A1A4R1	Histone H2A type 2-C OS=Bos taurus GN=HIST2H2AC PE=2 SV=1 - [H2A2C_BOVIN]	0.0054494	0.465383
	A5D954	Solute carrier family 25 (Mitochondrial carrier; oxoglutarate carrier), member 11 (Fragment) OS=Bos taurus GN=SLC25A11 PE=2 SV=1 - [A5D954_BOVIN]	1.96e-16	0.621104
	A6QLS9	RAB10 protein OS=Bos taurus GN=RAB10 PE=1 SV=1 - [A6QLS9_BOVIN]	0.0432797	0.371333
	E1BDM8	DEAD-box helicase 6 OS=Bos taurus GN=DDX6 PE=1 SV=1 - [E1BDM8_BOVIN]	5.05e-07	0.662361
	E1BF47	Translocated promoter region, nuclear basket protein OS=Bos taurus GN=TPR PE=4 SV=1 - [E1BF47_BOVIN]	9.82e-05	0.547795
	F1MGF2	Chromodomain helicase DNA binding protein 1 OS=Bos taurus GN=CHD1 PE=4 SV=2 - [F1MGF2_BOVIN]	9.41e-08	0.210937
	F1MWR8	T-complex protein 1 subunit eta OS=Bos taurus GN=CCT7 PE=3 SV=2 - [F1MWR8_BOVIN]	4.05e-05	1.62866
	F1MX12	Ankyrin repeat domain 2 OS=Bos taurus GN=ANKRD2 PE=4 SV=2 - [F1MX12_BOVIN]	0.000751893	0.547429
	G3X807	Histone H4 OS=Bos taurus PE=3 SV=1 - [G3X807_BOVIN]	3.49e-08	0.500771
	P30404	Peptidyl-prolyl cis-trans isomerase F, mitochondrial OS=Bos taurus GN=PPIF PE=1 SV=3 - [PPIF_BOVIN]	5.94e-08	2.05973
	Q02367	NADH dehydrogenase [ubiquinone] 1 beta subcomplex subunit 6 OS=Bos taurus GN=NDUFB6 PE=1 SV=2 - [NDUB6_BOVIN]	1.4e-06	0.494988
	Q2KJI7	AFG3-like protein 2 OS=Bos taurus GN=AFG3L2 PE=2 SV=1 - [AFG32_BOVIN]	0.000678653	0.577909
	Q3T100	Microsomal glutathione S-transferase 3 OS=Bos taurus GN=MGST3 PE=2 SV=1 - [MGST3_BOVIN]	1.85e-06	0.664121
	Q5E946	Protein/nucleic acid deglycase DJ-1 OS=Bos taurus GN=PARK7 PE=2 SV=1 - [PARK7_BOVIN]	3.04e-07	0.570141
	Q6IM73	Reticulon OS=Bos taurus GN=RTN2 PE=2 SV=1 - [Q6IM73_BOVIN]	2.46e-13	0.609149
GO:0043025	neuronal cell body	0.69938	33	2	C0LSL0,Q6IM73,
	Accession	Description	p_value	1_6
	C0LSL0	Heart fatty acid-binding protein OS=Bos taurus GN=H-FABP PE=2 SV=1 - [C0LSL0_BOVIN]	2.33e-32	0.658106
	Q6IM73	Reticulon OS=Bos taurus GN=RTN2 PE=2 SV=1 - [Q6IM73_BOVIN]	2.46e-13	0.609149
GO:0097512	cardiac myofibril	0.525812	10	1	G3MYN5,
	Accession	Description	p_value	1_6
	G3MYN5	Uncharacterized protein OS=Bos taurus GN=TNNI1 PE=4 SV=1 - [G3MYN5_BOVIN]	0.00046226	0.522409
GO:0005796	Golgi lumen	0.00133675	4	3	B5B3R8,P02663,P02666,
	Accession	Description	p_value	1_6
	B5B3R8	Alpha S1 casein OS=Bos taurus GN=CSN1S1 PE=2 SV=1 - [B5B3R8_BOVIN]	0.000913656	1.79272
	P02663	Alpha-S2-casein OS=Bos taurus GN=CSN1S2 PE=1 SV=2 - [CASA2_BOVIN]	2.21e-05	3.03951
	P02666	Beta-casein OS=Bos taurus GN=CSN2 PE=1 SV=2 - [CASB_BOVIN]	0.000202761	1.96367
GO:0043209	myelin sheath	0.100427	16	3	C0LSL0,P10522,Q3SZX4,
	Accession	Description	p_value	1_6
	C0LSL0	Heart fatty acid-binding protein OS=Bos taurus GN=H-FABP PE=2 SV=1 - [C0LSL0_BOVIN]	2.33e-32	0.658106
	P10522	Myelin protein P0 OS=Bos taurus GN=MPZ PE=1 SV=2 - [MYP0_BOVIN]	6.59e-07	0.352175
	Q3SZX4	Carbonic anhydrase 3 OS=Bos taurus GN=CA3 PE=2 SV=3 - [CAH3_BOVIN]	1.57e-193	0.477487
GO:0014801	longitudinal sarcoplasmic reticulum	0.0715726	1	1	F1MN23,
	Accession	Description	p_value	1_6
	F1MN23	Dehydrogenase/reductase SDR family member 7B OS=Bos taurus GN=DHRS7B PE=3 SV=1 - [F1MN23_BOVIN]	8.16e-05	0.580383
GO:0098800	inner mitochondrial membrane protein complex	0.00969117	62	10	P00423,P13621,P35720,Q02367,Q28851,Q2KJI7,Q5E946,Q862H6,Q8HXG5,Q95123,
	Accession	Description	p_value	1_6
	P00423	Cytochrome c oxidase subunit 4 isoform 1, mitochondrial OS=Bos taurus GN=COX4I1 PE=1 SV=1 - [COX41_BOVIN]	3.34e-36	0.574231
	P13621	ATP synthase subunit O, mitochondrial OS=Bos taurus GN=ATP5O PE=1 SV=2 - [ATPO_BOVIN]	0.0225285	0.461533
	P35720	Succinate dehydrogenase cytochrome b560 subunit, mitochondrial OS=Bos taurus GN=SDHC PE=1 SV=2 - [C560_BOVIN]	0.00215926	0.66291
	Q02367	NADH dehydrogenase [ubiquinone] 1 beta subcomplex subunit 6 OS=Bos taurus GN=NDUFB6 PE=1 SV=2 - [NDUB6_BOVIN]	1.4e-06	0.494988
	Q28851	ATP synthase subunit f, mitochondrial OS=Bos taurus GN=ATP5J2 PE=1 SV=3 - [ATPK_BOVIN]	0.0451573	0.60289
	Q2KJI7	AFG3-like protein 2 OS=Bos taurus GN=AFG3L2 PE=2 SV=1 - [AFG32_BOVIN]	0.000678653	0.577909
	Q5E946	Protein/nucleic acid deglycase DJ-1 OS=Bos taurus GN=PARK7 PE=2 SV=1 - [PARK7_BOVIN]	3.04e-07	0.570141
	Q862H6	Similar to ATP synthase proteolipid P2 (Fragment) OS=Bos taurus PE=2 SV=1 - [Q862H6_BOVIN]	0.00541389	0.506297
	Q8HXG5	NADH dehydrogenase [ubiquinone] 1 beta subcomplex subunit 11, mitochondrial OS=Bos taurus GN=NDUFB11 PE=1 SV=2 - [NDUBB_BOVIN]	0.0387322	0.658924
	Q95123	Succinate dehydrogenase [ubiquinone] cytochrome b small subunit, mitochondrial OS=Bos taurus GN=SDHD PE=2 SV=2 - [DHSD_BOVIN]	6.1e-06	0.651413
GO:0030141	secretory granule	0.0801921	33	5	A6QLS9,F1MWR8,P00517,P68002,Q9MZ13,
	Accession	Description	p_value	1_6
	A6QLS9	RAB10 protein OS=Bos taurus GN=RAB10 PE=1 SV=1 - [A6QLS9_BOVIN]	0.0432797	0.371333
	F1MWR8	T-complex protein 1 subunit eta OS=Bos taurus GN=CCT7 PE=3 SV=2 - [F1MWR8_BOVIN]	4.05e-05	1.62866
	P00517	cAMP-dependent protein kinase catalytic subunit alpha OS=Bos taurus GN=PRKACA PE=1 SV=3 - [KAPCA_BOVIN]	0.00285667	0.527609
	P68002	Voltage-dependent anion-selective channel protein 2 OS=Bos taurus GN=VDAC2 PE=2 SV=2 - [VDAC2_BOVIN]	3.92e-42	0.624556
	Q9MZ13	Voltage-dependent anion-selective channel protein 3 OS=Bos taurus GN=VDAC3 PE=2 SV=1 - [VDAC3_BOVIN]	1.54e-39	0.585278
GO:0071437	invadopodium	0.360295	6	1	Q17R10,
	Accession	Description	p_value	1_6
	Q17R10	Actin filament-associated protein 1-like 2 OS=Bos taurus GN=AFAP1L2 PE=2 SV=1 - [AF1L2_BOVIN]	3.85e-11	1.64846
GO:0031588	nucleotide-activated protein kinase complex	0.257342	4	1	F1MFX9,
	Accession	Description	p_value	1_6
	F1MFX9	Uncharacterized protein OS=Bos taurus GN=LOC504219 PE=4 SV=1 - [F1MFX9_BOVIN]	8.41e-06	1.86047
GO:0016528	sarcoplasm	0.0255893	33	6	E1BDQ4,F1MN23,F1MPR3,P02639,Q0VCY0,Q6IM73,
	Accession	Description	p_value	1_6
	E1BDQ4	Uncharacterized protein OS=Bos taurus GN=RYR1 PE=4 SV=2 - [E1BDQ4_BOVIN]	2.42e-15	0.475759
	F1MN23	Dehydrogenase/reductase SDR family member 7B OS=Bos taurus GN=DHRS7B PE=3 SV=1 - [F1MN23_BOVIN]	8.16e-05	0.580383
	F1MPR3	Calcium-transporting ATPase OS=Bos taurus GN=ATP2A2 PE=3 SV=2 - [F1MPR3_BOVIN]	1.26e-58	0.532535
	P02639	Protein S100-A1 OS=Bos taurus GN=S100A1 PE=1 SV=2 - [S10A1_BOVIN]	0.000221276	0.62474
	Q0VCY0	Sarcoplasmic/endoplasmic reticulum calcium ATPase 1 OS=Bos taurus GN=ATP2A1 PE=1 SV=1 - [AT2A1_BOVIN]	1.79e-169	0.530067
	Q6IM73	Reticulon OS=Bos taurus GN=RTN2 PE=2 SV=1 - [Q6IM73_BOVIN]	2.46e-13	0.609149
GO:0016328	lateral plasma membrane	0.591934	12	1	A6QLS9,
	Accession	Description	p_value	1_6
	A6QLS9	RAB10 protein OS=Bos taurus GN=RAB10 PE=1 SV=1 - [A6QLS9_BOVIN]	0.0432797	0.371333
GO:0071944	cell periphery	0.699597	286	19	A6QLS9,A6QNZ7,C0LSL0,E1BDQ4,E1BI79,F1MGC0,F1MKE7,F1MPR3,F1MWR8,F1N2P7,P00517,P10522,P68002,Q0VCY0,Q3SZE5,Q3SZX4,Q5E946,Q6IM73,Q9MZ13,
	Accession	Description	p_value	1_6
	A6QLS9	RAB10 protein OS=Bos taurus GN=RAB10 PE=1 SV=1 - [A6QLS9_BOVIN]	0.0432797	0.371333
	A6QNZ7	Keratin 10 (Epidermolytic hyperkeratosis; keratosis palmaris et plantaris) OS=Bos taurus GN=KRT10 PE=2 SV=1 - [A6QNZ7_BOVIN]	0.0113677	0.631961
	C0LSL0	Heart fatty acid-binding protein OS=Bos taurus GN=H-FABP PE=2 SV=1 - [C0LSL0_BOVIN]	2.33e-32	0.658106
	E1BDQ4	Uncharacterized protein OS=Bos taurus GN=RYR1 PE=4 SV=2 - [E1BDQ4_BOVIN]	2.42e-15	0.475759
	E1BI79	APC2, WNT signaling pathway regulator OS=Bos taurus GN=APC2 PE=4 SV=2 - [E1BI79_BOVIN]	0.000195751	1.51343
	F1MGC0	Succinate--CoA ligase [ADP-forming] subunit beta, mitochondrial OS=Bos taurus GN=SUCLA2 PE=3 SV=2 - [F1MGC0_BOVIN]	9.85e-08	0.616516
	F1MKE7	Uncharacterized protein OS=Bos taurus GN=KRT6C PE=3 SV=2 - [F1MKE7_BOVIN]	0.00478789	0.556754
	F1MPR3	Calcium-transporting ATPase OS=Bos taurus GN=ATP2A2 PE=3 SV=2 - [F1MPR3_BOVIN]	1.26e-58	0.532535
	F1MWR8	T-complex protein 1 subunit eta OS=Bos taurus GN=CCT7 PE=3 SV=2 - [F1MWR8_BOVIN]	4.05e-05	1.62866
	F1N2P7	Uncharacterized protein OS=Bos taurus GN=PLXNA4 PE=4 SV=2 - [F1N2P7_BOVIN]	6.32e-05	0.575236
	P00517	cAMP-dependent protein kinase catalytic subunit alpha OS=Bos taurus GN=PRKACA PE=1 SV=3 - [KAPCA_BOVIN]	0.00285667	0.527609
	P10522	Myelin protein P0 OS=Bos taurus GN=MPZ PE=1 SV=2 - [MYP0_BOVIN]	6.59e-07	0.352175
	P68002	Voltage-dependent anion-selective channel protein 2 OS=Bos taurus GN=VDAC2 PE=2 SV=2 - [VDAC2_BOVIN]	3.92e-42	0.624556
	Q0VCY0	Sarcoplasmic/endoplasmic reticulum calcium ATPase 1 OS=Bos taurus GN=ATP2A1 PE=1 SV=1 - [AT2A1_BOVIN]	1.79e-169	0.530067
	Q3SZE5	Myosin regulatory light chain 2, ventricular/cardiac muscle isoform OS=Bos taurus GN=MYL2 PE=1 SV=1 - [MLRV_BOVIN]	0.00137699	1.7452
	Q3SZX4	Carbonic anhydrase 3 OS=Bos taurus GN=CA3 PE=2 SV=3 - [CAH3_BOVIN]	1.57e-193	0.477487
	Q5E946	Protein/nucleic acid deglycase DJ-1 OS=Bos taurus GN=PARK7 PE=2 SV=1 - [PARK7_BOVIN]	3.04e-07	0.570141
	Q6IM73	Reticulon OS=Bos taurus GN=RTN2 PE=2 SV=1 - [Q6IM73_BOVIN]	2.46e-13	0.609149
	Q9MZ13	Voltage-dependent anion-selective channel protein 3 OS=Bos taurus GN=VDAC3 PE=2 SV=1 - [VDAC3_BOVIN]	1.54e-39	0.585278
GO:0016459	myosin complex	0.682759	32	2	F1N2G0,Q3SZE5,
	Accession	Description	p_value	1_6
	F1N2G0	Uncharacterized protein OS=Bos taurus PE=3 SV=2 - [F1N2G0_BOVIN]	0.035294	0.353778
	Q3SZE5	Myosin regulatory light chain 2, ventricular/cardiac muscle isoform OS=Bos taurus GN=MYL2 PE=1 SV=1 - [MLRV_BOVIN]	0.00137699	1.7452
GO:0031965	nuclear membrane	0.567448	26	2	E1BDM8,P30404,
	Accession	Description	p_value	1_6
	E1BDM8	DEAD-box helicase 6 OS=Bos taurus GN=DDX6 PE=1 SV=1 - [E1BDM8_BOVIN]	5.05e-07	0.662361
	P30404	Peptidyl-prolyl cis-trans isomerase F, mitochondrial OS=Bos taurus GN=PPIF PE=1 SV=3 - [PPIF_BOVIN]	5.94e-08	2.05973
GO:0097708	intracellular vesicle	0.811798	140	8	A6QLS9,E1BDQ4,E1BJN9,F1MWR8,P00517,P68002,Q2KJI7,Q9MZ13,
	Accession	Description	p_value	1_6
	A6QLS9	RAB10 protein OS=Bos taurus GN=RAB10 PE=1 SV=1 - [A6QLS9_BOVIN]	0.0432797	0.371333
	E1BDQ4	Uncharacterized protein OS=Bos taurus GN=RYR1 PE=4 SV=2 - [E1BDQ4_BOVIN]	2.42e-15	0.475759
	E1BJN9	Phospholipase D family member 5 OS=Bos taurus GN=PLD5 PE=4 SV=2 - [E1BJN9_BOVIN]	0.00120872	1.67154
	F1MWR8	T-complex protein 1 subunit eta OS=Bos taurus GN=CCT7 PE=3 SV=2 - [F1MWR8_BOVIN]	4.05e-05	1.62866
	P00517	cAMP-dependent protein kinase catalytic subunit alpha OS=Bos taurus GN=PRKACA PE=1 SV=3 - [KAPCA_BOVIN]	0.00285667	0.527609
	P68002	Voltage-dependent anion-selective channel protein 2 OS=Bos taurus GN=VDAC2 PE=2 SV=2 - [VDAC2_BOVIN]	3.92e-42	0.624556
	Q2KJI7	AFG3-like protein 2 OS=Bos taurus GN=AFG3L2 PE=2 SV=1 - [AFG32_BOVIN]	0.000678653	0.577909
	Q9MZ13	Voltage-dependent anion-selective channel protein 3 OS=Bos taurus GN=VDAC3 PE=2 SV=1 - [VDAC3_BOVIN]	1.54e-39	0.585278
GO:0001725	stress fiber	0.961827	43	1	F1N2G0,
	Accession	Description	p_value	1_6
	F1N2G0	Uncharacterized protein OS=Bos taurus PE=3 SV=2 - [F1N2G0_BOVIN]	0.035294	0.353778
GO:0005681	spliceosomal complex	0.499698	23	2	E1BDM8,P30404,
	Accession	Description	p_value	1_6
	E1BDM8	DEAD-box helicase 6 OS=Bos taurus GN=DDX6 PE=1 SV=1 - [E1BDM8_BOVIN]	5.05e-07	0.662361
	P30404	Peptidyl-prolyl cis-trans isomerase F, mitochondrial OS=Bos taurus GN=PPIF PE=1 SV=3 - [PPIF_BOVIN]	5.94e-08	2.05973
GO:0090545	CHD-type complex	0.0715726	1	1	F1MGF2,
	Accession	Description	p_value	1_6
	F1MGF2	Chromodomain helicase DNA binding protein 1 OS=Bos taurus GN=CHD1 PE=4 SV=2 - [F1MGF2_BOVIN]	9.41e-08	0.210937
GO:0044317	rod spherule	0.0715726	1	1	F1MDM4,
	Accession	Description	p_value	1_6
	F1MDM4	Receptor expression-enhancing protein OS=Bos taurus GN=REEP5 PE=3 SV=1 - [F1MDM4_BOVIN]	0.000823581	0.643708
GO:0071339	MLL1 complex	0.0715726	1	1	F1MGF2,
	Accession	Description	p_value	1_6
	F1MGF2	Chromodomain helicase DNA binding protein 1 OS=Bos taurus GN=CHD1 PE=4 SV=2 - [F1MGF2_BOVIN]	9.41e-08	0.210937
GO:0043227	membrane-bounded organelle	0.0381505	669	55	A0A0N9SLY9,A1A4R1,A5D954,A6QLS9,A6QNM9,A6QNZ7,B5B3R8,C0LSL0,E1BD64,E1BDM8,E1BDQ4,E1BF47,E1BI79,E1BJN9,F1MDM4,F1MFX9,F1MGC0,F1MGF2,F1MK91,F1MN23,F1MPR3,F1MWR8,F1MX12,F1N2P7,F1N7U2,G3MYN5,G3X807,P00423,P00517,P02639,P02663,P02666,P02722,P11024,P12234-2,P13621,P30404,P35720,P68002,Q02367,Q0VCN1,Q0VCY0,Q28851,Q2KJI7,Q3SZX4,Q3T0I5,Q3T100,Q3ZCD7,Q5E946,Q6B4J2,Q6IM73,Q862H6,Q8HXG5,Q95123,Q9MZ13,
	Accession	Description	p_value	1_6
	A0A0N9SLY9	Cytochrome c oxidase subunit II (Fragment) OS=Bos taurus GN=COX2 PE=4 SV=1 - [A0A0N9SLY9_BOVIN]	6.35e-09	0.511902
	A1A4R1	Histone H2A type 2-C OS=Bos taurus GN=HIST2H2AC PE=2 SV=1 - [H2A2C_BOVIN]	0.0054494	0.465383
	A5D954	Solute carrier family 25 (Mitochondrial carrier; oxoglutarate carrier), member 11 (Fragment) OS=Bos taurus GN=SLC25A11 PE=2 SV=1 - [A5D954_BOVIN]	1.96e-16	0.621104
	A6QLS9	RAB10 protein OS=Bos taurus GN=RAB10 PE=1 SV=1 - [A6QLS9_BOVIN]	0.0432797	0.371333
	A6QNM9	SLC25A12 protein OS=Bos taurus GN=SLC25A12 PE=2 SV=1 - [A6QNM9_BOVIN]	6.75e-05	0.443634
	A6QNZ7	Keratin 10 (Epidermolytic hyperkeratosis; keratosis palmaris et plantaris) OS=Bos taurus GN=KRT10 PE=2 SV=1 - [A6QNZ7_BOVIN]	0.0113677	0.631961
	B5B3R8	Alpha S1 casein OS=Bos taurus GN=CSN1S1 PE=2 SV=1 - [B5B3R8_BOVIN]	0.000913656	1.79272
	C0LSL0	Heart fatty acid-binding protein OS=Bos taurus GN=H-FABP PE=2 SV=1 - [C0LSL0_BOVIN]	2.33e-32	0.658106
	E1BD64	Mitochondrial pyruvate carrier OS=Bos taurus GN=MPC2 PE=3 SV=2 - [E1BD64_BOVIN]	0.000903028	0.612417
	E1BDM8	DEAD-box helicase 6 OS=Bos taurus GN=DDX6 PE=1 SV=1 - [E1BDM8_BOVIN]	5.05e-07	0.662361
	E1BDQ4	Uncharacterized protein OS=Bos taurus GN=RYR1 PE=4 SV=2 - [E1BDQ4_BOVIN]	2.42e-15	0.475759
	E1BF47	Translocated promoter region, nuclear basket protein OS=Bos taurus GN=TPR PE=4 SV=1 - [E1BF47_BOVIN]	9.82e-05	0.547795
	E1BI79	APC2, WNT signaling pathway regulator OS=Bos taurus GN=APC2 PE=4 SV=2 - [E1BI79_BOVIN]	0.000195751	1.51343
	E1BJN9	Phospholipase D family member 5 OS=Bos taurus GN=PLD5 PE=4 SV=2 - [E1BJN9_BOVIN]	0.00120872	1.67154
	F1MDM4	Receptor expression-enhancing protein OS=Bos taurus GN=REEP5 PE=3 SV=1 - [F1MDM4_BOVIN]	0.000823581	0.643708
	F1MFX9	Uncharacterized protein OS=Bos taurus GN=LOC504219 PE=4 SV=1 - [F1MFX9_BOVIN]	8.41e-06	1.86047
	F1MGC0	Succinate--CoA ligase [ADP-forming] subunit beta, mitochondrial OS=Bos taurus GN=SUCLA2 PE=3 SV=2 - [F1MGC0_BOVIN]	9.85e-08	0.616516
	F1MGF2	Chromodomain helicase DNA binding protein 1 OS=Bos taurus GN=CHD1 PE=4 SV=2 - [F1MGF2_BOVIN]	9.41e-08	0.210937
	F1MK91	Hedgehog acyltransferase like OS=Bos taurus GN=HHATL PE=3 SV=2 - [F1MK91_BOVIN]	8.35e-06	0.623101
	F1MN23	Dehydrogenase/reductase SDR family member 7B OS=Bos taurus GN=DHRS7B PE=3 SV=1 - [F1MN23_BOVIN]	8.16e-05	0.580383
	F1MPR3	Calcium-transporting ATPase OS=Bos taurus GN=ATP2A2 PE=3 SV=2 - [F1MPR3_BOVIN]	1.26e-58	0.532535
	F1MWR8	T-complex protein 1 subunit eta OS=Bos taurus GN=CCT7 PE=3 SV=2 - [F1MWR8_BOVIN]	4.05e-05	1.62866
	F1MX12	Ankyrin repeat domain 2 OS=Bos taurus GN=ANKRD2 PE=4 SV=2 - [F1MX12_BOVIN]	0.000751893	0.547429
	F1N2P7	Uncharacterized protein OS=Bos taurus GN=PLXNA4 PE=4 SV=2 - [F1N2P7_BOVIN]	6.32e-05	0.575236
	F1N7U2	NPL4 homolog, ubiquitin recognition factor OS=Bos taurus GN=NPLOC4 PE=4 SV=2 - [F1N7U2_BOVIN]	1.3e-07	0.23663
	G3MYN5	Uncharacterized protein OS=Bos taurus GN=TNNI1 PE=4 SV=1 - [G3MYN5_BOVIN]	0.00046226	0.522409
	G3X807	Histone H4 OS=Bos taurus PE=3 SV=1 - [G3X807_BOVIN]	3.49e-08	0.500771
	P00423	Cytochrome c oxidase subunit 4 isoform 1, mitochondrial OS=Bos taurus GN=COX4I1 PE=1 SV=1 - [COX41_BOVIN]	3.34e-36	0.574231
	P00517	cAMP-dependent protein kinase catalytic subunit alpha OS=Bos taurus GN=PRKACA PE=1 SV=3 - [KAPCA_BOVIN]	0.00285667	0.527609
	P02639	Protein S100-A1 OS=Bos taurus GN=S100A1 PE=1 SV=2 - [S10A1_BOVIN]	0.000221276	0.62474
	P02663	Alpha-S2-casein OS=Bos taurus GN=CSN1S2 PE=1 SV=2 - [CASA2_BOVIN]	2.21e-05	3.03951
	P02666	Beta-casein OS=Bos taurus GN=CSN2 PE=1 SV=2 - [CASB_BOVIN]	0.000202761	1.96367
	P02722	ADP/ATP translocase 1 OS=Bos taurus GN=SLC25A4 PE=1 SV=3 - [ADT1_BOVIN]	8.6e-90	0.344935
	P11024	NAD(P) transhydrogenase, mitochondrial OS=Bos taurus GN=NNT PE=1 SV=3 - [NNTM_BOVIN]	2.61e-49	0.654806
	P12234-2	Isoform B of Phosphate carrier protein, mitochondrial OS=Bos taurus GN=SLC25A3 - [MPCP_BOVIN]	2.92e-47	0.516614
	P13621	ATP synthase subunit O, mitochondrial OS=Bos taurus GN=ATP5O PE=1 SV=2 - [ATPO_BOVIN]	0.0225285	0.461533
	P30404	Peptidyl-prolyl cis-trans isomerase F, mitochondrial OS=Bos taurus GN=PPIF PE=1 SV=3 - [PPIF_BOVIN]	5.94e-08	2.05973
	P35720	Succinate dehydrogenase cytochrome b560 subunit, mitochondrial OS=Bos taurus GN=SDHC PE=1 SV=2 - [C560_BOVIN]	0.00215926	0.66291
	P68002	Voltage-dependent anion-selective channel protein 2 OS=Bos taurus GN=VDAC2 PE=2 SV=2 - [VDAC2_BOVIN]	3.92e-42	0.624556
	Q02367	NADH dehydrogenase [ubiquinone] 1 beta subcomplex subunit 6 OS=Bos taurus GN=NDUFB6 PE=1 SV=2 - [NDUB6_BOVIN]	1.4e-06	0.494988
	Q0VCN1	NmrA-like family domain-containing protein 1 OS=Bos taurus GN=NMRAL1 PE=2 SV=1 - [NMRL1_BOVIN]	0.000457063	0.50923
	Q0VCY0	Sarcoplasmic/endoplasmic reticulum calcium ATPase 1 OS=Bos taurus GN=ATP2A1 PE=1 SV=1 - [AT2A1_BOVIN]	1.79e-169	0.530067
	Q28851	ATP synthase subunit f, mitochondrial OS=Bos taurus GN=ATP5J2 PE=1 SV=3 - [ATPK_BOVIN]	0.0451573	0.60289
	Q2KJI7	AFG3-like protein 2 OS=Bos taurus GN=AFG3L2 PE=2 SV=1 - [AFG32_BOVIN]	0.000678653	0.577909
	Q3SZX4	Carbonic anhydrase 3 OS=Bos taurus GN=CA3 PE=2 SV=3 - [CAH3_BOVIN]	1.57e-193	0.477487
	Q3T0I5	Mitochondrial fission 1 protein OS=Bos taurus GN=FIS1 PE=2 SV=1 - [FIS1_BOVIN]	2.58e-06	0.646204
	Q3T100	Microsomal glutathione S-transferase 3 OS=Bos taurus GN=MGST3 PE=2 SV=1 - [MGST3_BOVIN]	1.85e-06	0.664121
	Q3ZCD7	Very-long-chain enoyl-CoA reductase OS=Bos taurus GN=TECR PE=2 SV=1 - [TECR_BOVIN]	0.000173837	0.542888
	Q5E946	Protein/nucleic acid deglycase DJ-1 OS=Bos taurus GN=PARK7 PE=2 SV=1 - [PARK7_BOVIN]	3.04e-07	0.570141
	Q6B4J2	Vitamin K epoxide reductase complex subunit 1 OS=Bos taurus GN=VKORC1 PE=2 SV=1 - [VKOR1_BOVIN]	0.00555596	0.655093
	Q6IM73	Reticulon OS=Bos taurus GN=RTN2 PE=2 SV=1 - [Q6IM73_BOVIN]	2.46e-13	0.609149
	Q862H6	Similar to ATP synthase proteolipid P2 (Fragment) OS=Bos taurus PE=2 SV=1 - [Q862H6_BOVIN]	0.00541389	0.506297
	Q8HXG5	NADH dehydrogenase [ubiquinone] 1 beta subcomplex subunit 11, mitochondrial OS=Bos taurus GN=NDUFB11 PE=1 SV=2 - [NDUBB_BOVIN]	0.0387322	0.658924
	Q95123	Succinate dehydrogenase [ubiquinone] cytochrome b small subunit, mitochondrial OS=Bos taurus GN=SDHD PE=2 SV=2 - [DHSD_BOVIN]	6.1e-06	0.651413
	Q9MZ13	Voltage-dependent anion-selective channel protein 3 OS=Bos taurus GN=VDAC3 PE=2 SV=1 - [VDAC3_BOVIN]	1.54e-39	0.585278
GO:0005576	extracellular region	0.784128	136	8	B5B0D4,B5B3R8,E1BI79,F1MN23,P00517,P02663,P02666,P30404,
	Accession	Description	p_value	1_6
	B5B0D4	Major allergen beta-lactoglobulin OS=Bos taurus PE=1 SV=1 - [B5B0D4_BOVIN]	4.89e-05	2.39521
	B5B3R8	Alpha S1 casein OS=Bos taurus GN=CSN1S1 PE=2 SV=1 - [B5B3R8_BOVIN]	0.000913656	1.79272
	E1BI79	APC2, WNT signaling pathway regulator OS=Bos taurus GN=APC2 PE=4 SV=2 - [E1BI79_BOVIN]	0.000195751	1.51343
	F1MN23	Dehydrogenase/reductase SDR family member 7B OS=Bos taurus GN=DHRS7B PE=3 SV=1 - [F1MN23_BOVIN]	8.16e-05	0.580383
	P00517	cAMP-dependent protein kinase catalytic subunit alpha OS=Bos taurus GN=PRKACA PE=1 SV=3 - [KAPCA_BOVIN]	0.00285667	0.527609
	P02663	Alpha-S2-casein OS=Bos taurus GN=CSN1S2 PE=1 SV=2 - [CASA2_BOVIN]	2.21e-05	3.03951
	P02666	Beta-casein OS=Bos taurus GN=CSN2 PE=1 SV=2 - [CASB_BOVIN]	0.000202761	1.96367
	P30404	Peptidyl-prolyl cis-trans isomerase F, mitochondrial OS=Bos taurus GN=PPIF PE=1 SV=3 - [PPIF_BOVIN]	5.94e-08	2.05973
GO:0005856	cytoskeleton	0.976559	256	12	A6QLS9,A6QNZ7,E1BI79,F1MKE7,F1MWR8,F1N2G0,G3MYN5,P00517,P02722,Q17R10,Q3SZE5,Q8MKH8,
	Accession	Description	p_value	1_6
	A6QLS9	RAB10 protein OS=Bos taurus GN=RAB10 PE=1 SV=1 - [A6QLS9_BOVIN]	0.0432797	0.371333
	A6QNZ7	Keratin 10 (Epidermolytic hyperkeratosis; keratosis palmaris et plantaris) OS=Bos taurus GN=KRT10 PE=2 SV=1 - [A6QNZ7_BOVIN]	0.0113677	0.631961
	E1BI79	APC2, WNT signaling pathway regulator OS=Bos taurus GN=APC2 PE=4 SV=2 - [E1BI79_BOVIN]	0.000195751	1.51343
	F1MKE7	Uncharacterized protein OS=Bos taurus GN=KRT6C PE=3 SV=2 - [F1MKE7_BOVIN]	0.00478789	0.556754
	F1MWR8	T-complex protein 1 subunit eta OS=Bos taurus GN=CCT7 PE=3 SV=2 - [F1MWR8_BOVIN]	4.05e-05	1.62866
	F1N2G0	Uncharacterized protein OS=Bos taurus PE=3 SV=2 - [F1N2G0_BOVIN]	0.035294	0.353778
	G3MYN5	Uncharacterized protein OS=Bos taurus GN=TNNI1 PE=4 SV=1 - [G3MYN5_BOVIN]	0.00046226	0.522409
	P00517	cAMP-dependent protein kinase catalytic subunit alpha OS=Bos taurus GN=PRKACA PE=1 SV=3 - [KAPCA_BOVIN]	0.00285667	0.527609
	P02722	ADP/ATP translocase 1 OS=Bos taurus GN=SLC25A4 PE=1 SV=3 - [ADT1_BOVIN]	8.6e-90	0.344935
	Q17R10	Actin filament-associated protein 1-like 2 OS=Bos taurus GN=AFAP1L2 PE=2 SV=1 - [AF1L2_BOVIN]	3.85e-11	1.64846
	Q3SZE5	Myosin regulatory light chain 2, ventricular/cardiac muscle isoform OS=Bos taurus GN=MYL2 PE=1 SV=1 - [MLRV_BOVIN]	0.00137699	1.7452
	Q8MKH8	Troponin T fast skeletal muscle type OS=Bos taurus GN=Tnnt3 PE=2 SV=1 - [Q8MKH8_BOVIN]	7.7e-08	1.58583
GO:0044455	mitochondrial membrane part	0.000592099	77	14	E1BD64,P00423,P02722,P12234-2,P13621,P35720,Q02367,Q28851,Q2KJI7,Q3T0I5,Q5E946,Q862H6,Q8HXG5,Q95123,
	Accession	Description	p_value	1_6
	E1BD64	Mitochondrial pyruvate carrier OS=Bos taurus GN=MPC2 PE=3 SV=2 - [E1BD64_BOVIN]	0.000903028	0.612417
	P00423	Cytochrome c oxidase subunit 4 isoform 1, mitochondrial OS=Bos taurus GN=COX4I1 PE=1 SV=1 - [COX41_BOVIN]	3.34e-36	0.574231
	P02722	ADP/ATP translocase 1 OS=Bos taurus GN=SLC25A4 PE=1 SV=3 - [ADT1_BOVIN]	8.6e-90	0.344935
	P12234-2	Isoform B of Phosphate carrier protein, mitochondrial OS=Bos taurus GN=SLC25A3 - [MPCP_BOVIN]	2.92e-47	0.516614
	P13621	ATP synthase subunit O, mitochondrial OS=Bos taurus GN=ATP5O PE=1 SV=2 - [ATPO_BOVIN]	0.0225285	0.461533
	P35720	Succinate dehydrogenase cytochrome b560 subunit, mitochondrial OS=Bos taurus GN=SDHC PE=1 SV=2 - [C560_BOVIN]	0.00215926	0.66291
	Q02367	NADH dehydrogenase [ubiquinone] 1 beta subcomplex subunit 6 OS=Bos taurus GN=NDUFB6 PE=1 SV=2 - [NDUB6_BOVIN]	1.4e-06	0.494988
	Q28851	ATP synthase subunit f, mitochondrial OS=Bos taurus GN=ATP5J2 PE=1 SV=3 - [ATPK_BOVIN]	0.0451573	0.60289
	Q2KJI7	AFG3-like protein 2 OS=Bos taurus GN=AFG3L2 PE=2 SV=1 - [AFG32_BOVIN]	0.000678653	0.577909
	Q3T0I5	Mitochondrial fission 1 protein OS=Bos taurus GN=FIS1 PE=2 SV=1 - [FIS1_BOVIN]	2.58e-06	0.646204
	Q5E946	Protein/nucleic acid deglycase DJ-1 OS=Bos taurus GN=PARK7 PE=2 SV=1 - [PARK7_BOVIN]	3.04e-07	0.570141
	Q862H6	Similar to ATP synthase proteolipid P2 (Fragment) OS=Bos taurus PE=2 SV=1 - [Q862H6_BOVIN]	0.00541389	0.506297
	Q8HXG5	NADH dehydrogenase [ubiquinone] 1 beta subcomplex subunit 11, mitochondrial OS=Bos taurus GN=NDUFB11 PE=1 SV=2 - [NDUBB_BOVIN]	0.0387322	0.658924
	Q95123	Succinate dehydrogenase [ubiquinone] cytochrome b small subunit, mitochondrial OS=Bos taurus GN=SDHD PE=2 SV=2 - [DHSD_BOVIN]	6.1e-06	0.651413
GO:0016460	myosin II complex	0.44915	8	1	Q3SZE5,
	Accession	Description	p_value	1_6
	Q3SZE5	Myosin regulatory light chain 2, ventricular/cardiac muscle isoform OS=Bos taurus GN=MYL2 PE=1 SV=1 - [MLRV_BOVIN]	0.00137699	1.7452
GO:0098797	plasma membrane protein complex	0.60777	43	3	E1BI79,F1MPR3,Q0VCY0,
	Accession	Description	p_value	1_6
	E1BI79	APC2, WNT signaling pathway regulator OS=Bos taurus GN=APC2 PE=4 SV=2 - [E1BI79_BOVIN]	0.000195751	1.51343
	F1MPR3	Calcium-transporting ATPase OS=Bos taurus GN=ATP2A2 PE=3 SV=2 - [F1MPR3_BOVIN]	1.26e-58	0.532535
	Q0VCY0	Sarcoplasmic/endoplasmic reticulum calcium ATPase 1 OS=Bos taurus GN=ATP2A1 PE=1 SV=1 - [AT2A1_BOVIN]	1.79e-169	0.530067
GO:0005840	ribosome	0.947944	39	1	A5D954,
	Accession	Description	p_value	1_6
	A5D954	Solute carrier family 25 (Mitochondrial carrier; oxoglutarate carrier), member 11 (Fragment) OS=Bos taurus GN=SLC25A11 PE=2 SV=1 - [A5D954_BOVIN]	1.96e-16	0.621104
GO:0034045	phagophore assembly site membrane	0.0715726	1	1	A6QLS9,
	Accession	Description	p_value	1_6
	A6QLS9	RAB10 protein OS=Bos taurus GN=RAB10 PE=1 SV=1 - [A6QLS9_BOVIN]	0.0432797	0.371333
GO:0046930	pore complex	0.00231177	9	4	P30404,P68002,Q2KJI7,Q9MZ13,
	Accession	Description	p_value	1_6
	P30404	Peptidyl-prolyl cis-trans isomerase F, mitochondrial OS=Bos taurus GN=PPIF PE=1 SV=3 - [PPIF_BOVIN]	5.94e-08	2.05973
	P68002	Voltage-dependent anion-selective channel protein 2 OS=Bos taurus GN=VDAC2 PE=2 SV=2 - [VDAC2_BOVIN]	3.92e-42	0.624556
	Q2KJI7	AFG3-like protein 2 OS=Bos taurus GN=AFG3L2 PE=2 SV=1 - [AFG32_BOVIN]	0.000678653	0.577909
	Q9MZ13	Voltage-dependent anion-selective channel protein 3 OS=Bos taurus GN=VDAC3 PE=2 SV=1 - [VDAC3_BOVIN]	1.54e-39	0.585278
GO:0005819	spindle	0.964683	44	1	P02722,
	Accession	Description	p_value	1_6
	P02722	ADP/ATP translocase 1 OS=Bos taurus GN=SLC25A4 PE=1 SV=3 - [ADT1_BOVIN]	8.6e-90	0.344935
GO:0000118	histone deacetylase complex	0.199903	3	1	F1MGF2,
	Accession	Description	p_value	1_6
	F1MGF2	Chromodomain helicase DNA binding protein 1 OS=Bos taurus GN=CHD1 PE=4 SV=2 - [F1MGF2_BOVIN]	9.41e-08	0.210937
GO:0044448	cell cortex part	0.972046	47	1	Q3SZE5,
	Accession	Description	p_value	1_6
	Q3SZE5	Myosin regulatory light chain 2, ventricular/cardiac muscle isoform OS=Bos taurus GN=MYL2 PE=1 SV=1 - [MLRV_BOVIN]	0.00137699	1.7452
GO:0098827	endoplasmic reticulum subcompartment	0.00383512	73	12	A6QLS9,E1BDQ4,E1BJN9,F1MDM4,F1MN23,F1MPR3,F1N7U2,Q0VCY0,Q3T100,Q3ZCD7,Q6B4J2,Q6IM73,
	Accession	Description	p_value	1_6
	A6QLS9	RAB10 protein OS=Bos taurus GN=RAB10 PE=1 SV=1 - [A6QLS9_BOVIN]	0.0432797	0.371333
	E1BDQ4	Uncharacterized protein OS=Bos taurus GN=RYR1 PE=4 SV=2 - [E1BDQ4_BOVIN]	2.42e-15	0.475759
	E1BJN9	Phospholipase D family member 5 OS=Bos taurus GN=PLD5 PE=4 SV=2 - [E1BJN9_BOVIN]	0.00120872	1.67154
	F1MDM4	Receptor expression-enhancing protein OS=Bos taurus GN=REEP5 PE=3 SV=1 - [F1MDM4_BOVIN]	0.000823581	0.643708
	F1MN23	Dehydrogenase/reductase SDR family member 7B OS=Bos taurus GN=DHRS7B PE=3 SV=1 - [F1MN23_BOVIN]	8.16e-05	0.580383
	F1MPR3	Calcium-transporting ATPase OS=Bos taurus GN=ATP2A2 PE=3 SV=2 - [F1MPR3_BOVIN]	1.26e-58	0.532535
	F1N7U2	NPL4 homolog, ubiquitin recognition factor OS=Bos taurus GN=NPLOC4 PE=4 SV=2 - [F1N7U2_BOVIN]	1.3e-07	0.23663
	Q0VCY0	Sarcoplasmic/endoplasmic reticulum calcium ATPase 1 OS=Bos taurus GN=ATP2A1 PE=1 SV=1 - [AT2A1_BOVIN]	1.79e-169	0.530067
	Q3T100	Microsomal glutathione S-transferase 3 OS=Bos taurus GN=MGST3 PE=2 SV=1 - [MGST3_BOVIN]	1.85e-06	0.664121
	Q3ZCD7	Very-long-chain enoyl-CoA reductase OS=Bos taurus GN=TECR PE=2 SV=1 - [TECR_BOVIN]	0.000173837	0.542888
	Q6B4J2	Vitamin K epoxide reductase complex subunit 1 OS=Bos taurus GN=VKORC1 PE=2 SV=1 - [VKOR1_BOVIN]	0.00555596	0.655093
	Q6IM73	Reticulon OS=Bos taurus GN=RTN2 PE=2 SV=1 - [Q6IM73_BOVIN]	2.46e-13	0.609149
GO:0070382	exocytic vesicle	0.591934	12	1	A6QLS9,
	Accession	Description	p_value	1_6
	A6QLS9	RAB10 protein OS=Bos taurus GN=RAB10 PE=1 SV=1 - [A6QLS9_BOVIN]	0.0432797	0.371333
GO:0043232	intracellular non-membrane-bounded organelle	0.928168	395	23	A1A4R1,A5D954,A6QLS9,A6QNZ7,E1BDM8,E1BDQ4,E1BI79,F1MGF2,F1MKE7,F1MWR8,F1MX12,F1N2G0,G3MYN5,G3X807,P00517,P02722,P68002,Q17R10,Q2KJI7,Q3SZE5,Q5E946,Q8MKH8,Q9MZ13,
	Accession	Description	p_value	1_6
	A1A4R1	Histone H2A type 2-C OS=Bos taurus GN=HIST2H2AC PE=2 SV=1 - [H2A2C_BOVIN]	0.0054494	0.465383
	A5D954	Solute carrier family 25 (Mitochondrial carrier; oxoglutarate carrier), member 11 (Fragment) OS=Bos taurus GN=SLC25A11 PE=2 SV=1 - [A5D954_BOVIN]	1.96e-16	0.621104
	A6QLS9	RAB10 protein OS=Bos taurus GN=RAB10 PE=1 SV=1 - [A6QLS9_BOVIN]	0.0432797	0.371333
	A6QNZ7	Keratin 10 (Epidermolytic hyperkeratosis; keratosis palmaris et plantaris) OS=Bos taurus GN=KRT10 PE=2 SV=1 - [A6QNZ7_BOVIN]	0.0113677	0.631961
	E1BDM8	DEAD-box helicase 6 OS=Bos taurus GN=DDX6 PE=1 SV=1 - [E1BDM8_BOVIN]	5.05e-07	0.662361
	E1BDQ4	Uncharacterized protein OS=Bos taurus GN=RYR1 PE=4 SV=2 - [E1BDQ4_BOVIN]	2.42e-15	0.475759
	E1BI79	APC2, WNT signaling pathway regulator OS=Bos taurus GN=APC2 PE=4 SV=2 - [E1BI79_BOVIN]	0.000195751	1.51343
	F1MGF2	Chromodomain helicase DNA binding protein 1 OS=Bos taurus GN=CHD1 PE=4 SV=2 - [F1MGF2_BOVIN]	9.41e-08	0.210937
	F1MKE7	Uncharacterized protein OS=Bos taurus GN=KRT6C PE=3 SV=2 - [F1MKE7_BOVIN]	0.00478789	0.556754
	F1MWR8	T-complex protein 1 subunit eta OS=Bos taurus GN=CCT7 PE=3 SV=2 - [F1MWR8_BOVIN]	4.05e-05	1.62866
	F1MX12	Ankyrin repeat domain 2 OS=Bos taurus GN=ANKRD2 PE=4 SV=2 - [F1MX12_BOVIN]	0.000751893	0.547429
	F1N2G0	Uncharacterized protein OS=Bos taurus PE=3 SV=2 - [F1N2G0_BOVIN]	0.035294	0.353778
	G3MYN5	Uncharacterized protein OS=Bos taurus GN=TNNI1 PE=4 SV=1 - [G3MYN5_BOVIN]	0.00046226	0.522409
	G3X807	Histone H4 OS=Bos taurus PE=3 SV=1 - [G3X807_BOVIN]	3.49e-08	0.500771
	P00517	cAMP-dependent protein kinase catalytic subunit alpha OS=Bos taurus GN=PRKACA PE=1 SV=3 - [KAPCA_BOVIN]	0.00285667	0.527609
	P02722	ADP/ATP translocase 1 OS=Bos taurus GN=SLC25A4 PE=1 SV=3 - [ADT1_BOVIN]	8.6e-90	0.344935
	P68002	Voltage-dependent anion-selective channel protein 2 OS=Bos taurus GN=VDAC2 PE=2 SV=2 - [VDAC2_BOVIN]	3.92e-42	0.624556
	Q17R10	Actin filament-associated protein 1-like 2 OS=Bos taurus GN=AFAP1L2 PE=2 SV=1 - [AF1L2_BOVIN]	3.85e-11	1.64846
	Q2KJI7	AFG3-like protein 2 OS=Bos taurus GN=AFG3L2 PE=2 SV=1 - [AFG32_BOVIN]	0.000678653	0.577909
	Q3SZE5	Myosin regulatory light chain 2, ventricular/cardiac muscle isoform OS=Bos taurus GN=MYL2 PE=1 SV=1 - [MLRV_BOVIN]	0.00137699	1.7452
	Q5E946	Protein/nucleic acid deglycase DJ-1 OS=Bos taurus GN=PARK7 PE=2 SV=1 - [PARK7_BOVIN]	3.04e-07	0.570141
	Q8MKH8	Troponin T fast skeletal muscle type OS=Bos taurus GN=Tnnt3 PE=2 SV=1 - [Q8MKH8_BOVIN]	7.7e-08	1.58583
	Q9MZ13	Voltage-dependent anion-selective channel protein 3 OS=Bos taurus GN=VDAC3 PE=2 SV=1 - [VDAC3_BOVIN]	1.54e-39	0.585278
GO:0098590	plasma membrane region	0.998755	86	1	E1BI79,
	Accession	Description	p_value	1_6
	E1BI79	APC2, WNT signaling pathway regulator OS=Bos taurus GN=APC2 PE=4 SV=2 - [E1BI79_BOVIN]	0.000195751	1.51343
GO:0005912	adherens junction	0.969778	46	1	Q17R10,
	Accession	Description	p_value	1_6
	Q17R10	Actin filament-associated protein 1-like 2 OS=Bos taurus GN=AFAP1L2 PE=2 SV=1 - [AF1L2_BOVIN]	3.85e-11	1.64846
GO:0031301	integral component of organelle membrane	0.000538495	11	5	E1BD64,P02722,P12234-2,Q2KJI7,Q3T0I5,
	Accession	Description	p_value	1_6
	E1BD64	Mitochondrial pyruvate carrier OS=Bos taurus GN=MPC2 PE=3 SV=2 - [E1BD64_BOVIN]	0.000903028	0.612417
	P02722	ADP/ATP translocase 1 OS=Bos taurus GN=SLC25A4 PE=1 SV=3 - [ADT1_BOVIN]	8.6e-90	0.344935
	P12234-2	Isoform B of Phosphate carrier protein, mitochondrial OS=Bos taurus GN=SLC25A3 - [MPCP_BOVIN]	2.92e-47	0.516614
	Q2KJI7	AFG3-like protein 2 OS=Bos taurus GN=AFG3L2 PE=2 SV=1 - [AFG32_BOVIN]	0.000678653	0.577909
	Q3T0I5	Mitochondrial fission 1 protein OS=Bos taurus GN=FIS1 PE=2 SV=1 - [FIS1_BOVIN]	2.58e-06	0.646204
GO:0005623	cell	0.434362	894	65	A0A0N9SLY9,A1A4R1,A5D954,A6QLS9,A6QNM9,A6QNZ7,A7E3P5,B0JYN3,B5B3R8,C0LSL0,E1BD64,E1BDM8,E1BDQ4,E1BF47,E1BI79,E1BJN9,F1MDM4,F1MFX9,F1MGC0,F1MGF2,F1MK91,F1MKE7,F1MN23,F1MPR3,F1MWR8,F1MX12,F1N2G0,F1N2P7,F1N7U2,G3MYN5,G3X807,P00423,P00517,P01966,P02070,P02639,P02663,P02666,P02722,P10522,P11024,P12234-2,P13621,P30404,P35720,P68002,Q02367,Q0VCN1,Q0VCY0,Q17R10,Q28851,Q2KJI7,Q3SZE5,Q3SZX4,Q3T0I5,Q3T100,Q…
	Accession	Description	p_value	1_6
	A0A0N9SLY9	Cytochrome c oxidase subunit II (Fragment) OS=Bos taurus GN=COX2 PE=4 SV=1 - [A0A0N9SLY9_BOVIN]	6.35e-09	0.511902
	A1A4R1	Histone H2A type 2-C OS=Bos taurus GN=HIST2H2AC PE=2 SV=1 - [H2A2C_BOVIN]	0.0054494	0.465383
	A5D954	Solute carrier family 25 (Mitochondrial carrier; oxoglutarate carrier), member 11 (Fragment) OS=Bos taurus GN=SLC25A11 PE=2 SV=1 - [A5D954_BOVIN]	1.96e-16	0.621104
	A6QLS9	RAB10 protein OS=Bos taurus GN=RAB10 PE=1 SV=1 - [A6QLS9_BOVIN]	0.0432797	0.371333
	A6QNM9	SLC25A12 protein OS=Bos taurus GN=SLC25A12 PE=2 SV=1 - [A6QNM9_BOVIN]	6.75e-05	0.443634
	A6QNZ7	Keratin 10 (Epidermolytic hyperkeratosis; keratosis palmaris et plantaris) OS=Bos taurus GN=KRT10 PE=2 SV=1 - [A6QNZ7_BOVIN]	0.0113677	0.631961
	A7E3P5	Zinc binding alcohol dehydrogenase, domain containing 1 OS=Bos taurus GN=ZADH1 PE=2 SV=1 - [A7E3P5_BOVIN]	0.000441079	0.616404
	B0JYN3	L-lactate dehydrogenase OS=Bos taurus GN=LDHB PE=2 SV=1 - [B0JYN3_BOVIN]	1.76e-14	0.564657
	B5B3R8	Alpha S1 casein OS=Bos taurus GN=CSN1S1 PE=2 SV=1 - [B5B3R8_BOVIN]	0.000913656	1.79272
	C0LSL0	Heart fatty acid-binding protein OS=Bos taurus GN=H-FABP PE=2 SV=1 - [C0LSL0_BOVIN]	2.33e-32	0.658106
	E1BD64	Mitochondrial pyruvate carrier OS=Bos taurus GN=MPC2 PE=3 SV=2 - [E1BD64_BOVIN]	0.000903028	0.612417
	E1BDM8	DEAD-box helicase 6 OS=Bos taurus GN=DDX6 PE=1 SV=1 - [E1BDM8_BOVIN]	5.05e-07	0.662361
	E1BDQ4	Uncharacterized protein OS=Bos taurus GN=RYR1 PE=4 SV=2 - [E1BDQ4_BOVIN]	2.42e-15	0.475759
	E1BF47	Translocated promoter region, nuclear basket protein OS=Bos taurus GN=TPR PE=4 SV=1 - [E1BF47_BOVIN]	9.82e-05	0.547795
	E1BI79	APC2, WNT signaling pathway regulator OS=Bos taurus GN=APC2 PE=4 SV=2 - [E1BI79_BOVIN]	0.000195751	1.51343
	E1BJN9	Phospholipase D family member 5 OS=Bos taurus GN=PLD5 PE=4 SV=2 - [E1BJN9_BOVIN]	0.00120872	1.67154
	F1MDM4	Receptor expression-enhancing protein OS=Bos taurus GN=REEP5 PE=3 SV=1 - [F1MDM4_BOVIN]	0.000823581	0.643708
	F1MFX9	Uncharacterized protein OS=Bos taurus GN=LOC504219 PE=4 SV=1 - [F1MFX9_BOVIN]	8.41e-06	1.86047
	F1MGC0	Succinate--CoA ligase [ADP-forming] subunit beta, mitochondrial OS=Bos taurus GN=SUCLA2 PE=3 SV=2 - [F1MGC0_BOVIN]	9.85e-08	0.616516
	F1MGF2	Chromodomain helicase DNA binding protein 1 OS=Bos taurus GN=CHD1 PE=4 SV=2 - [F1MGF2_BOVIN]	9.41e-08	0.210937
	F1MK91	Hedgehog acyltransferase like OS=Bos taurus GN=HHATL PE=3 SV=2 - [F1MK91_BOVIN]	8.35e-06	0.623101
	F1MKE7	Uncharacterized protein OS=Bos taurus GN=KRT6C PE=3 SV=2 - [F1MKE7_BOVIN]	0.00478789	0.556754
	F1MN23	Dehydrogenase/reductase SDR family member 7B OS=Bos taurus GN=DHRS7B PE=3 SV=1 - [F1MN23_BOVIN]	8.16e-05	0.580383
	F1MPR3	Calcium-transporting ATPase OS=Bos taurus GN=ATP2A2 PE=3 SV=2 - [F1MPR3_BOVIN]	1.26e-58	0.532535
	F1MWR8	T-complex protein 1 subunit eta OS=Bos taurus GN=CCT7 PE=3 SV=2 - [F1MWR8_BOVIN]	4.05e-05	1.62866
	F1MX12	Ankyrin repeat domain 2 OS=Bos taurus GN=ANKRD2 PE=4 SV=2 - [F1MX12_BOVIN]	0.000751893	0.547429
	F1N2G0	Uncharacterized protein OS=Bos taurus PE=3 SV=2 - [F1N2G0_BOVIN]	0.035294	0.353778
	F1N2P7	Uncharacterized protein OS=Bos taurus GN=PLXNA4 PE=4 SV=2 - [F1N2P7_BOVIN]	6.32e-05	0.575236
	F1N7U2	NPL4 homolog, ubiquitin recognition factor OS=Bos taurus GN=NPLOC4 PE=4 SV=2 - [F1N7U2_BOVIN]	1.3e-07	0.23663
	G3MYN5	Uncharacterized protein OS=Bos taurus GN=TNNI1 PE=4 SV=1 - [G3MYN5_BOVIN]	0.00046226	0.522409
	G3X807	Histone H4 OS=Bos taurus PE=3 SV=1 - [G3X807_BOVIN]	3.49e-08	0.500771
	P00423	Cytochrome c oxidase subunit 4 isoform 1, mitochondrial OS=Bos taurus GN=COX4I1 PE=1 SV=1 - [COX41_BOVIN]	3.34e-36	0.574231
	P00517	cAMP-dependent protein kinase catalytic subunit alpha OS=Bos taurus GN=PRKACA PE=1 SV=3 - [KAPCA_BOVIN]	0.00285667	0.527609
	P01966	Hemoglobin subunit alpha OS=Bos taurus GN=HBA PE=1 SV=2 - [HBA_BOVIN]	5.65e-20	0.573144
	P02070	Hemoglobin subunit beta OS=Bos taurus GN=HBB PE=1 SV=1 - [HBB_BOVIN]	4.86e-35	0.568966
	P02639	Protein S100-A1 OS=Bos taurus GN=S100A1 PE=1 SV=2 - [S10A1_BOVIN]	0.000221276	0.62474
	P02663	Alpha-S2-casein OS=Bos taurus GN=CSN1S2 PE=1 SV=2 - [CASA2_BOVIN]	2.21e-05	3.03951
	P02666	Beta-casein OS=Bos taurus GN=CSN2 PE=1 SV=2 - [CASB_BOVIN]	0.000202761	1.96367
	P02722	ADP/ATP translocase 1 OS=Bos taurus GN=SLC25A4 PE=1 SV=3 - [ADT1_BOVIN]	8.6e-90	0.344935
	P10522	Myelin protein P0 OS=Bos taurus GN=MPZ PE=1 SV=2 - [MYP0_BOVIN]	6.59e-07	0.352175
	P11024	NAD(P) transhydrogenase, mitochondrial OS=Bos taurus GN=NNT PE=1 SV=3 - [NNTM_BOVIN]	2.61e-49	0.654806
	P12234-2	Isoform B of Phosphate carrier protein, mitochondrial OS=Bos taurus GN=SLC25A3 - [MPCP_BOVIN]	2.92e-47	0.516614
	P13621	ATP synthase subunit O, mitochondrial OS=Bos taurus GN=ATP5O PE=1 SV=2 - [ATPO_BOVIN]	0.0225285	0.461533
	P30404	Peptidyl-prolyl cis-trans isomerase F, mitochondrial OS=Bos taurus GN=PPIF PE=1 SV=3 - [PPIF_BOVIN]	5.94e-08	2.05973
	P35720	Succinate dehydrogenase cytochrome b560 subunit, mitochondrial OS=Bos taurus GN=SDHC PE=1 SV=2 - [C560_BOVIN]	0.00215926	0.66291
	P68002	Voltage-dependent anion-selective channel protein 2 OS=Bos taurus GN=VDAC2 PE=2 SV=2 - [VDAC2_BOVIN]	3.92e-42	0.624556
	Q02367	NADH dehydrogenase [ubiquinone] 1 beta subcomplex subunit 6 OS=Bos taurus GN=NDUFB6 PE=1 SV=2 - [NDUB6_BOVIN]	1.4e-06	0.494988
	Q0VCN1	NmrA-like family domain-containing protein 1 OS=Bos taurus GN=NMRAL1 PE=2 SV=1 - [NMRL1_BOVIN]	0.000457063	0.50923
	Q0VCY0	Sarcoplasmic/endoplasmic reticulum calcium ATPase 1 OS=Bos taurus GN=ATP2A1 PE=1 SV=1 - [AT2A1_BOVIN]	1.79e-169	0.530067
	Q17R10	Actin filament-associated protein 1-like 2 OS=Bos taurus GN=AFAP1L2 PE=2 SV=1 - [AF1L2_BOVIN]	3.85e-11	1.64846
	Q28851	ATP synthase subunit f, mitochondrial OS=Bos taurus GN=ATP5J2 PE=1 SV=3 - [ATPK_BOVIN]	0.0451573	0.60289
	Q2KJI7	AFG3-like protein 2 OS=Bos taurus GN=AFG3L2 PE=2 SV=1 - [AFG32_BOVIN]	0.000678653	0.577909
	Q3SZE5	Myosin regulatory light chain 2, ventricular/cardiac muscle isoform OS=Bos taurus GN=MYL2 PE=1 SV=1 - [MLRV_BOVIN]	0.00137699	1.7452
	Q3SZX4	Carbonic anhydrase 3 OS=Bos taurus GN=CA3 PE=2 SV=3 - [CAH3_BOVIN]	1.57e-193	0.477487
	Q3T0I5	Mitochondrial fission 1 protein OS=Bos taurus GN=FIS1 PE=2 SV=1 - [FIS1_BOVIN]	2.58e-06	0.646204
	Q3T100	Microsomal glutathione S-transferase 3 OS=Bos taurus GN=MGST3 PE=2 SV=1 - [MGST3_BOVIN]	1.85e-06	0.664121
	Q3ZCD7	Very-long-chain enoyl-CoA reductase OS=Bos taurus GN=TECR PE=2 SV=1 - [TECR_BOVIN]	0.000173837	0.542888
	Q5E946	Protein/nucleic acid deglycase DJ-1 OS=Bos taurus GN=PARK7 PE=2 SV=1 - [PARK7_BOVIN]	3.04e-07	0.570141
	Q6B4J2	Vitamin K epoxide reductase complex subunit 1 OS=Bos taurus GN=VKORC1 PE=2 SV=1 - [VKOR1_BOVIN]	0.00555596	0.655093
	Q6IM73	Reticulon OS=Bos taurus GN=RTN2 PE=2 SV=1 - [Q6IM73_BOVIN]	2.46e-13	0.609149
	Q862H6	Similar to ATP synthase proteolipid P2 (Fragment) OS=Bos taurus PE=2 SV=1 - [Q862H6_BOVIN]	0.00541389	0.506297
	Q8HXG5	NADH dehydrogenase [ubiquinone] 1 beta subcomplex subunit 11, mitochondrial OS=Bos taurus GN=NDUFB11 PE=1 SV=2 - [NDUBB_BOVIN]	0.0387322	0.658924
	Q8MKH8	Troponin T fast skeletal muscle type OS=Bos taurus GN=Tnnt3 PE=2 SV=1 - [Q8MKH8_BOVIN]	7.7e-08	1.58583
	Q95123	Succinate dehydrogenase [ubiquinone] cytochrome b small subunit, mitochondrial OS=Bos taurus GN=SDHD PE=2 SV=2 - [DHSD_BOVIN]	6.1e-06	0.651413
	Q9MZ13	Voltage-dependent anion-selective channel protein 3 OS=Bos taurus GN=VDAC3 PE=2 SV=1 - [VDAC3_BOVIN]	1.54e-39	0.585278
GO:0045121	membrane raft	0.444863	34	3	P68002,Q5E946,Q9MZ13,
	Accession	Description	p_value	1_6
	P68002	Voltage-dependent anion-selective channel protein 2 OS=Bos taurus GN=VDAC2 PE=2 SV=2 - [VDAC2_BOVIN]	3.92e-42	0.624556
	Q5E946	Protein/nucleic acid deglycase DJ-1 OS=Bos taurus GN=PARK7 PE=2 SV=1 - [PARK7_BOVIN]	3.04e-07	0.570141
	Q9MZ13	Voltage-dependent anion-selective channel protein 3 OS=Bos taurus GN=VDAC3 PE=2 SV=1 - [VDAC3_BOVIN]	1.54e-39	0.585278
GO:0045111	intermediate filament cytoskeleton	0.264647	14	2	A6QNZ7,F1MKE7,
	Accession	Description	p_value	1_6
	A6QNZ7	Keratin 10 (Epidermolytic hyperkeratosis; keratosis palmaris et plantaris) OS=Bos taurus GN=KRT10 PE=2 SV=1 - [A6QNZ7_BOVIN]	0.0113677	0.631961
	F1MKE7	Uncharacterized protein OS=Bos taurus GN=KRT6C PE=3 SV=2 - [F1MKE7_BOVIN]	0.00478789	0.556754
GO:0031903	microbody membrane	0.014462	3	2	A6QLS9,Q3T0I5,
	Accession	Description	p_value	1_6
	A6QLS9	RAB10 protein OS=Bos taurus GN=RAB10 PE=1 SV=1 - [A6QLS9_BOVIN]	0.0432797	0.371333
	Q3T0I5	Mitochondrial fission 1 protein OS=Bos taurus GN=FIS1 PE=2 SV=1 - [FIS1_BOVIN]	2.58e-06	0.646204
GO:1990234	transferase complex	0.848302	45	2	F1MFX9,F1MGF2,
	Accession	Description	p_value	1_6
	F1MFX9	Uncharacterized protein OS=Bos taurus GN=LOC504219 PE=4 SV=1 - [F1MFX9_BOVIN]	8.41e-06	1.86047
	F1MGF2	Chromodomain helicase DNA binding protein 1 OS=Bos taurus GN=CHD1 PE=4 SV=2 - [F1MGF2_BOVIN]	9.41e-08	0.210937
GO:0043226	organelle	0.106271	789	61	A0A0N9SLY9,A1A4R1,A5D954,A6QLS9,A6QNM9,A6QNZ7,B0JYN3,B5B3R8,C0LSL0,E1BD64,E1BDM8,E1BDQ4,E1BF47,E1BI79,E1BJN9,F1MDM4,F1MFX9,F1MGC0,F1MGF2,F1MK91,F1MKE7,F1MN23,F1MPR3,F1MWR8,F1MX12,F1N2G0,F1N2P7,F1N7U2,G3MYN5,G3X807,P00423,P00517,P02639,P02663,P02666,P02722,P11024,P12234-2,P13621,P30404,P35720,P68002,Q02367,Q0VCN1,Q0VCY0,Q17R10,Q28851,Q2KJI7,Q3SZE5,Q3SZX4,Q3T0I5,Q3T100,Q3ZCD7,Q5E946,Q6B4J2,Q6IM73,Q…
	Accession	Description	p_value	1_6
	A0A0N9SLY9	Cytochrome c oxidase subunit II (Fragment) OS=Bos taurus GN=COX2 PE=4 SV=1 - [A0A0N9SLY9_BOVIN]	6.35e-09	0.511902
	A1A4R1	Histone H2A type 2-C OS=Bos taurus GN=HIST2H2AC PE=2 SV=1 - [H2A2C_BOVIN]	0.0054494	0.465383
	A5D954	Solute carrier family 25 (Mitochondrial carrier; oxoglutarate carrier), member 11 (Fragment) OS=Bos taurus GN=SLC25A11 PE=2 SV=1 - [A5D954_BOVIN]	1.96e-16	0.621104
	A6QLS9	RAB10 protein OS=Bos taurus GN=RAB10 PE=1 SV=1 - [A6QLS9_BOVIN]	0.0432797	0.371333
	A6QNM9	SLC25A12 protein OS=Bos taurus GN=SLC25A12 PE=2 SV=1 - [A6QNM9_BOVIN]	6.75e-05	0.443634
	A6QNZ7	Keratin 10 (Epidermolytic hyperkeratosis; keratosis palmaris et plantaris) OS=Bos taurus GN=KRT10 PE=2 SV=1 - [A6QNZ7_BOVIN]	0.0113677	0.631961
	B0JYN3	L-lactate dehydrogenase OS=Bos taurus GN=LDHB PE=2 SV=1 - [B0JYN3_BOVIN]	1.76e-14	0.564657
	B5B3R8	Alpha S1 casein OS=Bos taurus GN=CSN1S1 PE=2 SV=1 - [B5B3R8_BOVIN]	0.000913656	1.79272
	C0LSL0	Heart fatty acid-binding protein OS=Bos taurus GN=H-FABP PE=2 SV=1 - [C0LSL0_BOVIN]	2.33e-32	0.658106
	E1BD64	Mitochondrial pyruvate carrier OS=Bos taurus GN=MPC2 PE=3 SV=2 - [E1BD64_BOVIN]	0.000903028	0.612417
	E1BDM8	DEAD-box helicase 6 OS=Bos taurus GN=DDX6 PE=1 SV=1 - [E1BDM8_BOVIN]	5.05e-07	0.662361
	E1BDQ4	Uncharacterized protein OS=Bos taurus GN=RYR1 PE=4 SV=2 - [E1BDQ4_BOVIN]	2.42e-15	0.475759
	E1BF47	Translocated promoter region, nuclear basket protein OS=Bos taurus GN=TPR PE=4 SV=1 - [E1BF47_BOVIN]	9.82e-05	0.547795
	E1BI79	APC2, WNT signaling pathway regulator OS=Bos taurus GN=APC2 PE=4 SV=2 - [E1BI79_BOVIN]	0.000195751	1.51343
	E1BJN9	Phospholipase D family member 5 OS=Bos taurus GN=PLD5 PE=4 SV=2 - [E1BJN9_BOVIN]	0.00120872	1.67154
	F1MDM4	Receptor expression-enhancing protein OS=Bos taurus GN=REEP5 PE=3 SV=1 - [F1MDM4_BOVIN]	0.000823581	0.643708
	F1MFX9	Uncharacterized protein OS=Bos taurus GN=LOC504219 PE=4 SV=1 - [F1MFX9_BOVIN]	8.41e-06	1.86047
	F1MGC0	Succinate--CoA ligase [ADP-forming] subunit beta, mitochondrial OS=Bos taurus GN=SUCLA2 PE=3 SV=2 - [F1MGC0_BOVIN]	9.85e-08	0.616516
	F1MGF2	Chromodomain helicase DNA binding protein 1 OS=Bos taurus GN=CHD1 PE=4 SV=2 - [F1MGF2_BOVIN]	9.41e-08	0.210937
	F1MK91	Hedgehog acyltransferase like OS=Bos taurus GN=HHATL PE=3 SV=2 - [F1MK91_BOVIN]	8.35e-06	0.623101
	F1MKE7	Uncharacterized protein OS=Bos taurus GN=KRT6C PE=3 SV=2 - [F1MKE7_BOVIN]	0.00478789	0.556754
	F1MN23	Dehydrogenase/reductase SDR family member 7B OS=Bos taurus GN=DHRS7B PE=3 SV=1 - [F1MN23_BOVIN]	8.16e-05	0.580383
	F1MPR3	Calcium-transporting ATPase OS=Bos taurus GN=ATP2A2 PE=3 SV=2 - [F1MPR3_BOVIN]	1.26e-58	0.532535
	F1MWR8	T-complex protein 1 subunit eta OS=Bos taurus GN=CCT7 PE=3 SV=2 - [F1MWR8_BOVIN]	4.05e-05	1.62866
	F1MX12	Ankyrin repeat domain 2 OS=Bos taurus GN=ANKRD2 PE=4 SV=2 - [F1MX12_BOVIN]	0.000751893	0.547429
	F1N2G0	Uncharacterized protein OS=Bos taurus PE=3 SV=2 - [F1N2G0_BOVIN]	0.035294	0.353778
	F1N2P7	Uncharacterized protein OS=Bos taurus GN=PLXNA4 PE=4 SV=2 - [F1N2P7_BOVIN]	6.32e-05	0.575236
	F1N7U2	NPL4 homolog, ubiquitin recognition factor OS=Bos taurus GN=NPLOC4 PE=4 SV=2 - [F1N7U2_BOVIN]	1.3e-07	0.23663
	G3MYN5	Uncharacterized protein OS=Bos taurus GN=TNNI1 PE=4 SV=1 - [G3MYN5_BOVIN]	0.00046226	0.522409
	G3X807	Histone H4 OS=Bos taurus PE=3 SV=1 - [G3X807_BOVIN]	3.49e-08	0.500771
	P00423	Cytochrome c oxidase subunit 4 isoform 1, mitochondrial OS=Bos taurus GN=COX4I1 PE=1 SV=1 - [COX41_BOVIN]	3.34e-36	0.574231
	P00517	cAMP-dependent protein kinase catalytic subunit alpha OS=Bos taurus GN=PRKACA PE=1 SV=3 - [KAPCA_BOVIN]	0.00285667	0.527609
	P02639	Protein S100-A1 OS=Bos taurus GN=S100A1 PE=1 SV=2 - [S10A1_BOVIN]	0.000221276	0.62474
	P02663	Alpha-S2-casein OS=Bos taurus GN=CSN1S2 PE=1 SV=2 - [CASA2_BOVIN]	2.21e-05	3.03951
	P02666	Beta-casein OS=Bos taurus GN=CSN2 PE=1 SV=2 - [CASB_BOVIN]	0.000202761	1.96367
	P02722	ADP/ATP translocase 1 OS=Bos taurus GN=SLC25A4 PE=1 SV=3 - [ADT1_BOVIN]	8.6e-90	0.344935
	P11024	NAD(P) transhydrogenase, mitochondrial OS=Bos taurus GN=NNT PE=1 SV=3 - [NNTM_BOVIN]	2.61e-49	0.654806
	P12234-2	Isoform B of Phosphate carrier protein, mitochondrial OS=Bos taurus GN=SLC25A3 - [MPCP_BOVIN]	2.92e-47	0.516614
	P13621	ATP synthase subunit O, mitochondrial OS=Bos taurus GN=ATP5O PE=1 SV=2 - [ATPO_BOVIN]	0.0225285	0.461533
	P30404	Peptidyl-prolyl cis-trans isomerase F, mitochondrial OS=Bos taurus GN=PPIF PE=1 SV=3 - [PPIF_BOVIN]	5.94e-08	2.05973
	P35720	Succinate dehydrogenase cytochrome b560 subunit, mitochondrial OS=Bos taurus GN=SDHC PE=1 SV=2 - [C560_BOVIN]	0.00215926	0.66291
	P68002	Voltage-dependent anion-selective channel protein 2 OS=Bos taurus GN=VDAC2 PE=2 SV=2 - [VDAC2_BOVIN]	3.92e-42	0.624556
	Q02367	NADH dehydrogenase [ubiquinone] 1 beta subcomplex subunit 6 OS=Bos taurus GN=NDUFB6 PE=1 SV=2 - [NDUB6_BOVIN]	1.4e-06	0.494988
	Q0VCN1	NmrA-like family domain-containing protein 1 OS=Bos taurus GN=NMRAL1 PE=2 SV=1 - [NMRL1_BOVIN]	0.000457063	0.50923
	Q0VCY0	Sarcoplasmic/endoplasmic reticulum calcium ATPase 1 OS=Bos taurus GN=ATP2A1 PE=1 SV=1 - [AT2A1_BOVIN]	1.79e-169	0.530067
	Q17R10	Actin filament-associated protein 1-like 2 OS=Bos taurus GN=AFAP1L2 PE=2 SV=1 - [AF1L2_BOVIN]	3.85e-11	1.64846
	Q28851	ATP synthase subunit f, mitochondrial OS=Bos taurus GN=ATP5J2 PE=1 SV=3 - [ATPK_BOVIN]	0.0451573	0.60289
	Q2KJI7	AFG3-like protein 2 OS=Bos taurus GN=AFG3L2 PE=2 SV=1 - [AFG32_BOVIN]	0.000678653	0.577909
	Q3SZE5	Myosin regulatory light chain 2, ventricular/cardiac muscle isoform OS=Bos taurus GN=MYL2 PE=1 SV=1 - [MLRV_BOVIN]	0.00137699	1.7452
	Q3SZX4	Carbonic anhydrase 3 OS=Bos taurus GN=CA3 PE=2 SV=3 - [CAH3_BOVIN]	1.57e-193	0.477487
	Q3T0I5	Mitochondrial fission 1 protein OS=Bos taurus GN=FIS1 PE=2 SV=1 - [FIS1_BOVIN]	2.58e-06	0.646204
	Q3T100	Microsomal glutathione S-transferase 3 OS=Bos taurus GN=MGST3 PE=2 SV=1 - [MGST3_BOVIN]	1.85e-06	0.664121
	Q3ZCD7	Very-long-chain enoyl-CoA reductase OS=Bos taurus GN=TECR PE=2 SV=1 - [TECR_BOVIN]	0.000173837	0.542888
	Q5E946	Protein/nucleic acid deglycase DJ-1 OS=Bos taurus GN=PARK7 PE=2 SV=1 - [PARK7_BOVIN]	3.04e-07	0.570141
	Q6B4J2	Vitamin K epoxide reductase complex subunit 1 OS=Bos taurus GN=VKORC1 PE=2 SV=1 - [VKOR1_BOVIN]	0.00555596	0.655093
	Q6IM73	Reticulon OS=Bos taurus GN=RTN2 PE=2 SV=1 - [Q6IM73_BOVIN]	2.46e-13	0.609149
	Q862H6	Similar to ATP synthase proteolipid P2 (Fragment) OS=Bos taurus PE=2 SV=1 - [Q862H6_BOVIN]	0.00541389	0.506297
	Q8HXG5	NADH dehydrogenase [ubiquinone] 1 beta subcomplex subunit 11, mitochondrial OS=Bos taurus GN=NDUFB11 PE=1 SV=2 - [NDUBB_BOVIN]	0.0387322	0.658924
	Q8MKH8	Troponin T fast skeletal muscle type OS=Bos taurus GN=Tnnt3 PE=2 SV=1 - [Q8MKH8_BOVIN]	7.7e-08	1.58583
	Q95123	Succinate dehydrogenase [ubiquinone] cytochrome b small subunit, mitochondrial OS=Bos taurus GN=SDHD PE=2 SV=2 - [DHSD_BOVIN]	6.1e-06	0.651413
	Q9MZ13	Voltage-dependent anion-selective channel protein 3 OS=Bos taurus GN=VDAC3 PE=2 SV=1 - [VDAC3_BOVIN]	1.54e-39	0.585278
GO:0030054	cell junction	0.939597	99	4	A6QLS9,C0LSL0,F1N2P7,Q17R10,
	Accession	Description	p_value	1_6
	A6QLS9	RAB10 protein OS=Bos taurus GN=RAB10 PE=1 SV=1 - [A6QLS9_BOVIN]	0.0432797	0.371333
	C0LSL0	Heart fatty acid-binding protein OS=Bos taurus GN=H-FABP PE=2 SV=1 - [C0LSL0_BOVIN]	2.33e-32	0.658106
	F1N2P7	Uncharacterized protein OS=Bos taurus GN=PLXNA4 PE=4 SV=2 - [F1N2P7_BOVIN]	6.32e-05	0.575236
	Q17R10	Actin filament-associated protein 1-like 2 OS=Bos taurus GN=AFAP1L2 PE=2 SV=1 - [AF1L2_BOVIN]	3.85e-11	1.64846
GO:0016581	NuRD complex	0.0715726	1	1	F1MGF2,
	Accession	Description	p_value	1_6
	F1MGF2	Chromodomain helicase DNA binding protein 1 OS=Bos taurus GN=CHD1 PE=4 SV=2 - [F1MGF2_BOVIN]	9.41e-08	0.210937
GO:0016589	NURF complex	0.0715726	1	1	F1MGF2,
	Accession	Description	p_value	1_6
	F1MGF2	Chromodomain helicase DNA binding protein 1 OS=Bos taurus GN=CHD1 PE=4 SV=2 - [F1MGF2_BOVIN]	9.41e-08	0.210937
GO:0043235	receptor complex	0.44915	8	1	F1N2P7,
	Accession	Description	p_value	1_6
	F1N2P7	Uncharacterized protein OS=Bos taurus GN=PLXNA4 PE=4 SV=2 - [F1N2P7_BOVIN]	6.32e-05	0.575236
GO:0097458	neuron part	0.914132	144	7	A6QLS9,C0LSL0,F1MDM4,Q2KJI7,Q3SZE5,Q5E946,Q6IM73,
	Accession	Description	p_value	1_6
	A6QLS9	RAB10 protein OS=Bos taurus GN=RAB10 PE=1 SV=1 - [A6QLS9_BOVIN]	0.0432797	0.371333
	C0LSL0	Heart fatty acid-binding protein OS=Bos taurus GN=H-FABP PE=2 SV=1 - [C0LSL0_BOVIN]	2.33e-32	0.658106
	F1MDM4	Receptor expression-enhancing protein OS=Bos taurus GN=REEP5 PE=3 SV=1 - [F1MDM4_BOVIN]	0.000823581	0.643708
	Q2KJI7	AFG3-like protein 2 OS=Bos taurus GN=AFG3L2 PE=2 SV=1 - [AFG32_BOVIN]	0.000678653	0.577909
	Q3SZE5	Myosin regulatory light chain 2, ventricular/cardiac muscle isoform OS=Bos taurus GN=MYL2 PE=1 SV=1 - [MLRV_BOVIN]	0.00137699	1.7452
	Q5E946	Protein/nucleic acid deglycase DJ-1 OS=Bos taurus GN=PARK7 PE=2 SV=1 - [PARK7_BOVIN]	3.04e-07	0.570141
	Q6IM73	Reticulon OS=Bos taurus GN=RTN2 PE=2 SV=1 - [Q6IM73_BOVIN]	2.46e-13	0.609149
GO:0036379	myofilament	0.545597	25	2	G3MYN5,Q8MKH8,
	Accession	Description	p_value	1_6
	G3MYN5	Uncharacterized protein OS=Bos taurus GN=TNNI1 PE=4 SV=1 - [G3MYN5_BOVIN]	0.00046226	0.522409
	Q8MKH8	Troponin T fast skeletal muscle type OS=Bos taurus GN=Tnnt3 PE=2 SV=1 - [Q8MKH8_BOVIN]	7.7e-08	1.58583
GO:0044432	endoplasmic reticulum part	0.00831922	80	12	A6QLS9,E1BDQ4,E1BJN9,F1MDM4,F1MN23,F1MPR3,F1N7U2,Q0VCY0,Q3T100,Q3ZCD7,Q6B4J2,Q6IM73,
	Accession	Description	p_value	1_6
	A6QLS9	RAB10 protein OS=Bos taurus GN=RAB10 PE=1 SV=1 - [A6QLS9_BOVIN]	0.0432797	0.371333
	E1BDQ4	Uncharacterized protein OS=Bos taurus GN=RYR1 PE=4 SV=2 - [E1BDQ4_BOVIN]	2.42e-15	0.475759
	E1BJN9	Phospholipase D family member 5 OS=Bos taurus GN=PLD5 PE=4 SV=2 - [E1BJN9_BOVIN]	0.00120872	1.67154
	F1MDM4	Receptor expression-enhancing protein OS=Bos taurus GN=REEP5 PE=3 SV=1 - [F1MDM4_BOVIN]	0.000823581	0.643708
	F1MN23	Dehydrogenase/reductase SDR family member 7B OS=Bos taurus GN=DHRS7B PE=3 SV=1 - [F1MN23_BOVIN]	8.16e-05	0.580383
	F1MPR3	Calcium-transporting ATPase OS=Bos taurus GN=ATP2A2 PE=3 SV=2 - [F1MPR3_BOVIN]	1.26e-58	0.532535
	F1N7U2	NPL4 homolog, ubiquitin recognition factor OS=Bos taurus GN=NPLOC4 PE=4 SV=2 - [F1N7U2_BOVIN]	1.3e-07	0.23663
	Q0VCY0	Sarcoplasmic/endoplasmic reticulum calcium ATPase 1 OS=Bos taurus GN=ATP2A1 PE=1 SV=1 - [AT2A1_BOVIN]	1.79e-169	0.530067
	Q3T100	Microsomal glutathione S-transferase 3 OS=Bos taurus GN=MGST3 PE=2 SV=1 - [MGST3_BOVIN]	1.85e-06	0.664121
	Q3ZCD7	Very-long-chain enoyl-CoA reductase OS=Bos taurus GN=TECR PE=2 SV=1 - [TECR_BOVIN]	0.000173837	0.542888
	Q6B4J2	Vitamin K epoxide reductase complex subunit 1 OS=Bos taurus GN=VKORC1 PE=2 SV=1 - [VKOR1_BOVIN]	0.00555596	0.655093
	Q6IM73	Reticulon OS=Bos taurus GN=RTN2 PE=2 SV=1 - [Q6IM73_BOVIN]	2.46e-13	0.609149
GO:0044463	cell projection part	0.910186	109	5	A6QLS9,E1BI79,P00517,Q2KJI7,Q3SZE5,
	Accession	Description	p_value	1_6
	A6QLS9	RAB10 protein OS=Bos taurus GN=RAB10 PE=1 SV=1 - [A6QLS9_BOVIN]	0.0432797	0.371333
	E1BI79	APC2, WNT signaling pathway regulator OS=Bos taurus GN=APC2 PE=4 SV=2 - [E1BI79_BOVIN]	0.000195751	1.51343
	P00517	cAMP-dependent protein kinase catalytic subunit alpha OS=Bos taurus GN=PRKACA PE=1 SV=3 - [KAPCA_BOVIN]	0.00285667	0.527609
	Q2KJI7	AFG3-like protein 2 OS=Bos taurus GN=AFG3L2 PE=2 SV=1 - [AFG32_BOVIN]	0.000678653	0.577909
	Q3SZE5	Myosin regulatory light chain 2, ventricular/cardiac muscle isoform OS=Bos taurus GN=MYL2 PE=1 SV=1 - [MLRV_BOVIN]	0.00137699	1.7452
GO:0031968	organelle outer membrane	0.204336	22	3	P68002,Q3T0I5,Q9MZ13,
	Accession	Description	p_value	1_6
	P68002	Voltage-dependent anion-selective channel protein 2 OS=Bos taurus GN=VDAC2 PE=2 SV=2 - [VDAC2_BOVIN]	3.92e-42	0.624556
	Q3T0I5	Mitochondrial fission 1 protein OS=Bos taurus GN=FIS1 PE=2 SV=1 - [FIS1_BOVIN]	2.58e-06	0.646204
	Q9MZ13	Voltage-dependent anion-selective channel protein 3 OS=Bos taurus GN=VDAC3 PE=2 SV=1 - [VDAC3_BOVIN]	1.54e-39	0.585278
GO:0030176	integral component of endoplasmic reticulum membrane	0.319543	16	2	Q3ZCD7,Q6IM73,
	Accession	Description	p_value	1_6
	Q3ZCD7	Very-long-chain enoyl-CoA reductase OS=Bos taurus GN=TECR PE=2 SV=1 - [TECR_BOVIN]	0.000173837	0.542888
	Q6IM73	Reticulon OS=Bos taurus GN=RTN2 PE=2 SV=1 - [Q6IM73_BOVIN]	2.46e-13	0.609149
GO:0005884	actin filament	0.951823	40	1	E1BI79,
	Accession	Description	p_value	1_6
	E1BI79	APC2, WNT signaling pathway regulator OS=Bos taurus GN=APC2 PE=4 SV=2 - [E1BI79_BOVIN]	0.000195751	1.51343
GO:0005757	mitochondrial permeability transition pore complex	0.00135749	8	4	P30404,P68002,Q2KJI7,Q9MZ13,
	Accession	Description	p_value	1_6
	P30404	Peptidyl-prolyl cis-trans isomerase F, mitochondrial OS=Bos taurus GN=PPIF PE=1 SV=3 - [PPIF_BOVIN]	5.94e-08	2.05973
	P68002	Voltage-dependent anion-selective channel protein 2 OS=Bos taurus GN=VDAC2 PE=2 SV=2 - [VDAC2_BOVIN]	3.92e-42	0.624556
	Q2KJI7	AFG3-like protein 2 OS=Bos taurus GN=AFG3L2 PE=2 SV=1 - [AFG32_BOVIN]	0.000678653	0.577909
	Q9MZ13	Voltage-dependent anion-selective channel protein 3 OS=Bos taurus GN=VDAC3 PE=2 SV=1 - [VDAC3_BOVIN]	1.54e-39	0.585278
GO:0045281	succinate dehydrogenase complex	0.0275873	4	2	P35720,Q95123,
	Accession	Description	p_value	1_6
	P35720	Succinate dehydrogenase cytochrome b560 subunit, mitochondrial OS=Bos taurus GN=SDHC PE=1 SV=2 - [C560_BOVIN]	0.00215926	0.66291
	Q95123	Succinate dehydrogenase [ubiquinone] cytochrome b small subunit, mitochondrial OS=Bos taurus GN=SDHD PE=2 SV=2 - [DHSD_BOVIN]	6.1e-06	0.651413
GO:0044431	Golgi apparatus part	0.00121134	32	8	A6QLS9,B5B3R8,E1BJN9,F1MPR3,P02663,P02666,Q0VCY0,Q6IM73,
	Accession	Description	p_value	1_6
	A6QLS9	RAB10 protein OS=Bos taurus GN=RAB10 PE=1 SV=1 - [A6QLS9_BOVIN]	0.0432797	0.371333
	B5B3R8	Alpha S1 casein OS=Bos taurus GN=CSN1S1 PE=2 SV=1 - [B5B3R8_BOVIN]	0.000913656	1.79272
	E1BJN9	Phospholipase D family member 5 OS=Bos taurus GN=PLD5 PE=4 SV=2 - [E1BJN9_BOVIN]	0.00120872	1.67154
	F1MPR3	Calcium-transporting ATPase OS=Bos taurus GN=ATP2A2 PE=3 SV=2 - [F1MPR3_BOVIN]	1.26e-58	0.532535
	P02663	Alpha-S2-casein OS=Bos taurus GN=CSN1S2 PE=1 SV=2 - [CASA2_BOVIN]	2.21e-05	3.03951
	P02666	Beta-casein OS=Bos taurus GN=CSN2 PE=1 SV=2 - [CASB_BOVIN]	0.000202761	1.96367
	Q0VCY0	Sarcoplasmic/endoplasmic reticulum calcium ATPase 1 OS=Bos taurus GN=ATP2A1 PE=1 SV=1 - [AT2A1_BOVIN]	1.79e-169	0.530067
	Q6IM73	Reticulon OS=Bos taurus GN=RTN2 PE=2 SV=1 - [Q6IM73_BOVIN]	2.46e-13	0.609149
GO:0010494	cytoplasmic stress granule	0.525812	10	1	E1BDM8,
	Accession	Description	p_value	1_6
	E1BDM8	DEAD-box helicase 6 OS=Bos taurus GN=DDX6 PE=1 SV=1 - [E1BDM8_BOVIN]	5.05e-07	0.662361
GO:0044429	mitochondrial part	0.00602373	184	22	A0A0N9SLY9,A5D954,A6QNM9,C0LSL0,E1BD64,P00423,P02722,P11024,P12234-2,P13621,P30404,P35720,P68002,Q02367,Q28851,Q2KJI7,Q3T0I5,Q5E946,Q862H6,Q8HXG5,Q95123,Q9MZ13,
	Accession	Description	p_value	1_6
	A0A0N9SLY9	Cytochrome c oxidase subunit II (Fragment) OS=Bos taurus GN=COX2 PE=4 SV=1 - [A0A0N9SLY9_BOVIN]	6.35e-09	0.511902
	A5D954	Solute carrier family 25 (Mitochondrial carrier; oxoglutarate carrier), member 11 (Fragment) OS=Bos taurus GN=SLC25A11 PE=2 SV=1 - [A5D954_BOVIN]	1.96e-16	0.621104
	A6QNM9	SLC25A12 protein OS=Bos taurus GN=SLC25A12 PE=2 SV=1 - [A6QNM9_BOVIN]	6.75e-05	0.443634
	C0LSL0	Heart fatty acid-binding protein OS=Bos taurus GN=H-FABP PE=2 SV=1 - [C0LSL0_BOVIN]	2.33e-32	0.658106
	E1BD64	Mitochondrial pyruvate carrier OS=Bos taurus GN=MPC2 PE=3 SV=2 - [E1BD64_BOVIN]	0.000903028	0.612417
	P00423	Cytochrome c oxidase subunit 4 isoform 1, mitochondrial OS=Bos taurus GN=COX4I1 PE=1 SV=1 - [COX41_BOVIN]	3.34e-36	0.574231
	P02722	ADP/ATP translocase 1 OS=Bos taurus GN=SLC25A4 PE=1 SV=3 - [ADT1_BOVIN]	8.6e-90	0.344935
	P11024	NAD(P) transhydrogenase, mitochondrial OS=Bos taurus GN=NNT PE=1 SV=3 - [NNTM_BOVIN]	2.61e-49	0.654806
	P12234-2	Isoform B of Phosphate carrier protein, mitochondrial OS=Bos taurus GN=SLC25A3 - [MPCP_BOVIN]	2.92e-47	0.516614
	P13621	ATP synthase subunit O, mitochondrial OS=Bos taurus GN=ATP5O PE=1 SV=2 - [ATPO_BOVIN]	0.0225285	0.461533
	P30404	Peptidyl-prolyl cis-trans isomerase F, mitochondrial OS=Bos taurus GN=PPIF PE=1 SV=3 - [PPIF_BOVIN]	5.94e-08	2.05973
	P35720	Succinate dehydrogenase cytochrome b560 subunit, mitochondrial OS=Bos taurus GN=SDHC PE=1 SV=2 - [C560_BOVIN]	0.00215926	0.66291
	P68002	Voltage-dependent anion-selective channel protein 2 OS=Bos taurus GN=VDAC2 PE=2 SV=2 - [VDAC2_BOVIN]	3.92e-42	0.624556
	Q02367	NADH dehydrogenase [ubiquinone] 1 beta subcomplex subunit 6 OS=Bos taurus GN=NDUFB6 PE=1 SV=2 - [NDUB6_BOVIN]	1.4e-06	0.494988
	Q28851	ATP synthase subunit f, mitochondrial OS=Bos taurus GN=ATP5J2 PE=1 SV=3 - [ATPK_BOVIN]	0.0451573	0.60289
	Q2KJI7	AFG3-like protein 2 OS=Bos taurus GN=AFG3L2 PE=2 SV=1 - [AFG32_BOVIN]	0.000678653	0.577909
	Q3T0I5	Mitochondrial fission 1 protein OS=Bos taurus GN=FIS1 PE=2 SV=1 - [FIS1_BOVIN]	2.58e-06	0.646204
	Q5E946	Protein/nucleic acid deglycase DJ-1 OS=Bos taurus GN=PARK7 PE=2 SV=1 - [PARK7_BOVIN]	3.04e-07	0.570141
	Q862H6	Similar to ATP synthase proteolipid P2 (Fragment) OS=Bos taurus PE=2 SV=1 - [Q862H6_BOVIN]	0.00541389	0.506297
	Q8HXG5	NADH dehydrogenase [ubiquinone] 1 beta subcomplex subunit 11, mitochondrial OS=Bos taurus GN=NDUFB11 PE=1 SV=2 - [NDUBB_BOVIN]	0.0387322	0.658924
	Q95123	Succinate dehydrogenase [ubiquinone] cytochrome b small subunit, mitochondrial OS=Bos taurus GN=SDHD PE=2 SV=2 - [DHSD_BOVIN]	6.1e-06	0.651413
	Q9MZ13	Voltage-dependent anion-selective channel protein 3 OS=Bos taurus GN=VDAC3 PE=2 SV=1 - [VDAC3_BOVIN]	1.54e-39	0.585278
GO:1905369	endopeptidase complex	0.887615	29	1	Q2KJI7,
	Accession	Description	p_value	1_6
	Q2KJI7	AFG3-like protein 2 OS=Bos taurus GN=AFG3L2 PE=2 SV=1 - [AFG32_BOVIN]	0.000678653	0.577909
GO:0005684	U2-type spliceosomal complex	0.406359	7	1	P30404,
	Accession	Description	p_value	1_6
	P30404	Peptidyl-prolyl cis-trans isomerase F, mitochondrial OS=Bos taurus GN=PPIF PE=1 SV=3 - [PPIF_BOVIN]	5.94e-08	2.05973
GO:0002116	semaphorin receptor complex	0.0715726	1	1	F1N2P7,
	Accession	Description	p_value	1_6
	F1N2P7	Uncharacterized protein OS=Bos taurus GN=PLXNA4 PE=4 SV=2 - [F1N2P7_BOVIN]	6.32e-05	0.575236
GO:0005882	intermediate filament	0.237167	13	2	A6QNZ7,F1MKE7,
	Accession	Description	p_value	1_6
	A6QNZ7	Keratin 10 (Epidermolytic hyperkeratosis; keratosis palmaris et plantaris) OS=Bos taurus GN=KRT10 PE=2 SV=1 - [A6QNZ7_BOVIN]	0.0113677	0.631961
	F1MKE7	Uncharacterized protein OS=Bos taurus GN=KRT6C PE=3 SV=2 - [F1MKE7_BOVIN]	0.00478789	0.556754
GO:0099568	cytoplasmic region	0.976324	74	2	Q2KJI7,Q3SZE5,
	Accession	Description	p_value	1_6
	Q2KJI7	AFG3-like protein 2 OS=Bos taurus GN=AFG3L2 PE=2 SV=1 - [AFG32_BOVIN]	0.000678653	0.577909
	Q3SZE5	Myosin regulatory light chain 2, ventricular/cardiac muscle isoform OS=Bos taurus GN=MYL2 PE=1 SV=1 - [MLRV_BOVIN]	0.00137699	1.7452
GO:0031304	intrinsic component of mitochondrial inner membrane	0.00998816	7	3	E1BD64,P12234-2,Q2KJI7,
	Accession	Description	p_value	1_6
	E1BD64	Mitochondrial pyruvate carrier OS=Bos taurus GN=MPC2 PE=3 SV=2 - [E1BD64_BOVIN]	0.000903028	0.612417
	P12234-2	Isoform B of Phosphate carrier protein, mitochondrial OS=Bos taurus GN=SLC25A3 - [MPCP_BOVIN]	2.92e-47	0.516614
	Q2KJI7	AFG3-like protein 2 OS=Bos taurus GN=AFG3L2 PE=2 SV=1 - [AFG32_BOVIN]	0.000678653	0.577909
GO:0030133	transport vesicle	0.698093	16	1	A6QLS9,
	Accession	Description	p_value	1_6
	A6QLS9	RAB10 protein OS=Bos taurus GN=RAB10 PE=1 SV=1 - [A6QLS9_BOVIN]	0.0432797	0.371333
GO:0005886	plasma membrane	0.780612	270	17	A6QLS9,A6QNZ7,E1BDQ4,E1BI79,F1MGC0,F1MKE7,F1MPR3,F1MWR8,F1N2P7,P00517,P10522,P68002,Q0VCY0,Q3SZX4,Q5E946,Q6IM73,Q9MZ13,
	Accession	Description	p_value	1_6
	A6QLS9	RAB10 protein OS=Bos taurus GN=RAB10 PE=1 SV=1 - [A6QLS9_BOVIN]	0.0432797	0.371333
	A6QNZ7	Keratin 10 (Epidermolytic hyperkeratosis; keratosis palmaris et plantaris) OS=Bos taurus GN=KRT10 PE=2 SV=1 - [A6QNZ7_BOVIN]	0.0113677	0.631961
	E1BDQ4	Uncharacterized protein OS=Bos taurus GN=RYR1 PE=4 SV=2 - [E1BDQ4_BOVIN]	2.42e-15	0.475759
	E1BI79	APC2, WNT signaling pathway regulator OS=Bos taurus GN=APC2 PE=4 SV=2 - [E1BI79_BOVIN]	0.000195751	1.51343
	F1MGC0	Succinate--CoA ligase [ADP-forming] subunit beta, mitochondrial OS=Bos taurus GN=SUCLA2 PE=3 SV=2 - [F1MGC0_BOVIN]	9.85e-08	0.616516
	F1MKE7	Uncharacterized protein OS=Bos taurus GN=KRT6C PE=3 SV=2 - [F1MKE7_BOVIN]	0.00478789	0.556754
	F1MPR3	Calcium-transporting ATPase OS=Bos taurus GN=ATP2A2 PE=3 SV=2 - [F1MPR3_BOVIN]	1.26e-58	0.532535
	F1MWR8	T-complex protein 1 subunit eta OS=Bos taurus GN=CCT7 PE=3 SV=2 - [F1MWR8_BOVIN]	4.05e-05	1.62866
	F1N2P7	Uncharacterized protein OS=Bos taurus GN=PLXNA4 PE=4 SV=2 - [F1N2P7_BOVIN]	6.32e-05	0.575236
	P00517	cAMP-dependent protein kinase catalytic subunit alpha OS=Bos taurus GN=PRKACA PE=1 SV=3 - [KAPCA_BOVIN]	0.00285667	0.527609
	P10522	Myelin protein P0 OS=Bos taurus GN=MPZ PE=1 SV=2 - [MYP0_BOVIN]	6.59e-07	0.352175
	P68002	Voltage-dependent anion-selective channel protein 2 OS=Bos taurus GN=VDAC2 PE=2 SV=2 - [VDAC2_BOVIN]	3.92e-42	0.624556
	Q0VCY0	Sarcoplasmic/endoplasmic reticulum calcium ATPase 1 OS=Bos taurus GN=ATP2A1 PE=1 SV=1 - [AT2A1_BOVIN]	1.79e-169	0.530067
	Q3SZX4	Carbonic anhydrase 3 OS=Bos taurus GN=CA3 PE=2 SV=3 - [CAH3_BOVIN]	1.57e-193	0.477487
	Q5E946	Protein/nucleic acid deglycase DJ-1 OS=Bos taurus GN=PARK7 PE=2 SV=1 - [PARK7_BOVIN]	3.04e-07	0.570141
	Q6IM73	Reticulon OS=Bos taurus GN=RTN2 PE=2 SV=1 - [Q6IM73_BOVIN]	2.46e-13	0.609149
	Q9MZ13	Voltage-dependent anion-selective channel protein 3 OS=Bos taurus GN=VDAC3 PE=2 SV=1 - [VDAC3_BOVIN]	1.54e-39	0.585278
GO:0030018	Z disc	0.969004	70	2	E1BDQ4,F1N2G0,
	Accession	Description	p_value	1_6
	E1BDQ4	Uncharacterized protein OS=Bos taurus GN=RYR1 PE=4 SV=2 - [E1BDQ4_BOVIN]	2.42e-15	0.475759
	F1N2G0	Uncharacterized protein OS=Bos taurus PE=3 SV=2 - [F1N2G0_BOVIN]	0.035294	0.353778
GO:0097546	ciliary base	0.0275873	4	2	A6QLS9,P00517,
	Accession	Description	p_value	1_6
	A6QLS9	RAB10 protein OS=Bos taurus GN=RAB10 PE=1 SV=1 - [A6QLS9_BOVIN]	0.0432797	0.371333
	P00517	cAMP-dependent protein kinase catalytic subunit alpha OS=Bos taurus GN=PRKACA PE=1 SV=3 - [KAPCA_BOVIN]	0.00285667	0.527609
GO:0005938	cell cortex	0.985071	55	1	Q3SZE5,
	Accession	Description	p_value	1_6
	Q3SZE5	Myosin regulatory light chain 2, ventricular/cardiac muscle isoform OS=Bos taurus GN=MYL2 PE=1 SV=1 - [MLRV_BOVIN]	0.00137699	1.7452
GO:0032593	insulin-responsive compartment	0.13809	2	1	A6QLS9,
	Accession	Description	p_value	1_6
	A6QLS9	RAB10 protein OS=Bos taurus GN=RAB10 PE=1 SV=1 - [A6QLS9_BOVIN]	0.0432797	0.371333
GO:0005622	intracellular	0.373727	874	64	A0A0N9SLY9,A1A4R1,A5D954,A6QLS9,A6QNM9,A6QNZ7,A7E3P5,B0JYN3,B5B3R8,C0LSL0,E1BD64,E1BDM8,E1BDQ4,E1BF47,E1BI79,E1BJN9,F1MDM4,F1MFX9,F1MGC0,F1MGF2,F1MK91,F1MKE7,F1MN23,F1MPR3,F1MWR8,F1MX12,F1N2G0,F1N2P7,F1N7U2,G3MYN5,G3X807,P00423,P00517,P01966,P02070,P02639,P02663,P02666,P02722,P11024,P12234-2,P13621,P30404,P35720,P68002,Q02367,Q0VCN1,Q0VCY0,Q17R10,Q28851,Q2KJI7,Q3SZE5,Q3SZX4,Q3T0I5,Q3T100,Q3ZCD7,Q…
	Accession	Description	p_value	1_6
	A0A0N9SLY9	Cytochrome c oxidase subunit II (Fragment) OS=Bos taurus GN=COX2 PE=4 SV=1 - [A0A0N9SLY9_BOVIN]	6.35e-09	0.511902
	A1A4R1	Histone H2A type 2-C OS=Bos taurus GN=HIST2H2AC PE=2 SV=1 - [H2A2C_BOVIN]	0.0054494	0.465383
	A5D954	Solute carrier family 25 (Mitochondrial carrier; oxoglutarate carrier), member 11 (Fragment) OS=Bos taurus GN=SLC25A11 PE=2 SV=1 - [A5D954_BOVIN]	1.96e-16	0.621104
	A6QLS9	RAB10 protein OS=Bos taurus GN=RAB10 PE=1 SV=1 - [A6QLS9_BOVIN]	0.0432797	0.371333
	A6QNM9	SLC25A12 protein OS=Bos taurus GN=SLC25A12 PE=2 SV=1 - [A6QNM9_BOVIN]	6.75e-05	0.443634
	A6QNZ7	Keratin 10 (Epidermolytic hyperkeratosis; keratosis palmaris et plantaris) OS=Bos taurus GN=KRT10 PE=2 SV=1 - [A6QNZ7_BOVIN]	0.0113677	0.631961
	A7E3P5	Zinc binding alcohol dehydrogenase, domain containing 1 OS=Bos taurus GN=ZADH1 PE=2 SV=1 - [A7E3P5_BOVIN]	0.000441079	0.616404
	B0JYN3	L-lactate dehydrogenase OS=Bos taurus GN=LDHB PE=2 SV=1 - [B0JYN3_BOVIN]	1.76e-14	0.564657
	B5B3R8	Alpha S1 casein OS=Bos taurus GN=CSN1S1 PE=2 SV=1 - [B5B3R8_BOVIN]	0.000913656	1.79272
	C0LSL0	Heart fatty acid-binding protein OS=Bos taurus GN=H-FABP PE=2 SV=1 - [C0LSL0_BOVIN]	2.33e-32	0.658106
	E1BD64	Mitochondrial pyruvate carrier OS=Bos taurus GN=MPC2 PE=3 SV=2 - [E1BD64_BOVIN]	0.000903028	0.612417
	E1BDM8	DEAD-box helicase 6 OS=Bos taurus GN=DDX6 PE=1 SV=1 - [E1BDM8_BOVIN]	5.05e-07	0.662361
	E1BDQ4	Uncharacterized protein OS=Bos taurus GN=RYR1 PE=4 SV=2 - [E1BDQ4_BOVIN]	2.42e-15	0.475759
	E1BF47	Translocated promoter region, nuclear basket protein OS=Bos taurus GN=TPR PE=4 SV=1 - [E1BF47_BOVIN]	9.82e-05	0.547795
	E1BI79	APC2, WNT signaling pathway regulator OS=Bos taurus GN=APC2 PE=4 SV=2 - [E1BI79_BOVIN]	0.000195751	1.51343
	E1BJN9	Phospholipase D family member 5 OS=Bos taurus GN=PLD5 PE=4 SV=2 - [E1BJN9_BOVIN]	0.00120872	1.67154
	F1MDM4	Receptor expression-enhancing protein OS=Bos taurus GN=REEP5 PE=3 SV=1 - [F1MDM4_BOVIN]	0.000823581	0.643708
	F1MFX9	Uncharacterized protein OS=Bos taurus GN=LOC504219 PE=4 SV=1 - [F1MFX9_BOVIN]	8.41e-06	1.86047
	F1MGC0	Succinate--CoA ligase [ADP-forming] subunit beta, mitochondrial OS=Bos taurus GN=SUCLA2 PE=3 SV=2 - [F1MGC0_BOVIN]	9.85e-08	0.616516
	F1MGF2	Chromodomain helicase DNA binding protein 1 OS=Bos taurus GN=CHD1 PE=4 SV=2 - [F1MGF2_BOVIN]	9.41e-08	0.210937
	F1MK91	Hedgehog acyltransferase like OS=Bos taurus GN=HHATL PE=3 SV=2 - [F1MK91_BOVIN]	8.35e-06	0.623101
	F1MKE7	Uncharacterized protein OS=Bos taurus GN=KRT6C PE=3 SV=2 - [F1MKE7_BOVIN]	0.00478789	0.556754
	F1MN23	Dehydrogenase/reductase SDR family member 7B OS=Bos taurus GN=DHRS7B PE=3 SV=1 - [F1MN23_BOVIN]	8.16e-05	0.580383
	F1MPR3	Calcium-transporting ATPase OS=Bos taurus GN=ATP2A2 PE=3 SV=2 - [F1MPR3_BOVIN]	1.26e-58	0.532535
	F1MWR8	T-complex protein 1 subunit eta OS=Bos taurus GN=CCT7 PE=3 SV=2 - [F1MWR8_BOVIN]	4.05e-05	1.62866
	F1MX12	Ankyrin repeat domain 2 OS=Bos taurus GN=ANKRD2 PE=4 SV=2 - [F1MX12_BOVIN]	0.000751893	0.547429
	F1N2G0	Uncharacterized protein OS=Bos taurus PE=3 SV=2 - [F1N2G0_BOVIN]	0.035294	0.353778
	F1N2P7	Uncharacterized protein OS=Bos taurus GN=PLXNA4 PE=4 SV=2 - [F1N2P7_BOVIN]	6.32e-05	0.575236
	F1N7U2	NPL4 homolog, ubiquitin recognition factor OS=Bos taurus GN=NPLOC4 PE=4 SV=2 - [F1N7U2_BOVIN]	1.3e-07	0.23663
	G3MYN5	Uncharacterized protein OS=Bos taurus GN=TNNI1 PE=4 SV=1 - [G3MYN5_BOVIN]	0.00046226	0.522409
	G3X807	Histone H4 OS=Bos taurus PE=3 SV=1 - [G3X807_BOVIN]	3.49e-08	0.500771
	P00423	Cytochrome c oxidase subunit 4 isoform 1, mitochondrial OS=Bos taurus GN=COX4I1 PE=1 SV=1 - [COX41_BOVIN]	3.34e-36	0.574231
	P00517	cAMP-dependent protein kinase catalytic subunit alpha OS=Bos taurus GN=PRKACA PE=1 SV=3 - [KAPCA_BOVIN]	0.00285667	0.527609
	P01966	Hemoglobin subunit alpha OS=Bos taurus GN=HBA PE=1 SV=2 - [HBA_BOVIN]	5.65e-20	0.573144
	P02070	Hemoglobin subunit beta OS=Bos taurus GN=HBB PE=1 SV=1 - [HBB_BOVIN]	4.86e-35	0.568966
	P02639	Protein S100-A1 OS=Bos taurus GN=S100A1 PE=1 SV=2 - [S10A1_BOVIN]	0.000221276	0.62474
	P02663	Alpha-S2-casein OS=Bos taurus GN=CSN1S2 PE=1 SV=2 - [CASA2_BOVIN]	2.21e-05	3.03951
	P02666	Beta-casein OS=Bos taurus GN=CSN2 PE=1 SV=2 - [CASB_BOVIN]	0.000202761	1.96367
	P02722	ADP/ATP translocase 1 OS=Bos taurus GN=SLC25A4 PE=1 SV=3 - [ADT1_BOVIN]	8.6e-90	0.344935
	P11024	NAD(P) transhydrogenase, mitochondrial OS=Bos taurus GN=NNT PE=1 SV=3 - [NNTM_BOVIN]	2.61e-49	0.654806
	P12234-2	Isoform B of Phosphate carrier protein, mitochondrial OS=Bos taurus GN=SLC25A3 - [MPCP_BOVIN]	2.92e-47	0.516614
	P13621	ATP synthase subunit O, mitochondrial OS=Bos taurus GN=ATP5O PE=1 SV=2 - [ATPO_BOVIN]	0.0225285	0.461533
	P30404	Peptidyl-prolyl cis-trans isomerase F, mitochondrial OS=Bos taurus GN=PPIF PE=1 SV=3 - [PPIF_BOVIN]	5.94e-08	2.05973
	P35720	Succinate dehydrogenase cytochrome b560 subunit, mitochondrial OS=Bos taurus GN=SDHC PE=1 SV=2 - [C560_BOVIN]	0.00215926	0.66291
	P68002	Voltage-dependent anion-selective channel protein 2 OS=Bos taurus GN=VDAC2 PE=2 SV=2 - [VDAC2_BOVIN]	3.92e-42	0.624556
	Q02367	NADH dehydrogenase [ubiquinone] 1 beta subcomplex subunit 6 OS=Bos taurus GN=NDUFB6 PE=1 SV=2 - [NDUB6_BOVIN]	1.4e-06	0.494988
	Q0VCN1	NmrA-like family domain-containing protein 1 OS=Bos taurus GN=NMRAL1 PE=2 SV=1 - [NMRL1_BOVIN]	0.000457063	0.50923
	Q0VCY0	Sarcoplasmic/endoplasmic reticulum calcium ATPase 1 OS=Bos taurus GN=ATP2A1 PE=1 SV=1 - [AT2A1_BOVIN]	1.79e-169	0.530067
	Q17R10	Actin filament-associated protein 1-like 2 OS=Bos taurus GN=AFAP1L2 PE=2 SV=1 - [AF1L2_BOVIN]	3.85e-11	1.64846
	Q28851	ATP synthase subunit f, mitochondrial OS=Bos taurus GN=ATP5J2 PE=1 SV=3 - [ATPK_BOVIN]	0.0451573	0.60289
	Q2KJI7	AFG3-like protein 2 OS=Bos taurus GN=AFG3L2 PE=2 SV=1 - [AFG32_BOVIN]	0.000678653	0.577909
	Q3SZE5	Myosin regulatory light chain 2, ventricular/cardiac muscle isoform OS=Bos taurus GN=MYL2 PE=1 SV=1 - [MLRV_BOVIN]	0.00137699	1.7452
	Q3SZX4	Carbonic anhydrase 3 OS=Bos taurus GN=CA3 PE=2 SV=3 - [CAH3_BOVIN]	1.57e-193	0.477487
	Q3T0I5	Mitochondrial fission 1 protein OS=Bos taurus GN=FIS1 PE=2 SV=1 - [FIS1_BOVIN]	2.58e-06	0.646204
	Q3T100	Microsomal glutathione S-transferase 3 OS=Bos taurus GN=MGST3 PE=2 SV=1 - [MGST3_BOVIN]	1.85e-06	0.664121
	Q3ZCD7	Very-long-chain enoyl-CoA reductase OS=Bos taurus GN=TECR PE=2 SV=1 - [TECR_BOVIN]	0.000173837	0.542888
	Q5E946	Protein/nucleic acid deglycase DJ-1 OS=Bos taurus GN=PARK7 PE=2 SV=1 - [PARK7_BOVIN]	3.04e-07	0.570141
	Q6B4J2	Vitamin K epoxide reductase complex subunit 1 OS=Bos taurus GN=VKORC1 PE=2 SV=1 - [VKOR1_BOVIN]	0.00555596	0.655093
	Q6IM73	Reticulon OS=Bos taurus GN=RTN2 PE=2 SV=1 - [Q6IM73_BOVIN]	2.46e-13	0.609149
	Q862H6	Similar to ATP synthase proteolipid P2 (Fragment) OS=Bos taurus PE=2 SV=1 - [Q862H6_BOVIN]	0.00541389	0.506297
	Q8HXG5	NADH dehydrogenase [ubiquinone] 1 beta subcomplex subunit 11, mitochondrial OS=Bos taurus GN=NDUFB11 PE=1 SV=2 - [NDUBB_BOVIN]	0.0387322	0.658924
	Q8MKH8	Troponin T fast skeletal muscle type OS=Bos taurus GN=Tnnt3 PE=2 SV=1 - [Q8MKH8_BOVIN]	7.7e-08	1.58583
	Q95123	Succinate dehydrogenase [ubiquinone] cytochrome b small subunit, mitochondrial OS=Bos taurus GN=SDHD PE=2 SV=2 - [DHSD_BOVIN]	6.1e-06	0.651413
	Q9MZ13	Voltage-dependent anion-selective channel protein 3 OS=Bos taurus GN=VDAC3 PE=2 SV=1 - [VDAC3_BOVIN]	1.54e-39	0.585278
GO:0005575	cellular_component	0.681746	927	66	A0A0N9SLY9,A1A4R1,A5D954,A6QLS9,A6QNM9,A6QNZ7,A7E3P5,B0JYN3,B5B0D4,B5B3R8,C0LSL0,E1BD64,E1BDM8,E1BDQ4,E1BF47,E1BI79,E1BJN9,F1MDM4,F1MFX9,F1MGC0,F1MGF2,F1MK91,F1MKE7,F1MN23,F1MPR3,F1MWR8,F1MX12,F1N2G0,F1N2P7,F1N7U2,G3MYN5,G3X807,P00423,P00517,P01966,P02070,P02639,P02663,P02666,P02722,P10522,P11024,P12234-2,P13621,P30404,P35720,P68002,Q02367,Q0VCN1,Q0VCY0,Q17R10,Q28851,Q2KJI7,Q3SZE5,Q3SZX4,Q3T0I5,Q…
	Accession	Description	p_value	1_6
	A0A0N9SLY9	Cytochrome c oxidase subunit II (Fragment) OS=Bos taurus GN=COX2 PE=4 SV=1 - [A0A0N9SLY9_BOVIN]	6.35e-09	0.511902
	A1A4R1	Histone H2A type 2-C OS=Bos taurus GN=HIST2H2AC PE=2 SV=1 - [H2A2C_BOVIN]	0.0054494	0.465383
	A5D954	Solute carrier family 25 (Mitochondrial carrier; oxoglutarate carrier), member 11 (Fragment) OS=Bos taurus GN=SLC25A11 PE=2 SV=1 - [A5D954_BOVIN]	1.96e-16	0.621104
	A6QLS9	RAB10 protein OS=Bos taurus GN=RAB10 PE=1 SV=1 - [A6QLS9_BOVIN]	0.0432797	0.371333
	A6QNM9	SLC25A12 protein OS=Bos taurus GN=SLC25A12 PE=2 SV=1 - [A6QNM9_BOVIN]	6.75e-05	0.443634
	A6QNZ7	Keratin 10 (Epidermolytic hyperkeratosis; keratosis palmaris et plantaris) OS=Bos taurus GN=KRT10 PE=2 SV=1 - [A6QNZ7_BOVIN]	0.0113677	0.631961
	A7E3P5	Zinc binding alcohol dehydrogenase, domain containing 1 OS=Bos taurus GN=ZADH1 PE=2 SV=1 - [A7E3P5_BOVIN]	0.000441079	0.616404
	B0JYN3	L-lactate dehydrogenase OS=Bos taurus GN=LDHB PE=2 SV=1 - [B0JYN3_BOVIN]	1.76e-14	0.564657
	B5B0D4	Major allergen beta-lactoglobulin OS=Bos taurus PE=1 SV=1 - [B5B0D4_BOVIN]	4.89e-05	2.39521
	B5B3R8	Alpha S1 casein OS=Bos taurus GN=CSN1S1 PE=2 SV=1 - [B5B3R8_BOVIN]	0.000913656	1.79272
	C0LSL0	Heart fatty acid-binding protein OS=Bos taurus GN=H-FABP PE=2 SV=1 - [C0LSL0_BOVIN]	2.33e-32	0.658106
	E1BD64	Mitochondrial pyruvate carrier OS=Bos taurus GN=MPC2 PE=3 SV=2 - [E1BD64_BOVIN]	0.000903028	0.612417
	E1BDM8	DEAD-box helicase 6 OS=Bos taurus GN=DDX6 PE=1 SV=1 - [E1BDM8_BOVIN]	5.05e-07	0.662361
	E1BDQ4	Uncharacterized protein OS=Bos taurus GN=RYR1 PE=4 SV=2 - [E1BDQ4_BOVIN]	2.42e-15	0.475759
	E1BF47	Translocated promoter region, nuclear basket protein OS=Bos taurus GN=TPR PE=4 SV=1 - [E1BF47_BOVIN]	9.82e-05	0.547795
	E1BI79	APC2, WNT signaling pathway regulator OS=Bos taurus GN=APC2 PE=4 SV=2 - [E1BI79_BOVIN]	0.000195751	1.51343
	E1BJN9	Phospholipase D family member 5 OS=Bos taurus GN=PLD5 PE=4 SV=2 - [E1BJN9_BOVIN]	0.00120872	1.67154
	F1MDM4	Receptor expression-enhancing protein OS=Bos taurus GN=REEP5 PE=3 SV=1 - [F1MDM4_BOVIN]	0.000823581	0.643708
	F1MFX9	Uncharacterized protein OS=Bos taurus GN=LOC504219 PE=4 SV=1 - [F1MFX9_BOVIN]	8.41e-06	1.86047
	F1MGC0	Succinate--CoA ligase [ADP-forming] subunit beta, mitochondrial OS=Bos taurus GN=SUCLA2 PE=3 SV=2 - [F1MGC0_BOVIN]	9.85e-08	0.616516
	F1MGF2	Chromodomain helicase DNA binding protein 1 OS=Bos taurus GN=CHD1 PE=4 SV=2 - [F1MGF2_BOVIN]	9.41e-08	0.210937
	F1MK91	Hedgehog acyltransferase like OS=Bos taurus GN=HHATL PE=3 SV=2 - [F1MK91_BOVIN]	8.35e-06	0.623101
	F1MKE7	Uncharacterized protein OS=Bos taurus GN=KRT6C PE=3 SV=2 - [F1MKE7_BOVIN]	0.00478789	0.556754
	F1MN23	Dehydrogenase/reductase SDR family member 7B OS=Bos taurus GN=DHRS7B PE=3 SV=1 - [F1MN23_BOVIN]	8.16e-05	0.580383
	F1MPR3	Calcium-transporting ATPase OS=Bos taurus GN=ATP2A2 PE=3 SV=2 - [F1MPR3_BOVIN]	1.26e-58	0.532535
	F1MWR8	T-complex protein 1 subunit eta OS=Bos taurus GN=CCT7 PE=3 SV=2 - [F1MWR8_BOVIN]	4.05e-05	1.62866
	F1MX12	Ankyrin repeat domain 2 OS=Bos taurus GN=ANKRD2 PE=4 SV=2 - [F1MX12_BOVIN]	0.000751893	0.547429
	F1N2G0	Uncharacterized protein OS=Bos taurus PE=3 SV=2 - [F1N2G0_BOVIN]	0.035294	0.353778
	F1N2P7	Uncharacterized protein OS=Bos taurus GN=PLXNA4 PE=4 SV=2 - [F1N2P7_BOVIN]	6.32e-05	0.575236
	F1N7U2	NPL4 homolog, ubiquitin recognition factor OS=Bos taurus GN=NPLOC4 PE=4 SV=2 - [F1N7U2_BOVIN]	1.3e-07	0.23663
	G3MYN5	Uncharacterized protein OS=Bos taurus GN=TNNI1 PE=4 SV=1 - [G3MYN5_BOVIN]	0.00046226	0.522409
	G3X807	Histone H4 OS=Bos taurus PE=3 SV=1 - [G3X807_BOVIN]	3.49e-08	0.500771
	P00423	Cytochrome c oxidase subunit 4 isoform 1, mitochondrial OS=Bos taurus GN=COX4I1 PE=1 SV=1 - [COX41_BOVIN]	3.34e-36	0.574231
	P00517	cAMP-dependent protein kinase catalytic subunit alpha OS=Bos taurus GN=PRKACA PE=1 SV=3 - [KAPCA_BOVIN]	0.00285667	0.527609
	P01966	Hemoglobin subunit alpha OS=Bos taurus GN=HBA PE=1 SV=2 - [HBA_BOVIN]	5.65e-20	0.573144
	P02070	Hemoglobin subunit beta OS=Bos taurus GN=HBB PE=1 SV=1 - [HBB_BOVIN]	4.86e-35	0.568966
	P02639	Protein S100-A1 OS=Bos taurus GN=S100A1 PE=1 SV=2 - [S10A1_BOVIN]	0.000221276	0.62474
	P02663	Alpha-S2-casein OS=Bos taurus GN=CSN1S2 PE=1 SV=2 - [CASA2_BOVIN]	2.21e-05	3.03951
	P02666	Beta-casein OS=Bos taurus GN=CSN2 PE=1 SV=2 - [CASB_BOVIN]	0.000202761	1.96367
	P02722	ADP/ATP translocase 1 OS=Bos taurus GN=SLC25A4 PE=1 SV=3 - [ADT1_BOVIN]	8.6e-90	0.344935
	P10522	Myelin protein P0 OS=Bos taurus GN=MPZ PE=1 SV=2 - [MYP0_BOVIN]	6.59e-07	0.352175
	P11024	NAD(P) transhydrogenase, mitochondrial OS=Bos taurus GN=NNT PE=1 SV=3 - [NNTM_BOVIN]	2.61e-49	0.654806
	P12234-2	Isoform B of Phosphate carrier protein, mitochondrial OS=Bos taurus GN=SLC25A3 - [MPCP_BOVIN]	2.92e-47	0.516614
	P13621	ATP synthase subunit O, mitochondrial OS=Bos taurus GN=ATP5O PE=1 SV=2 - [ATPO_BOVIN]	0.0225285	0.461533
	P30404	Peptidyl-prolyl cis-trans isomerase F, mitochondrial OS=Bos taurus GN=PPIF PE=1 SV=3 - [PPIF_BOVIN]	5.94e-08	2.05973
	P35720	Succinate dehydrogenase cytochrome b560 subunit, mitochondrial OS=Bos taurus GN=SDHC PE=1 SV=2 - [C560_BOVIN]	0.00215926	0.66291
	P68002	Voltage-dependent anion-selective channel protein 2 OS=Bos taurus GN=VDAC2 PE=2 SV=2 - [VDAC2_BOVIN]	3.92e-42	0.624556
	Q02367	NADH dehydrogenase [ubiquinone] 1 beta subcomplex subunit 6 OS=Bos taurus GN=NDUFB6 PE=1 SV=2 - [NDUB6_BOVIN]	1.4e-06	0.494988
	Q0VCN1	NmrA-like family domain-containing protein 1 OS=Bos taurus GN=NMRAL1 PE=2 SV=1 - [NMRL1_BOVIN]	0.000457063	0.50923
	Q0VCY0	Sarcoplasmic/endoplasmic reticulum calcium ATPase 1 OS=Bos taurus GN=ATP2A1 PE=1 SV=1 - [AT2A1_BOVIN]	1.79e-169	0.530067
	Q17R10	Actin filament-associated protein 1-like 2 OS=Bos taurus GN=AFAP1L2 PE=2 SV=1 - [AF1L2_BOVIN]	3.85e-11	1.64846
	Q28851	ATP synthase subunit f, mitochondrial OS=Bos taurus GN=ATP5J2 PE=1 SV=3 - [ATPK_BOVIN]	0.0451573	0.60289
	Q2KJI7	AFG3-like protein 2 OS=Bos taurus GN=AFG3L2 PE=2 SV=1 - [AFG32_BOVIN]	0.000678653	0.577909
	Q3SZE5	Myosin regulatory light chain 2, ventricular/cardiac muscle isoform OS=Bos taurus GN=MYL2 PE=1 SV=1 - [MLRV_BOVIN]	0.00137699	1.7452
	Q3SZX4	Carbonic anhydrase 3 OS=Bos taurus GN=CA3 PE=2 SV=3 - [CAH3_BOVIN]	1.57e-193	0.477487
	Q3T0I5	Mitochondrial fission 1 protein OS=Bos taurus GN=FIS1 PE=2 SV=1 - [FIS1_BOVIN]	2.58e-06	0.646204
	Q3T100	Microsomal glutathione S-transferase 3 OS=Bos taurus GN=MGST3 PE=2 SV=1 - [MGST3_BOVIN]	1.85e-06	0.664121
	Q3ZCD7	Very-long-chain enoyl-CoA reductase OS=Bos taurus GN=TECR PE=2 SV=1 - [TECR_BOVIN]	0.000173837	0.542888
	Q5E946	Protein/nucleic acid deglycase DJ-1 OS=Bos taurus GN=PARK7 PE=2 SV=1 - [PARK7_BOVIN]	3.04e-07	0.570141
	Q6B4J2	Vitamin K epoxide reductase complex subunit 1 OS=Bos taurus GN=VKORC1 PE=2 SV=1 - [VKOR1_BOVIN]	0.00555596	0.655093
	Q6IM73	Reticulon OS=Bos taurus GN=RTN2 PE=2 SV=1 - [Q6IM73_BOVIN]	2.46e-13	0.609149
	Q862H6	Similar to ATP synthase proteolipid P2 (Fragment) OS=Bos taurus PE=2 SV=1 - [Q862H6_BOVIN]	0.00541389	0.506297
	Q8HXG5	NADH dehydrogenase [ubiquinone] 1 beta subcomplex subunit 11, mitochondrial OS=Bos taurus GN=NDUFB11 PE=1 SV=2 - [NDUBB_BOVIN]	0.0387322	0.658924
	Q8MKH8	Troponin T fast skeletal muscle type OS=Bos taurus GN=Tnnt3 PE=2 SV=1 - [Q8MKH8_BOVIN]	7.7e-08	1.58583
	Q95123	Succinate dehydrogenase [ubiquinone] cytochrome b small subunit, mitochondrial OS=Bos taurus GN=SDHD PE=2 SV=2 - [DHSD_BOVIN]	6.1e-06	0.651413
	Q9MZ13	Voltage-dependent anion-selective channel protein 3 OS=Bos taurus GN=VDAC3 PE=2 SV=1 - [VDAC3_BOVIN]	1.54e-39	0.585278
GO:0005740	mitochondrial envelope	0.000346672	140	21	A0A0N9SLY9,A5D954,A6QNM9,E1BD64,P00423,P02722,P11024,P12234-2,P13621,P30404,P35720,P68002,Q02367,Q28851,Q2KJI7,Q3T0I5,Q5E946,Q862H6,Q8HXG5,Q95123,Q9MZ13,
	Accession	Description	p_value	1_6
	A0A0N9SLY9	Cytochrome c oxidase subunit II (Fragment) OS=Bos taurus GN=COX2 PE=4 SV=1 - [A0A0N9SLY9_BOVIN]	6.35e-09	0.511902
	A5D954	Solute carrier family 25 (Mitochondrial carrier; oxoglutarate carrier), member 11 (Fragment) OS=Bos taurus GN=SLC25A11 PE=2 SV=1 - [A5D954_BOVIN]	1.96e-16	0.621104
	A6QNM9	SLC25A12 protein OS=Bos taurus GN=SLC25A12 PE=2 SV=1 - [A6QNM9_BOVIN]	6.75e-05	0.443634
	E1BD64	Mitochondrial pyruvate carrier OS=Bos taurus GN=MPC2 PE=3 SV=2 - [E1BD64_BOVIN]	0.000903028	0.612417
	P00423	Cytochrome c oxidase subunit 4 isoform 1, mitochondrial OS=Bos taurus GN=COX4I1 PE=1 SV=1 - [COX41_BOVIN]	3.34e-36	0.574231
	P02722	ADP/ATP translocase 1 OS=Bos taurus GN=SLC25A4 PE=1 SV=3 - [ADT1_BOVIN]	8.6e-90	0.344935
	P11024	NAD(P) transhydrogenase, mitochondrial OS=Bos taurus GN=NNT PE=1 SV=3 - [NNTM_BOVIN]	2.61e-49	0.654806
	P12234-2	Isoform B of Phosphate carrier protein, mitochondrial OS=Bos taurus GN=SLC25A3 - [MPCP_BOVIN]	2.92e-47	0.516614
	P13621	ATP synthase subunit O, mitochondrial OS=Bos taurus GN=ATP5O PE=1 SV=2 - [ATPO_BOVIN]	0.0225285	0.461533
	P30404	Peptidyl-prolyl cis-trans isomerase F, mitochondrial OS=Bos taurus GN=PPIF PE=1 SV=3 - [PPIF_BOVIN]	5.94e-08	2.05973
	P35720	Succinate dehydrogenase cytochrome b560 subunit, mitochondrial OS=Bos taurus GN=SDHC PE=1 SV=2 - [C560_BOVIN]	0.00215926	0.66291
	P68002	Voltage-dependent anion-selective channel protein 2 OS=Bos taurus GN=VDAC2 PE=2 SV=2 - [VDAC2_BOVIN]	3.92e-42	0.624556
	Q02367	NADH dehydrogenase [ubiquinone] 1 beta subcomplex subunit 6 OS=Bos taurus GN=NDUFB6 PE=1 SV=2 - [NDUB6_BOVIN]	1.4e-06	0.494988
	Q28851	ATP synthase subunit f, mitochondrial OS=Bos taurus GN=ATP5J2 PE=1 SV=3 - [ATPK_BOVIN]	0.0451573	0.60289
	Q2KJI7	AFG3-like protein 2 OS=Bos taurus GN=AFG3L2 PE=2 SV=1 - [AFG32_BOVIN]	0.000678653	0.577909
	Q3T0I5	Mitochondrial fission 1 protein OS=Bos taurus GN=FIS1 PE=2 SV=1 - [FIS1_BOVIN]	2.58e-06	0.646204
	Q5E946	Protein/nucleic acid deglycase DJ-1 OS=Bos taurus GN=PARK7 PE=2 SV=1 - [PARK7_BOVIN]	3.04e-07	0.570141
	Q862H6	Similar to ATP synthase proteolipid P2 (Fragment) OS=Bos taurus PE=2 SV=1 - [Q862H6_BOVIN]	0.00541389	0.506297
	Q8HXG5	NADH dehydrogenase [ubiquinone] 1 beta subcomplex subunit 11, mitochondrial OS=Bos taurus GN=NDUFB11 PE=1 SV=2 - [NDUBB_BOVIN]	0.0387322	0.658924
	Q95123	Succinate dehydrogenase [ubiquinone] cytochrome b small subunit, mitochondrial OS=Bos taurus GN=SDHD PE=2 SV=2 - [DHSD_BOVIN]	6.1e-06	0.651413
	Q9MZ13	Voltage-dependent anion-selective channel protein 3 OS=Bos taurus GN=VDAC3 PE=2 SV=1 - [VDAC3_BOVIN]	1.54e-39	0.585278
GO:0030016	myofibril	0.849006	114	6	E1BDQ4,F1MX12,F1N2G0,G3MYN5,Q3SZE5,Q8MKH8,
	Accession	Description	p_value	1_6
	E1BDQ4	Uncharacterized protein OS=Bos taurus GN=RYR1 PE=4 SV=2 - [E1BDQ4_BOVIN]	2.42e-15	0.475759
	F1MX12	Ankyrin repeat domain 2 OS=Bos taurus GN=ANKRD2 PE=4 SV=2 - [F1MX12_BOVIN]	0.000751893	0.547429
	F1N2G0	Uncharacterized protein OS=Bos taurus PE=3 SV=2 - [F1N2G0_BOVIN]	0.035294	0.353778
	G3MYN5	Uncharacterized protein OS=Bos taurus GN=TNNI1 PE=4 SV=1 - [G3MYN5_BOVIN]	0.00046226	0.522409
	Q3SZE5	Myosin regulatory light chain 2, ventricular/cardiac muscle isoform OS=Bos taurus GN=MYL2 PE=1 SV=1 - [MLRV_BOVIN]	0.00137699	1.7452
	Q8MKH8	Troponin T fast skeletal muscle type OS=Bos taurus GN=Tnnt3 PE=2 SV=1 - [Q8MKH8_BOVIN]	7.7e-08	1.58583
GO:0031410	cytoplasmic vesicle	0.811798	140	8	A6QLS9,E1BDQ4,E1BJN9,F1MWR8,P00517,P68002,Q2KJI7,Q9MZ13,
	Accession	Description	p_value	1_6
	A6QLS9	RAB10 protein OS=Bos taurus GN=RAB10 PE=1 SV=1 - [A6QLS9_BOVIN]	0.0432797	0.371333
	E1BDQ4	Uncharacterized protein OS=Bos taurus GN=RYR1 PE=4 SV=2 - [E1BDQ4_BOVIN]	2.42e-15	0.475759
	E1BJN9	Phospholipase D family member 5 OS=Bos taurus GN=PLD5 PE=4 SV=2 - [E1BJN9_BOVIN]	0.00120872	1.67154
	F1MWR8	T-complex protein 1 subunit eta OS=Bos taurus GN=CCT7 PE=3 SV=2 - [F1MWR8_BOVIN]	4.05e-05	1.62866
	P00517	cAMP-dependent protein kinase catalytic subunit alpha OS=Bos taurus GN=PRKACA PE=1 SV=3 - [KAPCA_BOVIN]	0.00285667	0.527609
	P68002	Voltage-dependent anion-selective channel protein 2 OS=Bos taurus GN=VDAC2 PE=2 SV=2 - [VDAC2_BOVIN]	3.92e-42	0.624556
	Q2KJI7	AFG3-like protein 2 OS=Bos taurus GN=AFG3L2 PE=2 SV=1 - [AFG32_BOVIN]	0.000678653	0.577909
	Q9MZ13	Voltage-dependent anion-selective channel protein 3 OS=Bos taurus GN=VDAC3 PE=2 SV=1 - [VDAC3_BOVIN]	1.54e-39	0.585278
GO:0000786	nucleosome	0.106827	8	2	A1A4R1,G3X807,
	Accession	Description	p_value	1_6
	A1A4R1	Histone H2A type 2-C OS=Bos taurus GN=HIST2H2AC PE=2 SV=1 - [H2A2C_BOVIN]	0.0054494	0.465383
	G3X807	Histone H4 OS=Bos taurus PE=3 SV=1 - [G3X807_BOVIN]	3.49e-08	0.500771
GO:0016469	proton-transporting two-sector ATPase complex	0.0484153	12	3	P13621,Q28851,Q862H6,
	Accession	Description	p_value	1_6
	P13621	ATP synthase subunit O, mitochondrial OS=Bos taurus GN=ATP5O PE=1 SV=2 - [ATPO_BOVIN]	0.0225285	0.461533
	Q28851	ATP synthase subunit f, mitochondrial OS=Bos taurus GN=ATP5J2 PE=1 SV=3 - [ATPK_BOVIN]	0.0451573	0.60289
	Q862H6	Similar to ATP synthase proteolipid P2 (Fragment) OS=Bos taurus PE=2 SV=1 - [Q862H6_BOVIN]	0.00541389	0.506297
GO:0005783	endoplasmic reticulum	0.0265622	126	15	A6QLS9,E1BDQ4,E1BJN9,F1MDM4,F1MK91,F1MN23,F1MPR3,F1N7U2,P02639,Q0VCY0,Q3T100,Q3ZCD7,Q5E946,Q6B4J2,Q6IM73,
	Accession	Description	p_value	1_6
	A6QLS9	RAB10 protein OS=Bos taurus GN=RAB10 PE=1 SV=1 - [A6QLS9_BOVIN]	0.0432797	0.371333
	E1BDQ4	Uncharacterized protein OS=Bos taurus GN=RYR1 PE=4 SV=2 - [E1BDQ4_BOVIN]	2.42e-15	0.475759
	E1BJN9	Phospholipase D family member 5 OS=Bos taurus GN=PLD5 PE=4 SV=2 - [E1BJN9_BOVIN]	0.00120872	1.67154
	F1MDM4	Receptor expression-enhancing protein OS=Bos taurus GN=REEP5 PE=3 SV=1 - [F1MDM4_BOVIN]	0.000823581	0.643708
	F1MK91	Hedgehog acyltransferase like OS=Bos taurus GN=HHATL PE=3 SV=2 - [F1MK91_BOVIN]	8.35e-06	0.623101
	F1MN23	Dehydrogenase/reductase SDR family member 7B OS=Bos taurus GN=DHRS7B PE=3 SV=1 - [F1MN23_BOVIN]	8.16e-05	0.580383
	F1MPR3	Calcium-transporting ATPase OS=Bos taurus GN=ATP2A2 PE=3 SV=2 - [F1MPR3_BOVIN]	1.26e-58	0.532535
	F1N7U2	NPL4 homolog, ubiquitin recognition factor OS=Bos taurus GN=NPLOC4 PE=4 SV=2 - [F1N7U2_BOVIN]	1.3e-07	0.23663
	P02639	Protein S100-A1 OS=Bos taurus GN=S100A1 PE=1 SV=2 - [S10A1_BOVIN]	0.000221276	0.62474
	Q0VCY0	Sarcoplasmic/endoplasmic reticulum calcium ATPase 1 OS=Bos taurus GN=ATP2A1 PE=1 SV=1 - [AT2A1_BOVIN]	1.79e-169	0.530067
	Q3T100	Microsomal glutathione S-transferase 3 OS=Bos taurus GN=MGST3 PE=2 SV=1 - [MGST3_BOVIN]	1.85e-06	0.664121
	Q3ZCD7	Very-long-chain enoyl-CoA reductase OS=Bos taurus GN=TECR PE=2 SV=1 - [TECR_BOVIN]	0.000173837	0.542888
	Q5E946	Protein/nucleic acid deglycase DJ-1 OS=Bos taurus GN=PARK7 PE=2 SV=1 - [PARK7_BOVIN]	3.04e-07	0.570141
	Q6B4J2	Vitamin K epoxide reductase complex subunit 1 OS=Bos taurus GN=VKORC1 PE=2 SV=1 - [VKOR1_BOVIN]	0.00555596	0.655093
	Q6IM73	Reticulon OS=Bos taurus GN=RTN2 PE=2 SV=1 - [Q6IM73_BOVIN]	2.46e-13	0.609149
GO:0030055	cell-substrate junction	0.934367	36	1	Q17R10,
	Accession	Description	p_value	1_6
	Q17R10	Actin filament-associated protein 1-like 2 OS=Bos taurus GN=AFAP1L2 PE=2 SV=1 - [AF1L2_BOVIN]	3.85e-11	1.64846
GO:0031090	organelle membrane	0.000149053	229	30	A0A0N9SLY9,A5D954,A6QLS9,A6QNM9,E1BD64,E1BDM8,E1BDQ4,E1BJN9,F1MN23,F1MPR3,P00423,P02722,P11024,P12234-2,P13621,P30404,P35720,P68002,Q02367,Q0VCY0,Q28851,Q2KJI7,Q3T0I5,Q3T100,Q5E946,Q6IM73,Q862H6,Q8HXG5,Q95123,Q9MZ13,
	Accession	Description	p_value	1_6
	A0A0N9SLY9	Cytochrome c oxidase subunit II (Fragment) OS=Bos taurus GN=COX2 PE=4 SV=1 - [A0A0N9SLY9_BOVIN]	6.35e-09	0.511902
	A5D954	Solute carrier family 25 (Mitochondrial carrier; oxoglutarate carrier), member 11 (Fragment) OS=Bos taurus GN=SLC25A11 PE=2 SV=1 - [A5D954_BOVIN]	1.96e-16	0.621104
	A6QLS9	RAB10 protein OS=Bos taurus GN=RAB10 PE=1 SV=1 - [A6QLS9_BOVIN]	0.0432797	0.371333
	A6QNM9	SLC25A12 protein OS=Bos taurus GN=SLC25A12 PE=2 SV=1 - [A6QNM9_BOVIN]	6.75e-05	0.443634
	E1BD64	Mitochondrial pyruvate carrier OS=Bos taurus GN=MPC2 PE=3 SV=2 - [E1BD64_BOVIN]	0.000903028	0.612417
	E1BDM8	DEAD-box helicase 6 OS=Bos taurus GN=DDX6 PE=1 SV=1 - [E1BDM8_BOVIN]	5.05e-07	0.662361
	E1BDQ4	Uncharacterized protein OS=Bos taurus GN=RYR1 PE=4 SV=2 - [E1BDQ4_BOVIN]	2.42e-15	0.475759
	E1BJN9	Phospholipase D family member 5 OS=Bos taurus GN=PLD5 PE=4 SV=2 - [E1BJN9_BOVIN]	0.00120872	1.67154
	F1MN23	Dehydrogenase/reductase SDR family member 7B OS=Bos taurus GN=DHRS7B PE=3 SV=1 - [F1MN23_BOVIN]	8.16e-05	0.580383
	F1MPR3	Calcium-transporting ATPase OS=Bos taurus GN=ATP2A2 PE=3 SV=2 - [F1MPR3_BOVIN]	1.26e-58	0.532535
	P00423	Cytochrome c oxidase subunit 4 isoform 1, mitochondrial OS=Bos taurus GN=COX4I1 PE=1 SV=1 - [COX41_BOVIN]	3.34e-36	0.574231
	P02722	ADP/ATP translocase 1 OS=Bos taurus GN=SLC25A4 PE=1 SV=3 - [ADT1_BOVIN]	8.6e-90	0.344935
	P11024	NAD(P) transhydrogenase, mitochondrial OS=Bos taurus GN=NNT PE=1 SV=3 - [NNTM_BOVIN]	2.61e-49	0.654806
	P12234-2	Isoform B of Phosphate carrier protein, mitochondrial OS=Bos taurus GN=SLC25A3 - [MPCP_BOVIN]	2.92e-47	0.516614
	P13621	ATP synthase subunit O, mitochondrial OS=Bos taurus GN=ATP5O PE=1 SV=2 - [ATPO_BOVIN]	0.0225285	0.461533
	P30404	Peptidyl-prolyl cis-trans isomerase F, mitochondrial OS=Bos taurus GN=PPIF PE=1 SV=3 - [PPIF_BOVIN]	5.94e-08	2.05973
	P35720	Succinate dehydrogenase cytochrome b560 subunit, mitochondrial OS=Bos taurus GN=SDHC PE=1 SV=2 - [C560_BOVIN]	0.00215926	0.66291
	P68002	Voltage-dependent anion-selective channel protein 2 OS=Bos taurus GN=VDAC2 PE=2 SV=2 - [VDAC2_BOVIN]	3.92e-42	0.624556
	Q02367	NADH dehydrogenase [ubiquinone] 1 beta subcomplex subunit 6 OS=Bos taurus GN=NDUFB6 PE=1 SV=2 - [NDUB6_BOVIN]	1.4e-06	0.494988
	Q0VCY0	Sarcoplasmic/endoplasmic reticulum calcium ATPase 1 OS=Bos taurus GN=ATP2A1 PE=1 SV=1 - [AT2A1_BOVIN]	1.79e-169	0.530067
	Q28851	ATP synthase subunit f, mitochondrial OS=Bos taurus GN=ATP5J2 PE=1 SV=3 - [ATPK_BOVIN]	0.0451573	0.60289
	Q2KJI7	AFG3-like protein 2 OS=Bos taurus GN=AFG3L2 PE=2 SV=1 - [AFG32_BOVIN]	0.000678653	0.577909
	Q3T0I5	Mitochondrial fission 1 protein OS=Bos taurus GN=FIS1 PE=2 SV=1 - [FIS1_BOVIN]	2.58e-06	0.646204
	Q3T100	Microsomal glutathione S-transferase 3 OS=Bos taurus GN=MGST3 PE=2 SV=1 - [MGST3_BOVIN]	1.85e-06	0.664121
	Q5E946	Protein/nucleic acid deglycase DJ-1 OS=Bos taurus GN=PARK7 PE=2 SV=1 - [PARK7_BOVIN]	3.04e-07	0.570141
	Q6IM73	Reticulon OS=Bos taurus GN=RTN2 PE=2 SV=1 - [Q6IM73_BOVIN]	2.46e-13	0.609149
	Q862H6	Similar to ATP synthase proteolipid P2 (Fragment) OS=Bos taurus PE=2 SV=1 - [Q862H6_BOVIN]	0.00541389	0.506297
	Q8HXG5	NADH dehydrogenase [ubiquinone] 1 beta subcomplex subunit 11, mitochondrial OS=Bos taurus GN=NDUFB11 PE=1 SV=2 - [NDUBB_BOVIN]	0.0387322	0.658924
	Q95123	Succinate dehydrogenase [ubiquinone] cytochrome b small subunit, mitochondrial OS=Bos taurus GN=SDHD PE=2 SV=2 - [DHSD_BOVIN]	6.1e-06	0.651413
	Q9MZ13	Voltage-dependent anion-selective channel protein 3 OS=Bos taurus GN=VDAC3 PE=2 SV=1 - [VDAC3_BOVIN]	1.54e-39	0.585278
GO:0031258	lamellipodium membrane	0.406359	7	1	E1BI79,
	Accession	Description	p_value	1_6
	E1BI79	APC2, WNT signaling pathway regulator OS=Bos taurus GN=APC2 PE=4 SV=2 - [E1BI79_BOVIN]	0.000195751	1.51343
GO:0005881	cytoplasmic microtubule	0.406359	7	1	E1BI79,
	Accession	Description	p_value	1_6
	E1BI79	APC2, WNT signaling pathway regulator OS=Bos taurus GN=APC2 PE=4 SV=2 - [E1BI79_BOVIN]	0.000195751	1.51343
GO:0031967	organelle envelope	0.000481965	186	25	A0A0N9SLY9,A5D954,A6QNM9,E1BD64,E1BDM8,E1BF47,P00423,P02722,P11024,P12234-2,P13621,P30404,P35720,P68002,Q02367,Q28851,Q2KJI7,Q3T0I5,Q3T100,Q5E946,Q6IM73,Q862H6,Q8HXG5,Q95123,Q9MZ13,
	Accession	Description	p_value	1_6
	A0A0N9SLY9	Cytochrome c oxidase subunit II (Fragment) OS=Bos taurus GN=COX2 PE=4 SV=1 - [A0A0N9SLY9_BOVIN]	6.35e-09	0.511902
	A5D954	Solute carrier family 25 (Mitochondrial carrier; oxoglutarate carrier), member 11 (Fragment) OS=Bos taurus GN=SLC25A11 PE=2 SV=1 - [A5D954_BOVIN]	1.96e-16	0.621104
	A6QNM9	SLC25A12 protein OS=Bos taurus GN=SLC25A12 PE=2 SV=1 - [A6QNM9_BOVIN]	6.75e-05	0.443634
	E1BD64	Mitochondrial pyruvate carrier OS=Bos taurus GN=MPC2 PE=3 SV=2 - [E1BD64_BOVIN]	0.000903028	0.612417
	E1BDM8	DEAD-box helicase 6 OS=Bos taurus GN=DDX6 PE=1 SV=1 - [E1BDM8_BOVIN]	5.05e-07	0.662361
	E1BF47	Translocated promoter region, nuclear basket protein OS=Bos taurus GN=TPR PE=4 SV=1 - [E1BF47_BOVIN]	9.82e-05	0.547795
	P00423	Cytochrome c oxidase subunit 4 isoform 1, mitochondrial OS=Bos taurus GN=COX4I1 PE=1 SV=1 - [COX41_BOVIN]	3.34e-36	0.574231
	P02722	ADP/ATP translocase 1 OS=Bos taurus GN=SLC25A4 PE=1 SV=3 - [ADT1_BOVIN]	8.6e-90	0.344935
	P11024	NAD(P) transhydrogenase, mitochondrial OS=Bos taurus GN=NNT PE=1 SV=3 - [NNTM_BOVIN]	2.61e-49	0.654806
	P12234-2	Isoform B of Phosphate carrier protein, mitochondrial OS=Bos taurus GN=SLC25A3 - [MPCP_BOVIN]	2.92e-47	0.516614
	P13621	ATP synthase subunit O, mitochondrial OS=Bos taurus GN=ATP5O PE=1 SV=2 - [ATPO_BOVIN]	0.0225285	0.461533
	P30404	Peptidyl-prolyl cis-trans isomerase F, mitochondrial OS=Bos taurus GN=PPIF PE=1 SV=3 - [PPIF_BOVIN]	5.94e-08	2.05973
	P35720	Succinate dehydrogenase cytochrome b560 subunit, mitochondrial OS=Bos taurus GN=SDHC PE=1 SV=2 - [C560_BOVIN]	0.00215926	0.66291
	P68002	Voltage-dependent anion-selective channel protein 2 OS=Bos taurus GN=VDAC2 PE=2 SV=2 - [VDAC2_BOVIN]	3.92e-42	0.624556
	Q02367	NADH dehydrogenase [ubiquinone] 1 beta subcomplex subunit 6 OS=Bos taurus GN=NDUFB6 PE=1 SV=2 - [NDUB6_BOVIN]	1.4e-06	0.494988
	Q28851	ATP synthase subunit f, mitochondrial OS=Bos taurus GN=ATP5J2 PE=1 SV=3 - [ATPK_BOVIN]	0.0451573	0.60289
	Q2KJI7	AFG3-like protein 2 OS=Bos taurus GN=AFG3L2 PE=2 SV=1 - [AFG32_BOVIN]	0.000678653	0.577909
	Q3T0I5	Mitochondrial fission 1 protein OS=Bos taurus GN=FIS1 PE=2 SV=1 - [FIS1_BOVIN]	2.58e-06	0.646204
	Q3T100	Microsomal glutathione S-transferase 3 OS=Bos taurus GN=MGST3 PE=2 SV=1 - [MGST3_BOVIN]	1.85e-06	0.664121
	Q5E946	Protein/nucleic acid deglycase DJ-1 OS=Bos taurus GN=PARK7 PE=2 SV=1 - [PARK7_BOVIN]	3.04e-07	0.570141
	Q6IM73	Reticulon OS=Bos taurus GN=RTN2 PE=2 SV=1 - [Q6IM73_BOVIN]	2.46e-13	0.609149
	Q862H6	Similar to ATP synthase proteolipid P2 (Fragment) OS=Bos taurus PE=2 SV=1 - [Q862H6_BOVIN]	0.00541389	0.506297
	Q8HXG5	NADH dehydrogenase [ubiquinone] 1 beta subcomplex subunit 11, mitochondrial OS=Bos taurus GN=NDUFB11 PE=1 SV=2 - [NDUBB_BOVIN]	0.0387322	0.658924
	Q95123	Succinate dehydrogenase [ubiquinone] cytochrome b small subunit, mitochondrial OS=Bos taurus GN=SDHD PE=2 SV=2 - [DHSD_BOVIN]	6.1e-06	0.651413
	Q9MZ13	Voltage-dependent anion-selective channel protein 3 OS=Bos taurus GN=VDAC3 PE=2 SV=1 - [VDAC3_BOVIN]	1.54e-39	0.585278
GO:0098796	membrane protein complex	0.00166861	135	19	A0A0N9SLY9,E1BDQ4,E1BI79,F1MPR3,F1N7U2,P00423,P13621,P30404,P35720,P68002,Q02367,Q0VCY0,Q28851,Q2KJI7,Q5E946,Q862H6,Q8HXG5,Q95123,Q9MZ13,
	Accession	Description	p_value	1_6
	A0A0N9SLY9	Cytochrome c oxidase subunit II (Fragment) OS=Bos taurus GN=COX2 PE=4 SV=1 - [A0A0N9SLY9_BOVIN]	6.35e-09	0.511902
	E1BDQ4	Uncharacterized protein OS=Bos taurus GN=RYR1 PE=4 SV=2 - [E1BDQ4_BOVIN]	2.42e-15	0.475759
	E1BI79	APC2, WNT signaling pathway regulator OS=Bos taurus GN=APC2 PE=4 SV=2 - [E1BI79_BOVIN]	0.000195751	1.51343
	F1MPR3	Calcium-transporting ATPase OS=Bos taurus GN=ATP2A2 PE=3 SV=2 - [F1MPR3_BOVIN]	1.26e-58	0.532535
	F1N7U2	NPL4 homolog, ubiquitin recognition factor OS=Bos taurus GN=NPLOC4 PE=4 SV=2 - [F1N7U2_BOVIN]	1.3e-07	0.23663
	P00423	Cytochrome c oxidase subunit 4 isoform 1, mitochondrial OS=Bos taurus GN=COX4I1 PE=1 SV=1 - [COX41_BOVIN]	3.34e-36	0.574231
	P13621	ATP synthase subunit O, mitochondrial OS=Bos taurus GN=ATP5O PE=1 SV=2 - [ATPO_BOVIN]	0.0225285	0.461533
	P30404	Peptidyl-prolyl cis-trans isomerase F, mitochondrial OS=Bos taurus GN=PPIF PE=1 SV=3 - [PPIF_BOVIN]	5.94e-08	2.05973
	P35720	Succinate dehydrogenase cytochrome b560 subunit, mitochondrial OS=Bos taurus GN=SDHC PE=1 SV=2 - [C560_BOVIN]	0.00215926	0.66291
	P68002	Voltage-dependent anion-selective channel protein 2 OS=Bos taurus GN=VDAC2 PE=2 SV=2 - [VDAC2_BOVIN]	3.92e-42	0.624556
	Q02367	NADH dehydrogenase [ubiquinone] 1 beta subcomplex subunit 6 OS=Bos taurus GN=NDUFB6 PE=1 SV=2 - [NDUB6_BOVIN]	1.4e-06	0.494988
	Q0VCY0	Sarcoplasmic/endoplasmic reticulum calcium ATPase 1 OS=Bos taurus GN=ATP2A1 PE=1 SV=1 - [AT2A1_BOVIN]	1.79e-169	0.530067
	Q28851	ATP synthase subunit f, mitochondrial OS=Bos taurus GN=ATP5J2 PE=1 SV=3 - [ATPK_BOVIN]	0.0451573	0.60289
	Q2KJI7	AFG3-like protein 2 OS=Bos taurus GN=AFG3L2 PE=2 SV=1 - [AFG32_BOVIN]	0.000678653	0.577909
	Q5E946	Protein/nucleic acid deglycase DJ-1 OS=Bos taurus GN=PARK7 PE=2 SV=1 - [PARK7_BOVIN]	3.04e-07	0.570141
	Q862H6	Similar to ATP synthase proteolipid P2 (Fragment) OS=Bos taurus PE=2 SV=1 - [Q862H6_BOVIN]	0.00541389	0.506297
	Q8HXG5	NADH dehydrogenase [ubiquinone] 1 beta subcomplex subunit 11, mitochondrial OS=Bos taurus GN=NDUFB11 PE=1 SV=2 - [NDUBB_BOVIN]	0.0387322	0.658924
	Q95123	Succinate dehydrogenase [ubiquinone] cytochrome b small subunit, mitochondrial OS=Bos taurus GN=SDHD PE=2 SV=2 - [DHSD_BOVIN]	6.1e-06	0.651413
	Q9MZ13	Voltage-dependent anion-selective channel protein 3 OS=Bos taurus GN=VDAC3 PE=2 SV=1 - [VDAC3_BOVIN]	1.54e-39	0.585278
GO:0031984	organelle subcompartment	0.0123221	84	12	A6QLS9,E1BDQ4,E1BJN9,F1MDM4,F1MN23,F1MPR3,F1N7U2,Q0VCY0,Q3T100,Q3ZCD7,Q6B4J2,Q6IM73,
	Accession	Description	p_value	1_6
	A6QLS9	RAB10 protein OS=Bos taurus GN=RAB10 PE=1 SV=1 - [A6QLS9_BOVIN]	0.0432797	0.371333
	E1BDQ4	Uncharacterized protein OS=Bos taurus GN=RYR1 PE=4 SV=2 - [E1BDQ4_BOVIN]	2.42e-15	0.475759
	E1BJN9	Phospholipase D family member 5 OS=Bos taurus GN=PLD5 PE=4 SV=2 - [E1BJN9_BOVIN]	0.00120872	1.67154
	F1MDM4	Receptor expression-enhancing protein OS=Bos taurus GN=REEP5 PE=3 SV=1 - [F1MDM4_BOVIN]	0.000823581	0.643708
	F1MN23	Dehydrogenase/reductase SDR family member 7B OS=Bos taurus GN=DHRS7B PE=3 SV=1 - [F1MN23_BOVIN]	8.16e-05	0.580383
	F1MPR3	Calcium-transporting ATPase OS=Bos taurus GN=ATP2A2 PE=3 SV=2 - [F1MPR3_BOVIN]	1.26e-58	0.532535
	F1N7U2	NPL4 homolog, ubiquitin recognition factor OS=Bos taurus GN=NPLOC4 PE=4 SV=2 - [F1N7U2_BOVIN]	1.3e-07	0.23663
	Q0VCY0	Sarcoplasmic/endoplasmic reticulum calcium ATPase 1 OS=Bos taurus GN=ATP2A1 PE=1 SV=1 - [AT2A1_BOVIN]	1.79e-169	0.530067
	Q3T100	Microsomal glutathione S-transferase 3 OS=Bos taurus GN=MGST3 PE=2 SV=1 - [MGST3_BOVIN]	1.85e-06	0.664121
	Q3ZCD7	Very-long-chain enoyl-CoA reductase OS=Bos taurus GN=TECR PE=2 SV=1 - [TECR_BOVIN]	0.000173837	0.542888
	Q6B4J2	Vitamin K epoxide reductase complex subunit 1 OS=Bos taurus GN=VKORC1 PE=2 SV=1 - [VKOR1_BOVIN]	0.00555596	0.655093
	Q6IM73	Reticulon OS=Bos taurus GN=RTN2 PE=2 SV=1 - [Q6IM73_BOVIN]	2.46e-13	0.609149
GO:0000242	pericentriolar material	0.44915	8	1	F1MWR8,
	Accession	Description	p_value	1_6
	F1MWR8	T-complex protein 1 subunit eta OS=Bos taurus GN=CCT7 PE=3 SV=2 - [F1MWR8_BOVIN]	4.05e-05	1.62866
GO:0031838	haptoglobin-hemoglobin complex	0.00505558	2	2	P01966,P02070,
	Accession	Description	p_value	1_6
	P01966	Hemoglobin subunit alpha OS=Bos taurus GN=HBA PE=1 SV=2 - [HBA_BOVIN]	5.65e-20	0.573144
	P02070	Hemoglobin subunit beta OS=Bos taurus GN=HBB PE=1 SV=1 - [HBB_BOVIN]	4.86e-35	0.568966
GO:0045177	apical part of cell	0.745024	36	2	F1MDM4,Q3SZX4,
	Accession	Description	p_value	1_6
	F1MDM4	Receptor expression-enhancing protein OS=Bos taurus GN=REEP5 PE=3 SV=1 - [F1MDM4_BOVIN]	0.000823581	0.643708
	Q3SZX4	Carbonic anhydrase 3 OS=Bos taurus GN=CA3 PE=2 SV=3 - [CAH3_BOVIN]	1.57e-193	0.477487
GO:0055038	recycling endosome membrane	0.406359	7	1	A6QLS9,
	Accession	Description	p_value	1_6
	A6QLS9	RAB10 protein OS=Bos taurus GN=RAB10 PE=1 SV=1 - [A6QLS9_BOVIN]	0.0432797	0.371333
GO:0035097	histone methyltransferase complex	0.199903	3	1	F1MGF2,
	Accession	Description	p_value	1_6
	F1MGF2	Chromodomain helicase DNA binding protein 1 OS=Bos taurus GN=CHD1 PE=4 SV=2 - [F1MGF2_BOVIN]	9.41e-08	0.210937
GO:0033267	axon part	0.969778	46	1	Q2KJI7,
	Accession	Description	p_value	1_6
	Q2KJI7	AFG3-like protein 2 OS=Bos taurus GN=AFG3L2 PE=2 SV=1 - [AFG32_BOVIN]	0.000678653	0.577909
GO:0005813	centrosome	0.60777	43	3	A6QLS9,F1MWR8,P00517,
	Accession	Description	p_value	1_6
	A6QLS9	RAB10 protein OS=Bos taurus GN=RAB10 PE=1 SV=1 - [A6QLS9_BOVIN]	0.0432797	0.371333
	F1MWR8	T-complex protein 1 subunit eta OS=Bos taurus GN=CCT7 PE=3 SV=2 - [F1MWR8_BOVIN]	4.05e-05	1.62866
	P00517	cAMP-dependent protein kinase catalytic subunit alpha OS=Bos taurus GN=PRKACA PE=1 SV=3 - [KAPCA_BOVIN]	0.00285667	0.527609
GO:0031010	ISWI-type complex	0.0715726	1	1	F1MGF2,
	Accession	Description	p_value	1_6
	F1MGF2	Chromodomain helicase DNA binding protein 1 OS=Bos taurus GN=CHD1 PE=4 SV=2 - [F1MGF2_BOVIN]	9.41e-08	0.210937
GO:0045178	basal part of cell	0.44915	8	1	A6QNZ7,
	Accession	Description	p_value	1_6
	A6QNZ7	Keratin 10 (Epidermolytic hyperkeratosis; keratosis palmaris et plantaris) OS=Bos taurus GN=KRT10 PE=2 SV=1 - [A6QNZ7_BOVIN]	0.0113677	0.631961
GO:0044439	peroxisomal part	0.0438655	5	2	A6QLS9,Q3T0I5,
	Accession	Description	p_value	1_6
	A6QLS9	RAB10 protein OS=Bos taurus GN=RAB10 PE=1 SV=1 - [A6QLS9_BOVIN]	0.0432797	0.371333
	Q3T0I5	Mitochondrial fission 1 protein OS=Bos taurus GN=FIS1 PE=2 SV=1 - [FIS1_BOVIN]	2.58e-06	0.646204
GO:0098805	whole membrane	0.651489	91	6	A6QLS9,P30404,P68002,Q3T0I5,Q5E946,Q9MZ13,
	Accession	Description	p_value	1_6
	A6QLS9	RAB10 protein OS=Bos taurus GN=RAB10 PE=1 SV=1 - [A6QLS9_BOVIN]	0.0432797	0.371333
	P30404	Peptidyl-prolyl cis-trans isomerase F, mitochondrial OS=Bos taurus GN=PPIF PE=1 SV=3 - [PPIF_BOVIN]	5.94e-08	2.05973
	P68002	Voltage-dependent anion-selective channel protein 2 OS=Bos taurus GN=VDAC2 PE=2 SV=2 - [VDAC2_BOVIN]	3.92e-42	0.624556
	Q3T0I5	Mitochondrial fission 1 protein OS=Bos taurus GN=FIS1 PE=2 SV=1 - [FIS1_BOVIN]	2.58e-06	0.646204
	Q5E946	Protein/nucleic acid deglycase DJ-1 OS=Bos taurus GN=PARK7 PE=2 SV=1 - [PARK7_BOVIN]	3.04e-07	0.570141
	Q9MZ13	Voltage-dependent anion-selective channel protein 3 OS=Bos taurus GN=VDAC3 PE=2 SV=1 - [VDAC3_BOVIN]	1.54e-39	0.585278
GO:0001533	cornified envelope	0.360295	6	1	A6QNZ7,
	Accession	Description	p_value	1_6
	A6QNZ7	Keratin 10 (Epidermolytic hyperkeratosis; keratosis palmaris et plantaris) OS=Bos taurus GN=KRT10 PE=2 SV=1 - [A6QNZ7_BOVIN]	0.0113677	0.631961
GO:0055037	recycling endosome	0.674434	15	1	A6QLS9,
	Accession	Description	p_value	1_6
	A6QLS9	RAB10 protein OS=Bos taurus GN=RAB10 PE=1 SV=1 - [A6QLS9_BOVIN]	0.0432797	0.371333
GO:1904949	ATPase complex	0.00998816	7	3	F1MGF2,F1MPR3,Q0VCY0,
	Accession	Description	p_value	1_6
	F1MGF2	Chromodomain helicase DNA binding protein 1 OS=Bos taurus GN=CHD1 PE=4 SV=2 - [F1MGF2_BOVIN]	9.41e-08	0.210937
	F1MPR3	Calcium-transporting ATPase OS=Bos taurus GN=ATP2A2 PE=3 SV=2 - [F1MPR3_BOVIN]	1.26e-58	0.532535
	Q0VCY0	Sarcoplasmic/endoplasmic reticulum calcium ATPase 1 OS=Bos taurus GN=ATP2A1 PE=1 SV=1 - [AT2A1_BOVIN]	1.79e-169	0.530067
GO:0099738	cell cortex region	0.560096	11	1	Q3SZE5,
	Accession	Description	p_value	1_6
	Q3SZE5	Myosin regulatory light chain 2, ventricular/cardiac muscle isoform OS=Bos taurus GN=MYL2 PE=1 SV=1 - [MLRV_BOVIN]	0.00137699	1.7452
GO:0043005	neuron projection	0.905856	108	5	A6QLS9,F1MDM4,Q2KJI7,Q3SZE5,Q5E946,
	Accession	Description	p_value	1_6
	A6QLS9	RAB10 protein OS=Bos taurus GN=RAB10 PE=1 SV=1 - [A6QLS9_BOVIN]	0.0432797	0.371333
	F1MDM4	Receptor expression-enhancing protein OS=Bos taurus GN=REEP5 PE=3 SV=1 - [F1MDM4_BOVIN]	0.000823581	0.643708
	Q2KJI7	AFG3-like protein 2 OS=Bos taurus GN=AFG3L2 PE=2 SV=1 - [AFG32_BOVIN]	0.000678653	0.577909
	Q3SZE5	Myosin regulatory light chain 2, ventricular/cardiac muscle isoform OS=Bos taurus GN=MYL2 PE=1 SV=1 - [MLRV_BOVIN]	0.00137699	1.7452
	Q5E946	Protein/nucleic acid deglycase DJ-1 OS=Bos taurus GN=PARK7 PE=2 SV=1 - [PARK7_BOVIN]	3.04e-07	0.570141
GO:0090568	nuclear transcriptional repressor complex	0.00505558	2	2	E1BDM8,F1MGF2,
	Accession	Description	p_value	1_6
	E1BDM8	DEAD-box helicase 6 OS=Bos taurus GN=DDX6 PE=1 SV=1 - [E1BDM8_BOVIN]	5.05e-07	0.662361
	F1MGF2	Chromodomain helicase DNA binding protein 1 OS=Bos taurus GN=CHD1 PE=4 SV=2 - [F1MGF2_BOVIN]	9.41e-08	0.210937
GO:0019898	extrinsic component of membrane	0.869044	27	1	E1BI79,
	Accession	Description	p_value	1_6
	E1BI79	APC2, WNT signaling pathway regulator OS=Bos taurus GN=APC2 PE=4 SV=2 - [E1BI79_BOVIN]	0.000195751	1.51343
GO:0031253	cell projection membrane	0.929107	35	1	E1BI79,
	Accession	Description	p_value	1_6
	E1BI79	APC2, WNT signaling pathway regulator OS=Bos taurus GN=APC2 PE=4 SV=2 - [E1BI79_BOVIN]	0.000195751	1.51343
GO:0016342	catenin complex	0.13809	2	1	E1BI79,
	Accession	Description	p_value	1_6
	E1BI79	APC2, WNT signaling pathway regulator OS=Bos taurus GN=APC2 PE=4 SV=2 - [E1BI79_BOVIN]	0.000195751	1.51343
GO:0031300	intrinsic component of organelle membrane	0.000871968	12	5	E1BD64,P02722,P12234-2,Q2KJI7,Q3T0I5,
	Accession	Description	p_value	1_6
	E1BD64	Mitochondrial pyruvate carrier OS=Bos taurus GN=MPC2 PE=3 SV=2 - [E1BD64_BOVIN]	0.000903028	0.612417
	P02722	ADP/ATP translocase 1 OS=Bos taurus GN=SLC25A4 PE=1 SV=3 - [ADT1_BOVIN]	8.6e-90	0.344935
	P12234-2	Isoform B of Phosphate carrier protein, mitochondrial OS=Bos taurus GN=SLC25A3 - [MPCP_BOVIN]	2.92e-47	0.516614
	Q2KJI7	AFG3-like protein 2 OS=Bos taurus GN=AFG3L2 PE=2 SV=1 - [AFG32_BOVIN]	0.000678653	0.577909
	Q3T0I5	Mitochondrial fission 1 protein OS=Bos taurus GN=FIS1 PE=2 SV=1 - [FIS1_BOVIN]	2.58e-06	0.646204
GO:0005739	mitochondrion	0.0126802	256	27	A0A0N9SLY9,A5D954,A6QNM9,C0LSL0,E1BD64,F1MGC0,F1MPR3,P00423,P00517,P02722,P11024,P12234-2,P13621,P30404,P35720,P68002,Q02367,Q0VCY0,Q28851,Q2KJI7,Q3SZX4,Q3T0I5,Q5E946,Q862H6,Q8HXG5,Q95123,Q9MZ13,
	Accession	Description	p_value	1_6
	A0A0N9SLY9	Cytochrome c oxidase subunit II (Fragment) OS=Bos taurus GN=COX2 PE=4 SV=1 - [A0A0N9SLY9_BOVIN]	6.35e-09	0.511902
	A5D954	Solute carrier family 25 (Mitochondrial carrier; oxoglutarate carrier), member 11 (Fragment) OS=Bos taurus GN=SLC25A11 PE=2 SV=1 - [A5D954_BOVIN]	1.96e-16	0.621104
	A6QNM9	SLC25A12 protein OS=Bos taurus GN=SLC25A12 PE=2 SV=1 - [A6QNM9_BOVIN]	6.75e-05	0.443634
	C0LSL0	Heart fatty acid-binding protein OS=Bos taurus GN=H-FABP PE=2 SV=1 - [C0LSL0_BOVIN]	2.33e-32	0.658106
	E1BD64	Mitochondrial pyruvate carrier OS=Bos taurus GN=MPC2 PE=3 SV=2 - [E1BD64_BOVIN]	0.000903028	0.612417
	F1MGC0	Succinate--CoA ligase [ADP-forming] subunit beta, mitochondrial OS=Bos taurus GN=SUCLA2 PE=3 SV=2 - [F1MGC0_BOVIN]	9.85e-08	0.616516
	F1MPR3	Calcium-transporting ATPase OS=Bos taurus GN=ATP2A2 PE=3 SV=2 - [F1MPR3_BOVIN]	1.26e-58	0.532535
	P00423	Cytochrome c oxidase subunit 4 isoform 1, mitochondrial OS=Bos taurus GN=COX4I1 PE=1 SV=1 - [COX41_BOVIN]	3.34e-36	0.574231
	P00517	cAMP-dependent protein kinase catalytic subunit alpha OS=Bos taurus GN=PRKACA PE=1 SV=3 - [KAPCA_BOVIN]	0.00285667	0.527609
	P02722	ADP/ATP translocase 1 OS=Bos taurus GN=SLC25A4 PE=1 SV=3 - [ADT1_BOVIN]	8.6e-90	0.344935
	P11024	NAD(P) transhydrogenase, mitochondrial OS=Bos taurus GN=NNT PE=1 SV=3 - [NNTM_BOVIN]	2.61e-49	0.654806
	P12234-2	Isoform B of Phosphate carrier protein, mitochondrial OS=Bos taurus GN=SLC25A3 - [MPCP_BOVIN]	2.92e-47	0.516614
	P13621	ATP synthase subunit O, mitochondrial OS=Bos taurus GN=ATP5O PE=1 SV=2 - [ATPO_BOVIN]	0.0225285	0.461533
	P30404	Peptidyl-prolyl cis-trans isomerase F, mitochondrial OS=Bos taurus GN=PPIF PE=1 SV=3 - [PPIF_BOVIN]	5.94e-08	2.05973
	P35720	Succinate dehydrogenase cytochrome b560 subunit, mitochondrial OS=Bos taurus GN=SDHC PE=1 SV=2 - [C560_BOVIN]	0.00215926	0.66291
	P68002	Voltage-dependent anion-selective channel protein 2 OS=Bos taurus GN=VDAC2 PE=2 SV=2 - [VDAC2_BOVIN]	3.92e-42	0.624556
	Q02367	NADH dehydrogenase [ubiquinone] 1 beta subcomplex subunit 6 OS=Bos taurus GN=NDUFB6 PE=1 SV=2 - [NDUB6_BOVIN]	1.4e-06	0.494988
	Q0VCY0	Sarcoplasmic/endoplasmic reticulum calcium ATPase 1 OS=Bos taurus GN=ATP2A1 PE=1 SV=1 - [AT2A1_BOVIN]	1.79e-169	0.530067
	Q28851	ATP synthase subunit f, mitochondrial OS=Bos taurus GN=ATP5J2 PE=1 SV=3 - [ATPK_BOVIN]	0.0451573	0.60289
	Q2KJI7	AFG3-like protein 2 OS=Bos taurus GN=AFG3L2 PE=2 SV=1 - [AFG32_BOVIN]	0.000678653	0.577909
	Q3SZX4	Carbonic anhydrase 3 OS=Bos taurus GN=CA3 PE=2 SV=3 - [CAH3_BOVIN]	1.57e-193	0.477487
	Q3T0I5	Mitochondrial fission 1 protein OS=Bos taurus GN=FIS1 PE=2 SV=1 - [FIS1_BOVIN]	2.58e-06	0.646204
	Q5E946	Protein/nucleic acid deglycase DJ-1 OS=Bos taurus GN=PARK7 PE=2 SV=1 - [PARK7_BOVIN]	3.04e-07	0.570141
	Q862H6	Similar to ATP synthase proteolipid P2 (Fragment) OS=Bos taurus PE=2 SV=1 - [Q862H6_BOVIN]	0.00541389	0.506297
	Q8HXG5	NADH dehydrogenase [ubiquinone] 1 beta subcomplex subunit 11, mitochondrial OS=Bos taurus GN=NDUFB11 PE=1 SV=2 - [NDUBB_BOVIN]	0.0387322	0.658924
	Q95123	Succinate dehydrogenase [ubiquinone] cytochrome b small subunit, mitochondrial OS=Bos taurus GN=SDHD PE=2 SV=2 - [DHSD_BOVIN]	6.1e-06	0.651413
	Q9MZ13	Voltage-dependent anion-selective channel protein 3 OS=Bos taurus GN=VDAC3 PE=2 SV=1 - [VDAC3_BOVIN]	1.54e-39	0.585278
GO:0009295	nucleoid	0.156652	10	2	P68002,Q9MZ13,
	Accession	Description	p_value	1_6
	P68002	Voltage-dependent anion-selective channel protein 2 OS=Bos taurus GN=VDAC2 PE=2 SV=2 - [VDAC2_BOVIN]	3.92e-42	0.624556
	Q9MZ13	Voltage-dependent anion-selective channel protein 3 OS=Bos taurus GN=VDAC3 PE=2 SV=1 - [VDAC3_BOVIN]	1.54e-39	0.585278
GO:0044430	cytoskeletal part	0.85269	209	12	A6QLS9,A6QNZ7,E1BI79,F1MKE7,F1MWR8,F1N2G0,G3MYN5,P00517,P02722,Q17R10,Q3SZE5,Q8MKH8,
	Accession	Description	p_value	1_6
	A6QLS9	RAB10 protein OS=Bos taurus GN=RAB10 PE=1 SV=1 - [A6QLS9_BOVIN]	0.0432797	0.371333
	A6QNZ7	Keratin 10 (Epidermolytic hyperkeratosis; keratosis palmaris et plantaris) OS=Bos taurus GN=KRT10 PE=2 SV=1 - [A6QNZ7_BOVIN]	0.0113677	0.631961
	E1BI79	APC2, WNT signaling pathway regulator OS=Bos taurus GN=APC2 PE=4 SV=2 - [E1BI79_BOVIN]	0.000195751	1.51343
	F1MKE7	Uncharacterized protein OS=Bos taurus GN=KRT6C PE=3 SV=2 - [F1MKE7_BOVIN]	0.00478789	0.556754
	F1MWR8	T-complex protein 1 subunit eta OS=Bos taurus GN=CCT7 PE=3 SV=2 - [F1MWR8_BOVIN]	4.05e-05	1.62866
	F1N2G0	Uncharacterized protein OS=Bos taurus PE=3 SV=2 - [F1N2G0_BOVIN]	0.035294	0.353778
	G3MYN5	Uncharacterized protein OS=Bos taurus GN=TNNI1 PE=4 SV=1 - [G3MYN5_BOVIN]	0.00046226	0.522409
	P00517	cAMP-dependent protein kinase catalytic subunit alpha OS=Bos taurus GN=PRKACA PE=1 SV=3 - [KAPCA_BOVIN]	0.00285667	0.527609
	P02722	ADP/ATP translocase 1 OS=Bos taurus GN=SLC25A4 PE=1 SV=3 - [ADT1_BOVIN]	8.6e-90	0.344935
	Q17R10	Actin filament-associated protein 1-like 2 OS=Bos taurus GN=AFAP1L2 PE=2 SV=1 - [AF1L2_BOVIN]	3.85e-11	1.64846
	Q3SZE5	Myosin regulatory light chain 2, ventricular/cardiac muscle isoform OS=Bos taurus GN=MYL2 PE=1 SV=1 - [MLRV_BOVIN]	0.00137699	1.7452
	Q8MKH8	Troponin T fast skeletal muscle type OS=Bos taurus GN=Tnnt3 PE=2 SV=1 - [Q8MKH8_BOVIN]	7.7e-08	1.58583
GO:0045095	keratin filament	0.0627907	6	2	A6QNZ7,F1MKE7,
	Accession	Description	p_value	1_6
	A6QNZ7	Keratin 10 (Epidermolytic hyperkeratosis; keratosis palmaris et plantaris) OS=Bos taurus GN=KRT10 PE=2 SV=1 - [A6QNZ7_BOVIN]	0.0113677	0.631961
	F1MKE7	Uncharacterized protein OS=Bos taurus GN=KRT6C PE=3 SV=2 - [F1MKE7_BOVIN]	0.00478789	0.556754
GO:0000792	heterochromatin	0.44915	8	1	F1MWR8,
	Accession	Description	p_value	1_6
	F1MWR8	T-complex protein 1 subunit eta OS=Bos taurus GN=CCT7 PE=3 SV=2 - [F1MWR8_BOVIN]	4.05e-05	1.62866
GO:0033177	proton-transporting two-sector ATPase complex, proton-transporting domain	0.0627907	6	2	Q28851,Q862H6,
	Accession	Description	p_value	1_6
	Q28851	ATP synthase subunit f, mitochondrial OS=Bos taurus GN=ATP5J2 PE=1 SV=3 - [ATPK_BOVIN]	0.0451573	0.60289
	Q862H6	Similar to ATP synthase proteolipid P2 (Fragment) OS=Bos taurus PE=2 SV=1 - [Q862H6_BOVIN]	0.00541389	0.506297
GO:0031981	nuclear lumen	0.902551	221	12	A1A4R1,A5D954,A6QLS9,E1BDM8,F1MGF2,F1MWR8,F1MX12,G3X807,P30404,Q02367,Q2KJI7,Q5E946,
	Accession	Description	p_value	1_6
	A1A4R1	Histone H2A type 2-C OS=Bos taurus GN=HIST2H2AC PE=2 SV=1 - [H2A2C_BOVIN]	0.0054494	0.465383
	A5D954	Solute carrier family 25 (Mitochondrial carrier; oxoglutarate carrier), member 11 (Fragment) OS=Bos taurus GN=SLC25A11 PE=2 SV=1 - [A5D954_BOVIN]	1.96e-16	0.621104
	A6QLS9	RAB10 protein OS=Bos taurus GN=RAB10 PE=1 SV=1 - [A6QLS9_BOVIN]	0.0432797	0.371333
	E1BDM8	DEAD-box helicase 6 OS=Bos taurus GN=DDX6 PE=1 SV=1 - [E1BDM8_BOVIN]	5.05e-07	0.662361
	F1MGF2	Chromodomain helicase DNA binding protein 1 OS=Bos taurus GN=CHD1 PE=4 SV=2 - [F1MGF2_BOVIN]	9.41e-08	0.210937
	F1MWR8	T-complex protein 1 subunit eta OS=Bos taurus GN=CCT7 PE=3 SV=2 - [F1MWR8_BOVIN]	4.05e-05	1.62866
	F1MX12	Ankyrin repeat domain 2 OS=Bos taurus GN=ANKRD2 PE=4 SV=2 - [F1MX12_BOVIN]	0.000751893	0.547429
	G3X807	Histone H4 OS=Bos taurus PE=3 SV=1 - [G3X807_BOVIN]	3.49e-08	0.500771
	P30404	Peptidyl-prolyl cis-trans isomerase F, mitochondrial OS=Bos taurus GN=PPIF PE=1 SV=3 - [PPIF_BOVIN]	5.94e-08	2.05973
	Q02367	NADH dehydrogenase [ubiquinone] 1 beta subcomplex subunit 6 OS=Bos taurus GN=NDUFB6 PE=1 SV=2 - [NDUB6_BOVIN]	1.4e-06	0.494988
	Q2KJI7	AFG3-like protein 2 OS=Bos taurus GN=AFG3L2 PE=2 SV=1 - [AFG32_BOVIN]	0.000678653	0.577909
	Q5E946	Protein/nucleic acid deglycase DJ-1 OS=Bos taurus GN=PARK7 PE=2 SV=1 - [PARK7_BOVIN]	3.04e-07	0.570141
GO:0005779	integral component of peroxisomal membrane	0.0715726	1	1	Q3T0I5,
	Accession	Description	p_value	1_6
	Q3T0I5	Mitochondrial fission 1 protein OS=Bos taurus GN=FIS1 PE=2 SV=1 - [FIS1_BOVIN]	2.58e-06	0.646204
GO:0030135	coated vesicle	0.591934	12	1	A6QLS9,
	Accession	Description	p_value	1_6
	A6QLS9	RAB10 protein OS=Bos taurus GN=RAB10 PE=1 SV=1 - [A6QLS9_BOVIN]	0.0432797	0.371333
GO:0032993	protein-DNA complex	0.0292861	10	3	A1A4R1,F1MGF2,G3X807,
	Accession	Description	p_value	1_6
	A1A4R1	Histone H2A type 2-C OS=Bos taurus GN=HIST2H2AC PE=2 SV=1 - [H2A2C_BOVIN]	0.0054494	0.465383
	F1MGF2	Chromodomain helicase DNA binding protein 1 OS=Bos taurus GN=CHD1 PE=4 SV=2 - [F1MGF2_BOVIN]	9.41e-08	0.210937
	G3X807	Histone H4 OS=Bos taurus PE=3 SV=1 - [G3X807_BOVIN]	3.49e-08	0.500771
GO:0005865	striated muscle thin filament	0.545597	25	2	G3MYN5,Q8MKH8,
	Accession	Description	p_value	1_6
	G3MYN5	Uncharacterized protein OS=Bos taurus GN=TNNI1 PE=4 SV=1 - [G3MYN5_BOVIN]	0.00046226	0.522409
	Q8MKH8	Troponin T fast skeletal muscle type OS=Bos taurus GN=Tnnt3 PE=2 SV=1 - [Q8MKH8_BOVIN]	7.7e-08	1.58583
GO:0005759	mitochondrial matrix	0.613323	73	5	C0LSL0,P30404,P68002,Q5E946,Q9MZ13,
	Accession	Description	p_value	1_6
	C0LSL0	Heart fatty acid-binding protein OS=Bos taurus GN=H-FABP PE=2 SV=1 - [C0LSL0_BOVIN]	2.33e-32	0.658106
	P30404	Peptidyl-prolyl cis-trans isomerase F, mitochondrial OS=Bos taurus GN=PPIF PE=1 SV=3 - [PPIF_BOVIN]	5.94e-08	2.05973
	P68002	Voltage-dependent anion-selective channel protein 2 OS=Bos taurus GN=VDAC2 PE=2 SV=2 - [VDAC2_BOVIN]	3.92e-42	0.624556
	Q5E946	Protein/nucleic acid deglycase DJ-1 OS=Bos taurus GN=PARK7 PE=2 SV=1 - [PARK7_BOVIN]	3.04e-07	0.570141
	Q9MZ13	Voltage-dependent anion-selective channel protein 3 OS=Bos taurus GN=VDAC3 PE=2 SV=1 - [VDAC3_BOVIN]	1.54e-39	0.585278
GO:0097730	non-motile cilium	0.525812	10	1	A6QLS9,
	Accession	Description	p_value	1_6
	A6QLS9	RAB10 protein OS=Bos taurus GN=RAB10 PE=1 SV=1 - [A6QLS9_BOVIN]	0.0432797	0.371333
GO:0031227	intrinsic component of endoplasmic reticulum membrane	0.319543	16	2	Q3ZCD7,Q6IM73,
	Accession	Description	p_value	1_6
	Q3ZCD7	Very-long-chain enoyl-CoA reductase OS=Bos taurus GN=TECR PE=2 SV=1 - [TECR_BOVIN]	0.000173837	0.542888
	Q6IM73	Reticulon OS=Bos taurus GN=RTN2 PE=2 SV=1 - [Q6IM73_BOVIN]	2.46e-13	0.609149
GO:0099503	secretory vesicle	0.187942	43	5	A6QLS9,F1MWR8,P00517,P68002,Q9MZ13,
	Accession	Description	p_value	1_6
	A6QLS9	RAB10 protein OS=Bos taurus GN=RAB10 PE=1 SV=1 - [A6QLS9_BOVIN]	0.0432797	0.371333
	F1MWR8	T-complex protein 1 subunit eta OS=Bos taurus GN=CCT7 PE=3 SV=2 - [F1MWR8_BOVIN]	4.05e-05	1.62866
	P00517	cAMP-dependent protein kinase catalytic subunit alpha OS=Bos taurus GN=PRKACA PE=1 SV=3 - [KAPCA_BOVIN]	0.00285667	0.527609
	P68002	Voltage-dependent anion-selective channel protein 2 OS=Bos taurus GN=VDAC2 PE=2 SV=2 - [VDAC2_BOVIN]	3.92e-42	0.624556
	Q9MZ13	Voltage-dependent anion-selective channel protein 3 OS=Bos taurus GN=VDAC3 PE=2 SV=1 - [VDAC3_BOVIN]	1.54e-39	0.585278
GO:1902911	protein kinase complex	0.488896	9	1	F1MFX9,
	Accession	Description	p_value	1_6
	F1MFX9	Uncharacterized protein OS=Bos taurus GN=LOC504219 PE=4 SV=1 - [F1MFX9_BOVIN]	8.41e-06	1.86047
GO:0098984	neuron to neuron synapse	0.808336	22	1	Q6IM73,
	Accession	Description	p_value	1_6
	Q6IM73	Reticulon OS=Bos taurus GN=RTN2 PE=2 SV=1 - [Q6IM73_BOVIN]	2.46e-13	0.609149
GO:0044441	ciliary part	0.608897	28	2	A6QLS9,P00517,
	Accession	Description	p_value	1_6
	A6QLS9	RAB10 protein OS=Bos taurus GN=RAB10 PE=1 SV=1 - [A6QLS9_BOVIN]	0.0432797	0.371333
	P00517	cAMP-dependent protein kinase catalytic subunit alpha OS=Bos taurus GN=PRKACA PE=1 SV=3 - [KAPCA_BOVIN]	0.00285667	0.527609
GO:0120025	plasma membrane bounded cell projection	0.518666	164	12	A6QLS9,B0JYN3,E1BI79,F1MDM4,F1MWR8,F1N2P7,P00517,P02722,Q17R10,Q2KJI7,Q3SZE5,Q5E946,
	Accession	Description	p_value	1_6
	A6QLS9	RAB10 protein OS=Bos taurus GN=RAB10 PE=1 SV=1 - [A6QLS9_BOVIN]	0.0432797	0.371333
	B0JYN3	L-lactate dehydrogenase OS=Bos taurus GN=LDHB PE=2 SV=1 - [B0JYN3_BOVIN]	1.76e-14	0.564657
	E1BI79	APC2, WNT signaling pathway regulator OS=Bos taurus GN=APC2 PE=4 SV=2 - [E1BI79_BOVIN]	0.000195751	1.51343
	F1MDM4	Receptor expression-enhancing protein OS=Bos taurus GN=REEP5 PE=3 SV=1 - [F1MDM4_BOVIN]	0.000823581	0.643708
	F1MWR8	T-complex protein 1 subunit eta OS=Bos taurus GN=CCT7 PE=3 SV=2 - [F1MWR8_BOVIN]	4.05e-05	1.62866
	F1N2P7	Uncharacterized protein OS=Bos taurus GN=PLXNA4 PE=4 SV=2 - [F1N2P7_BOVIN]	6.32e-05	0.575236
	P00517	cAMP-dependent protein kinase catalytic subunit alpha OS=Bos taurus GN=PRKACA PE=1 SV=3 - [KAPCA_BOVIN]	0.00285667	0.527609
	P02722	ADP/ATP translocase 1 OS=Bos taurus GN=SLC25A4 PE=1 SV=3 - [ADT1_BOVIN]	8.6e-90	0.344935
	Q17R10	Actin filament-associated protein 1-like 2 OS=Bos taurus GN=AFAP1L2 PE=2 SV=1 - [AF1L2_BOVIN]	3.85e-11	1.64846
	Q2KJI7	AFG3-like protein 2 OS=Bos taurus GN=AFG3L2 PE=2 SV=1 - [AFG32_BOVIN]	0.000678653	0.577909
	Q3SZE5	Myosin regulatory light chain 2, ventricular/cardiac muscle isoform OS=Bos taurus GN=MYL2 PE=1 SV=1 - [MLRV_BOVIN]	0.00137699	1.7452
	Q5E946	Protein/nucleic acid deglycase DJ-1 OS=Bos taurus GN=PARK7 PE=2 SV=1 - [PARK7_BOVIN]	3.04e-07	0.570141
GO:0098588	bounding membrane of organelle	0.183208	102	10	A6QLS9,E1BDQ4,E1BJN9,F1MN23,F1MPR3,P68002,Q0VCY0,Q3T0I5,Q6IM73,Q9MZ13,
	Accession	Description	p_value	1_6
	A6QLS9	RAB10 protein OS=Bos taurus GN=RAB10 PE=1 SV=1 - [A6QLS9_BOVIN]	0.0432797	0.371333
	E1BDQ4	Uncharacterized protein OS=Bos taurus GN=RYR1 PE=4 SV=2 - [E1BDQ4_BOVIN]	2.42e-15	0.475759
	E1BJN9	Phospholipase D family member 5 OS=Bos taurus GN=PLD5 PE=4 SV=2 - [E1BJN9_BOVIN]	0.00120872	1.67154
	F1MN23	Dehydrogenase/reductase SDR family member 7B OS=Bos taurus GN=DHRS7B PE=3 SV=1 - [F1MN23_BOVIN]	8.16e-05	0.580383
	F1MPR3	Calcium-transporting ATPase OS=Bos taurus GN=ATP2A2 PE=3 SV=2 - [F1MPR3_BOVIN]	1.26e-58	0.532535
	P68002	Voltage-dependent anion-selective channel protein 2 OS=Bos taurus GN=VDAC2 PE=2 SV=2 - [VDAC2_BOVIN]	3.92e-42	0.624556
	Q0VCY0	Sarcoplasmic/endoplasmic reticulum calcium ATPase 1 OS=Bos taurus GN=ATP2A1 PE=1 SV=1 - [AT2A1_BOVIN]	1.79e-169	0.530067
	Q3T0I5	Mitochondrial fission 1 protein OS=Bos taurus GN=FIS1 PE=2 SV=1 - [FIS1_BOVIN]	2.58e-06	0.646204
	Q6IM73	Reticulon OS=Bos taurus GN=RTN2 PE=2 SV=1 - [Q6IM73_BOVIN]	2.46e-13	0.609149
	Q9MZ13	Voltage-dependent anion-selective channel protein 3 OS=Bos taurus GN=VDAC3 PE=2 SV=1 - [VDAC3_BOVIN]	1.54e-39	0.585278
GO:0071817	MMXD complex	0.0715726	1	1	P02722,
	Accession	Description	p_value	1_6
	P02722	ADP/ATP translocase 1 OS=Bos taurus GN=SLC25A4 PE=1 SV=3 - [ADT1_BOVIN]	8.6e-90	0.344935
GO:0034703	cation channel complex	0.720056	17	1	E1BDQ4,
	Accession	Description	p_value	1_6
	E1BDQ4	Uncharacterized protein OS=Bos taurus GN=RYR1 PE=4 SV=2 - [E1BDQ4_BOVIN]	2.42e-15	0.475759
GO:0045263	proton-transporting ATP synthase complex, coupling factor F(o)	0.0627907	6	2	Q28851,Q862H6,
	Accession	Description	p_value	1_6
	Q28851	ATP synthase subunit f, mitochondrial OS=Bos taurus GN=ATP5J2 PE=1 SV=3 - [ATPK_BOVIN]	0.0451573	0.60289
	Q862H6	Similar to ATP synthase proteolipid P2 (Fragment) OS=Bos taurus PE=2 SV=1 - [Q862H6_BOVIN]	0.00541389	0.506297
GO:0098573	intrinsic component of mitochondrial membrane	0.000538495	11	5	E1BD64,P02722,P12234-2,Q2KJI7,Q3T0I5,
[truncated: 1,084 more rows]

## Sheet: Biological Process
Term	Description	P-value	# in background	# in different	Protein involve
GO:0019430	removal of superoxide radicals	0.310711	5	1	Q5E946,
	Accession	Description	p_value	1_6
	Q5E946	Protein/nucleic acid deglycase DJ-1 OS=Bos taurus GN=PARK7 PE=2 SV=1 - [PARK7_BOVIN]	3.04e-07	0.570141
GO:0036481	intrinsic apoptotic signaling pathway in response to hydrogen peroxide	0.0715726	1	1	Q5E946,
	Accession	Description	p_value	1_6
	Q5E946	Protein/nucleic acid deglycase DJ-1 OS=Bos taurus GN=PARK7 PE=2 SV=1 - [PARK7_BOVIN]	3.04e-07	0.570141
GO:0006904	vesicle docking involved in exocytosis	0.0715726	1	1	A6QLS9,
	Accession	Description	p_value	1_6
	A6QLS9	RAB10 protein OS=Bos taurus GN=RAB10 PE=1 SV=1 - [A6QLS9_BOVIN]	0.0432797	0.371333
GO:0031399	regulation of protein modification process	0.93275	115	5	C0LSL0,F1MFX9,F1MK91,P02666,Q5E946,
	Accession	Description	p_value	1_6
	C0LSL0	Heart fatty acid-binding protein OS=Bos taurus GN=H-FABP PE=2 SV=1 - [C0LSL0_BOVIN]	2.33e-32	0.658106
	F1MFX9	Uncharacterized protein OS=Bos taurus GN=LOC504219 PE=4 SV=1 - [F1MFX9_BOVIN]	8.41e-06	1.86047
	F1MK91	Hedgehog acyltransferase like OS=Bos taurus GN=HHATL PE=3 SV=2 - [F1MK91_BOVIN]	8.35e-06	0.623101
	P02666	Beta-casein OS=Bos taurus GN=CSN2 PE=1 SV=2 - [CASB_BOVIN]	0.000202761	1.96367
	Q5E946	Protein/nucleic acid deglycase DJ-1 OS=Bos taurus GN=PARK7 PE=2 SV=1 - [PARK7_BOVIN]	3.04e-07	0.570141
GO:0002793	positive regulation of peptide secretion	0.399871	19	2	E1BD64,F1MX12,
	Accession	Description	p_value	1_6
	E1BD64	Mitochondrial pyruvate carrier OS=Bos taurus GN=MPC2 PE=3 SV=2 - [E1BD64_BOVIN]	0.000903028	0.612417
	F1MX12	Ankyrin repeat domain 2 OS=Bos taurus GN=ANKRD2 PE=4 SV=2 - [F1MX12_BOVIN]	0.000751893	0.547429
GO:0008283	cell proliferation	0.217046	106	10	A1A4R1,C0LSL0,E1BI79,F1MKE7,F1MX12,F1N2P7,P00517,P02722,Q2KJI7,Q6IM73,
	Accession	Description	p_value	1_6
	A1A4R1	Histone H2A type 2-C OS=Bos taurus GN=HIST2H2AC PE=2 SV=1 - [H2A2C_BOVIN]	0.0054494	0.465383
	C0LSL0	Heart fatty acid-binding protein OS=Bos taurus GN=H-FABP PE=2 SV=1 - [C0LSL0_BOVIN]	2.33e-32	0.658106
	E1BI79	APC2, WNT signaling pathway regulator OS=Bos taurus GN=APC2 PE=4 SV=2 - [E1BI79_BOVIN]	0.000195751	1.51343
	F1MKE7	Uncharacterized protein OS=Bos taurus GN=KRT6C PE=3 SV=2 - [F1MKE7_BOVIN]	0.00478789	0.556754
	F1MX12	Ankyrin repeat domain 2 OS=Bos taurus GN=ANKRD2 PE=4 SV=2 - [F1MX12_BOVIN]	0.000751893	0.547429
	F1N2P7	Uncharacterized protein OS=Bos taurus GN=PLXNA4 PE=4 SV=2 - [F1N2P7_BOVIN]	6.32e-05	0.575236
	P00517	cAMP-dependent protein kinase catalytic subunit alpha OS=Bos taurus GN=PRKACA PE=1 SV=3 - [KAPCA_BOVIN]	0.00285667	0.527609
	P02722	ADP/ATP translocase 1 OS=Bos taurus GN=SLC25A4 PE=1 SV=3 - [ADT1_BOVIN]	8.6e-90	0.344935
	Q2KJI7	AFG3-like protein 2 OS=Bos taurus GN=AFG3L2 PE=2 SV=1 - [AFG32_BOVIN]	0.000678653	0.577909
	Q6IM73	Reticulon OS=Bos taurus GN=RTN2 PE=2 SV=1 - [Q6IM73_BOVIN]	2.46e-13	0.609149
GO:0048483	autonomic nervous system development	0.0715726	1	1	F1N2P7,
	Accession	Description	p_value	1_6
	F1N2P7	Uncharacterized protein OS=Bos taurus GN=PLXNA4 PE=4 SV=2 - [F1N2P7_BOVIN]	6.32e-05	0.575236
GO:0007051	spindle organization	0.887615	29	1	F1MGF2,
	Accession	Description	p_value	1_6
	F1MGF2	Chromodomain helicase DNA binding protein 1 OS=Bos taurus GN=CHD1 PE=4 SV=2 - [F1MGF2_BOVIN]	9.41e-08	0.210937
GO:0051934	catecholamine uptake involved in synaptic transmission	0.0715726	1	1	Q5E946,
	Accession	Description	p_value	1_6
	Q5E946	Protein/nucleic acid deglycase DJ-1 OS=Bos taurus GN=PARK7 PE=2 SV=1 - [PARK7_BOVIN]	3.04e-07	0.570141
GO:0051091	positive regulation of DNA binding transcription factor activity	0.674434	15	1	Q5E946,
	Accession	Description	p_value	1_6
	Q5E946	Protein/nucleic acid deglycase DJ-1 OS=Bos taurus GN=PARK7 PE=2 SV=1 - [PARK7_BOVIN]	3.04e-07	0.570141
GO:0061045	negative regulation of wound healing	0.674434	15	1	P00517,
	Accession	Description	p_value	1_6
	P00517	cAMP-dependent protein kinase catalytic subunit alpha OS=Bos taurus GN=PRKACA PE=1 SV=3 - [KAPCA_BOVIN]	0.00285667	0.527609
GO:0033045	regulation of sister chromatid segregation	0.199903	3	1	E1BF47,
	Accession	Description	p_value	1_6
	E1BF47	Translocated promoter region, nuclear basket protein OS=Bos taurus GN=TPR PE=4 SV=1 - [E1BF47_BOVIN]	9.82e-05	0.547795
GO:0007605	sensory perception of sound	0.740441	18	1	F1MGF2,
	Accession	Description	p_value	1_6
	F1MGF2	Chromodomain helicase DNA binding protein 1 OS=Bos taurus GN=CHD1 PE=4 SV=2 - [F1MGF2_BOVIN]	9.41e-08	0.210937
GO:0042417	dopamine metabolic process	0.13809	2	1	Q5E946,
	Accession	Description	p_value	1_6
	Q5E946	Protein/nucleic acid deglycase DJ-1 OS=Bos taurus GN=PARK7 PE=2 SV=1 - [PARK7_BOVIN]	3.04e-07	0.570141
GO:0046496	nicotinamide nucleotide metabolic process	0.502404	37	3	E1BD64,F1MFX9,P11024,
	Accession	Description	p_value	1_6
	E1BD64	Mitochondrial pyruvate carrier OS=Bos taurus GN=MPC2 PE=3 SV=2 - [E1BD64_BOVIN]	0.000903028	0.612417
	F1MFX9	Uncharacterized protein OS=Bos taurus GN=LOC504219 PE=4 SV=1 - [F1MFX9_BOVIN]	8.41e-06	1.86047
	P11024	NAD(P) transhydrogenase, mitochondrial OS=Bos taurus GN=NNT PE=1 SV=3 - [NNTM_BOVIN]	2.61e-49	0.654806
GO:0021915	neural tube development	0.156652	10	2	F1N2P7,P00517,
	Accession	Description	p_value	1_6
	F1N2P7	Uncharacterized protein OS=Bos taurus GN=PLXNA4 PE=4 SV=2 - [F1N2P7_BOVIN]	6.32e-05	0.575236
	P00517	cAMP-dependent protein kinase catalytic subunit alpha OS=Bos taurus GN=PRKACA PE=1 SV=3 - [KAPCA_BOVIN]	0.00285667	0.527609
GO:1901798	positive regulation of signal transduction by p53 class mediator	0.199903	3	1	F1MX12,
	Accession	Description	p_value	1_6
	F1MX12	Ankyrin repeat domain 2 OS=Bos taurus GN=ANKRD2 PE=4 SV=2 - [F1MX12_BOVIN]	0.000751893	0.547429
GO:0008584	male gonad development	0.406359	7	1	A6QLS9,
	Accession	Description	p_value	1_6
	A6QLS9	RAB10 protein OS=Bos taurus GN=RAB10 PE=1 SV=1 - [A6QLS9_BOVIN]	0.0432797	0.371333
GO:0055082	cellular chemical homeostasis	0.00969117	62	10	E1BD64,E1BDQ4,F1MGF2,F1MN23,F1MPR3,P00517,Q0VCY0,Q2KJI7,Q3SZX4,Q6IM73,
	Accession	Description	p_value	1_6
	E1BD64	Mitochondrial pyruvate carrier OS=Bos taurus GN=MPC2 PE=3 SV=2 - [E1BD64_BOVIN]	0.000903028	0.612417
	E1BDQ4	Uncharacterized protein OS=Bos taurus GN=RYR1 PE=4 SV=2 - [E1BDQ4_BOVIN]	2.42e-15	0.475759
	F1MGF2	Chromodomain helicase DNA binding protein 1 OS=Bos taurus GN=CHD1 PE=4 SV=2 - [F1MGF2_BOVIN]	9.41e-08	0.210937
	F1MN23	Dehydrogenase/reductase SDR family member 7B OS=Bos taurus GN=DHRS7B PE=3 SV=1 - [F1MN23_BOVIN]	8.16e-05	0.580383
	F1MPR3	Calcium-transporting ATPase OS=Bos taurus GN=ATP2A2 PE=3 SV=2 - [F1MPR3_BOVIN]	1.26e-58	0.532535
	P00517	cAMP-dependent protein kinase catalytic subunit alpha OS=Bos taurus GN=PRKACA PE=1 SV=3 - [KAPCA_BOVIN]	0.00285667	0.527609
	Q0VCY0	Sarcoplasmic/endoplasmic reticulum calcium ATPase 1 OS=Bos taurus GN=ATP2A1 PE=1 SV=1 - [AT2A1_BOVIN]	1.79e-169	0.530067
	Q2KJI7	AFG3-like protein 2 OS=Bos taurus GN=AFG3L2 PE=2 SV=1 - [AFG32_BOVIN]	0.000678653	0.577909
	Q3SZX4	Carbonic anhydrase 3 OS=Bos taurus GN=CA3 PE=2 SV=3 - [CAH3_BOVIN]	1.57e-193	0.477487
	Q6IM73	Reticulon OS=Bos taurus GN=RTN2 PE=2 SV=1 - [Q6IM73_BOVIN]	2.46e-13	0.609149
GO:0009156	ribonucleoside monophosphate biosynthetic process	0.312905	52	5	B0JYN3,F1MFX9,P13621,Q28851,Q862H6,
	Accession	Description	p_value	1_6
	B0JYN3	L-lactate dehydrogenase OS=Bos taurus GN=LDHB PE=2 SV=1 - [B0JYN3_BOVIN]	1.76e-14	0.564657
	F1MFX9	Uncharacterized protein OS=Bos taurus GN=LOC504219 PE=4 SV=1 - [F1MFX9_BOVIN]	8.41e-06	1.86047
	P13621	ATP synthase subunit O, mitochondrial OS=Bos taurus GN=ATP5O PE=1 SV=2 - [ATPO_BOVIN]	0.0225285	0.461533
	Q28851	ATP synthase subunit f, mitochondrial OS=Bos taurus GN=ATP5J2 PE=1 SV=3 - [ATPK_BOVIN]	0.0451573	0.60289
	Q862H6	Similar to ATP synthase proteolipid P2 (Fragment) OS=Bos taurus PE=2 SV=1 - [Q862H6_BOVIN]	0.00541389	0.506297
GO:0060123	regulation of growth hormone secretion	0.0715726	1	1	F1MGF2,
	Accession	Description	p_value	1_6
	F1MGF2	Chromodomain helicase DNA binding protein 1 OS=Bos taurus GN=CHD1 PE=4 SV=2 - [F1MGF2_BOVIN]	9.41e-08	0.210937
GO:0032368	regulation of lipid transport	0.560096	11	1	B5B3R8,
	Accession	Description	p_value	1_6
	B5B3R8	Alpha S1 casein OS=Bos taurus GN=CSN1S1 PE=2 SV=1 - [B5B3R8_BOVIN]	0.000913656	1.79272
GO:0071166	ribonucleoprotein complex localization	0.44915	8	1	E1BDM8,
	Accession	Description	p_value	1_6
	E1BDM8	DEAD-box helicase 6 OS=Bos taurus GN=DDX6 PE=1 SV=1 - [E1BDM8_BOVIN]	5.05e-07	0.662361
GO:0043604	amide biosynthetic process	0.919587	75	3	A5D954,A6QNZ7,E1BDM8,
	Accession	Description	p_value	1_6
	A5D954	Solute carrier family 25 (Mitochondrial carrier; oxoglutarate carrier), member 11 (Fragment) OS=Bos taurus GN=SLC25A11 PE=2 SV=1 - [A5D954_BOVIN]	1.96e-16	0.621104
	A6QNZ7	Keratin 10 (Epidermolytic hyperkeratosis; keratosis palmaris et plantaris) OS=Bos taurus GN=KRT10 PE=2 SV=1 - [A6QNZ7_BOVIN]	0.0113677	0.631961
	E1BDM8	DEAD-box helicase 6 OS=Bos taurus GN=DDX6 PE=1 SV=1 - [E1BDM8_BOVIN]	5.05e-07	0.662361
GO:0098743	cell aggregation	0.257342	4	1	P10522,
	Accession	Description	p_value	1_6
	P10522	Myelin protein P0 OS=Bos taurus GN=MPZ PE=1 SV=2 - [MYP0_BOVIN]	6.59e-07	0.352175
GO:0009615	response to virus	0.567448	26	2	F1MWR8,F1N7U2,
	Accession	Description	p_value	1_6
	F1MWR8	T-complex protein 1 subunit eta OS=Bos taurus GN=CCT7 PE=3 SV=2 - [F1MWR8_BOVIN]	4.05e-05	1.62866
	F1N7U2	NPL4 homolog, ubiquitin recognition factor OS=Bos taurus GN=NPLOC4 PE=4 SV=2 - [F1N7U2_BOVIN]	1.3e-07	0.23663
GO:0000038	very long-chain fatty acid metabolic process	0.310711	5	1	Q3ZCD7,
	Accession	Description	p_value	1_6
	Q3ZCD7	Very-long-chain enoyl-CoA reductase OS=Bos taurus GN=TECR PE=2 SV=1 - [TECR_BOVIN]	0.000173837	0.542888
GO:0072524	pyridine-containing compound metabolic process	0.520935	38	3	E1BD64,F1MFX9,P11024,
	Accession	Description	p_value	1_6
	E1BD64	Mitochondrial pyruvate carrier OS=Bos taurus GN=MPC2 PE=3 SV=2 - [E1BD64_BOVIN]	0.000903028	0.612417
	F1MFX9	Uncharacterized protein OS=Bos taurus GN=LOC504219 PE=4 SV=1 - [F1MFX9_BOVIN]	8.41e-06	1.86047
	P11024	NAD(P) transhydrogenase, mitochondrial OS=Bos taurus GN=NNT PE=1 SV=3 - [NNTM_BOVIN]	2.61e-49	0.654806
GO:0014724	regulation of twitch skeletal muscle contraction	0.100427	16	3	F1MPR3,F1N2G0,Q0VCY0,
	Accession	Description	p_value	1_6
	F1MPR3	Calcium-transporting ATPase OS=Bos taurus GN=ATP2A2 PE=3 SV=2 - [F1MPR3_BOVIN]	1.26e-58	0.532535
	F1N2G0	Uncharacterized protein OS=Bos taurus PE=3 SV=2 - [F1N2G0_BOVIN]	0.035294	0.353778
	Q0VCY0	Sarcoplasmic/endoplasmic reticulum calcium ATPase 1 OS=Bos taurus GN=ATP2A1 PE=1 SV=1 - [AT2A1_BOVIN]	1.79e-169	0.530067
GO:0090277	positive regulation of peptide hormone secretion	0.310711	5	1	E1BD64,
	Accession	Description	p_value	1_6
	E1BD64	Mitochondrial pyruvate carrier OS=Bos taurus GN=MPC2 PE=3 SV=2 - [E1BD64_BOVIN]	0.000903028	0.612417
GO:0045989	positive regulation of striated muscle contraction	0.0839117	7	2	F1MPR3,Q0VCY0,
	Accession	Description	p_value	1_6
	F1MPR3	Calcium-transporting ATPase OS=Bos taurus GN=ATP2A2 PE=3 SV=2 - [F1MPR3_BOVIN]	1.26e-58	0.532535
	Q0VCY0	Sarcoplasmic/endoplasmic reticulum calcium ATPase 1 OS=Bos taurus GN=ATP2A1 PE=1 SV=1 - [AT2A1_BOVIN]	1.79e-169	0.530067
GO:0033145	positive regulation of intracellular steroid hormone receptor signaling pathway	0.0715726	1	1	Q5E946,
	Accession	Description	p_value	1_6
	Q5E946	Protein/nucleic acid deglycase DJ-1 OS=Bos taurus GN=PARK7 PE=2 SV=1 - [PARK7_BOVIN]	3.04e-07	0.570141
GO:0051270	regulation of cellular component movement	0.929272	96	4	E1BDQ4,F1N2P7,P00517,Q6IM73,
	Accession	Description	p_value	1_6
	E1BDQ4	Uncharacterized protein OS=Bos taurus GN=RYR1 PE=4 SV=2 - [E1BDQ4_BOVIN]	2.42e-15	0.475759
	F1N2P7	Uncharacterized protein OS=Bos taurus GN=PLXNA4 PE=4 SV=2 - [F1N2P7_BOVIN]	6.32e-05	0.575236
	P00517	cAMP-dependent protein kinase catalytic subunit alpha OS=Bos taurus GN=PRKACA PE=1 SV=3 - [KAPCA_BOVIN]	0.00285667	0.527609
	Q6IM73	Reticulon OS=Bos taurus GN=RTN2 PE=2 SV=1 - [Q6IM73_BOVIN]	2.46e-13	0.609149
GO:1901701	cellular response to oxygen-containing compound	0.437773	101	8	A6QLS9,E1BD64,E1BDQ4,F1MX12,P00517,P30404,Q3SZX4,Q5E946,
	Accession	Description	p_value	1_6
	A6QLS9	RAB10 protein OS=Bos taurus GN=RAB10 PE=1 SV=1 - [A6QLS9_BOVIN]	0.0432797	0.371333
	E1BD64	Mitochondrial pyruvate carrier OS=Bos taurus GN=MPC2 PE=3 SV=2 - [E1BD64_BOVIN]	0.000903028	0.612417
	E1BDQ4	Uncharacterized protein OS=Bos taurus GN=RYR1 PE=4 SV=2 - [E1BDQ4_BOVIN]	2.42e-15	0.475759
	F1MX12	Ankyrin repeat domain 2 OS=Bos taurus GN=ANKRD2 PE=4 SV=2 - [F1MX12_BOVIN]	0.000751893	0.547429
	P00517	cAMP-dependent protein kinase catalytic subunit alpha OS=Bos taurus GN=PRKACA PE=1 SV=3 - [KAPCA_BOVIN]	0.00285667	0.527609
	P30404	Peptidyl-prolyl cis-trans isomerase F, mitochondrial OS=Bos taurus GN=PPIF PE=1 SV=3 - [PPIF_BOVIN]	5.94e-08	2.05973
	Q3SZX4	Carbonic anhydrase 3 OS=Bos taurus GN=CA3 PE=2 SV=3 - [CAH3_BOVIN]	1.57e-193	0.477487
	Q5E946	Protein/nucleic acid deglycase DJ-1 OS=Bos taurus GN=PARK7 PE=2 SV=1 - [PARK7_BOVIN]	3.04e-07	0.570141
GO:0021885	forebrain cell migration	0.199903	3	1	Q6IM73,
	Accession	Description	p_value	1_6
	Q6IM73	Reticulon OS=Bos taurus GN=RTN2 PE=2 SV=1 - [Q6IM73_BOVIN]	2.46e-13	0.609149
GO:1903540	establishment of protein localization to postsynaptic membrane	0.13809	2	1	A6QLS9,
	Accession	Description	p_value	1_6
	A6QLS9	RAB10 protein OS=Bos taurus GN=RAB10 PE=1 SV=1 - [A6QLS9_BOVIN]	0.0432797	0.371333
GO:1905550	regulation of protein localization to endoplasmic reticulum	0.13809	2	1	Q6IM73,
	Accession	Description	p_value	1_6
	Q6IM73	Reticulon OS=Bos taurus GN=RTN2 PE=2 SV=1 - [Q6IM73_BOVIN]	2.46e-13	0.609149
GO:0002027	regulation of heart rate	0.608897	28	2	E1BDQ4,F1N2G0,
	Accession	Description	p_value	1_6
	E1BDQ4	Uncharacterized protein OS=Bos taurus GN=RYR1 PE=4 SV=2 - [E1BDQ4_BOVIN]	2.42e-15	0.475759
	F1N2G0	Uncharacterized protein OS=Bos taurus PE=3 SV=2 - [F1N2G0_BOVIN]	0.035294	0.353778
GO:0000280	nuclear division	0.895901	30	1	E1BF47,
	Accession	Description	p_value	1_6
	E1BF47	Translocated promoter region, nuclear basket protein OS=Bos taurus GN=TPR PE=4 SV=1 - [E1BF47_BOVIN]	9.82e-05	0.547795
GO:0051657	maintenance of organelle location	0.0275873	4	2	F1MPR3,Q0VCY0,
	Accession	Description	p_value	1_6
	F1MPR3	Calcium-transporting ATPase OS=Bos taurus GN=ATP2A2 PE=3 SV=2 - [F1MPR3_BOVIN]	1.26e-58	0.532535
	Q0VCY0	Sarcoplasmic/endoplasmic reticulum calcium ATPase 1 OS=Bos taurus GN=ATP2A1 PE=1 SV=1 - [AT2A1_BOVIN]	1.79e-169	0.530067
GO:0042177	negative regulation of protein catabolic process	0.698093	16	1	Q5E946,
	Accession	Description	p_value	1_6
	Q5E946	Protein/nucleic acid deglycase DJ-1 OS=Bos taurus GN=PARK7 PE=2 SV=1 - [PARK7_BOVIN]	3.04e-07	0.570141
GO:0071407	cellular response to organic cyclic compound	0.503836	51	4	E1BDQ4,F1MPR3,Q0VCY0,Q5E946,
	Accession	Description	p_value	1_6
	E1BDQ4	Uncharacterized protein OS=Bos taurus GN=RYR1 PE=4 SV=2 - [E1BDQ4_BOVIN]	2.42e-15	0.475759
	F1MPR3	Calcium-transporting ATPase OS=Bos taurus GN=ATP2A2 PE=3 SV=2 - [F1MPR3_BOVIN]	1.26e-58	0.532535
	Q0VCY0	Sarcoplasmic/endoplasmic reticulum calcium ATPase 1 OS=Bos taurus GN=ATP2A1 PE=1 SV=1 - [AT2A1_BOVIN]	1.79e-169	0.530067
	Q5E946	Protein/nucleic acid deglycase DJ-1 OS=Bos taurus GN=PARK7 PE=2 SV=1 - [PARK7_BOVIN]	3.04e-07	0.570141
GO:0051985	negative regulation of chromosome segregation	0.0715726	1	1	E1BF47,
	Accession	Description	p_value	1_6
	E1BF47	Translocated promoter region, nuclear basket protein OS=Bos taurus GN=TPR PE=4 SV=1 - [E1BF47_BOVIN]	9.82e-05	0.547795
GO:2000276	negative regulation of oxidative phosphorylation uncoupler activity	0.257342	4	1	P30404,
	Accession	Description	p_value	1_6
	P30404	Peptidyl-prolyl cis-trans isomerase F, mitochondrial OS=Bos taurus GN=PPIF PE=1 SV=3 - [PPIF_BOVIN]	5.94e-08	2.05973
GO:0001568	blood vessel development	0.689292	64	4	F1MGF2,F1N2P7,P00517,P02639,
	Accession	Description	p_value	1_6
	F1MGF2	Chromodomain helicase DNA binding protein 1 OS=Bos taurus GN=CHD1 PE=4 SV=2 - [F1MGF2_BOVIN]	9.41e-08	0.210937
	F1N2P7	Uncharacterized protein OS=Bos taurus GN=PLXNA4 PE=4 SV=2 - [F1N2P7_BOVIN]	6.32e-05	0.575236
	P00517	cAMP-dependent protein kinase catalytic subunit alpha OS=Bos taurus GN=PRKACA PE=1 SV=3 - [KAPCA_BOVIN]	0.00285667	0.527609
	P02639	Protein S100-A1 OS=Bos taurus GN=S100A1 PE=1 SV=2 - [S10A1_BOVIN]	0.000221276	0.62474
GO:0034165	positive regulation of toll-like receptor 9 signaling pathway	0.13809	2	1	Q6IM73,
	Accession	Description	p_value	1_6
	Q6IM73	Reticulon OS=Bos taurus GN=RTN2 PE=2 SV=1 - [Q6IM73_BOVIN]	2.46e-13	0.609149
GO:0071496	cellular response to external stimulus	0.858656	26	1	F1MX12,
	Accession	Description	p_value	1_6
	F1MX12	Ankyrin repeat domain 2 OS=Bos taurus GN=ANKRD2 PE=4 SV=2 - [F1MX12_BOVIN]	0.000751893	0.547429
GO:0000303	response to superoxide	0.0839117	7	2	A5D954,Q5E946,
	Accession	Description	p_value	1_6
	A5D954	Solute carrier family 25 (Mitochondrial carrier; oxoglutarate carrier), member 11 (Fragment) OS=Bos taurus GN=SLC25A11 PE=2 SV=1 - [A5D954_BOVIN]	1.96e-16	0.621104
	Q5E946	Protein/nucleic acid deglycase DJ-1 OS=Bos taurus GN=PARK7 PE=2 SV=1 - [PARK7_BOVIN]	3.04e-07	0.570141
GO:1990169	stress response to copper ion	0.0715726	1	1	Q5E946,
	Accession	Description	p_value	1_6
	Q5E946	Protein/nucleic acid deglycase DJ-1 OS=Bos taurus GN=PARK7 PE=2 SV=1 - [PARK7_BOVIN]	3.04e-07	0.570141
GO:0030522	intracellular receptor signaling pathway	0.523008	24	2	F1N7U2,Q5E946,
	Accession	Description	p_value	1_6
	F1N7U2	NPL4 homolog, ubiquitin recognition factor OS=Bos taurus GN=NPLOC4 PE=4 SV=2 - [F1N7U2_BOVIN]	1.3e-07	0.23663
	Q5E946	Protein/nucleic acid deglycase DJ-1 OS=Bos taurus GN=PARK7 PE=2 SV=1 - [PARK7_BOVIN]	3.04e-07	0.570141
GO:0045898	regulation of RNA polymerase II transcriptional preinitiation complex assembly	0.360295	6	1	Q2KJI7,
	Accession	Description	p_value	1_6
	Q2KJI7	AFG3-like protein 2 OS=Bos taurus GN=AFG3L2 PE=2 SV=1 - [AFG32_BOVIN]	0.000678653	0.577909
GO:0086026	atrial cardiac muscle cell to AV node cell signaling	0.199903	3	1	E1BDQ4,
	Accession	Description	p_value	1_6
	E1BDQ4	Uncharacterized protein OS=Bos taurus GN=RYR1 PE=4 SV=2 - [E1BDQ4_BOVIN]	2.42e-15	0.475759
GO:0010469	regulation of signaling receptor activity	0.406359	7	1	Q5E946,
	Accession	Description	p_value	1_6
	Q5E946	Protein/nucleic acid deglycase DJ-1 OS=Bos taurus GN=PARK7 PE=2 SV=1 - [PARK7_BOVIN]	3.04e-07	0.570141
GO:0019362	pyridine nucleotide metabolic process	0.502404	37	3	E1BD64,F1MFX9,P11024,
	Accession	Description	p_value	1_6
	E1BD64	Mitochondrial pyruvate carrier OS=Bos taurus GN=MPC2 PE=3 SV=2 - [E1BD64_BOVIN]	0.000903028	0.612417
	F1MFX9	Uncharacterized protein OS=Bos taurus GN=LOC504219 PE=4 SV=1 - [F1MFX9_BOVIN]	8.41e-06	1.86047
	P11024	NAD(P) transhydrogenase, mitochondrial OS=Bos taurus GN=NNT PE=1 SV=3 - [NNTM_BOVIN]	2.61e-49	0.654806
GO:0050877	nervous system process	0.206151	68	7	C0LSL0,F1MDM4,F1MGF2,F1MPR3,P68002,Q0VCY0,Q9MZ13,
	Accession	Description	p_value	1_6
	C0LSL0	Heart fatty acid-binding protein OS=Bos taurus GN=H-FABP PE=2 SV=1 - [C0LSL0_BOVIN]	2.33e-32	0.658106
	F1MDM4	Receptor expression-enhancing protein OS=Bos taurus GN=REEP5 PE=3 SV=1 - [F1MDM4_BOVIN]	0.000823581	0.643708
	F1MGF2	Chromodomain helicase DNA binding protein 1 OS=Bos taurus GN=CHD1 PE=4 SV=2 - [F1MGF2_BOVIN]	9.41e-08	0.210937
	F1MPR3	Calcium-transporting ATPase OS=Bos taurus GN=ATP2A2 PE=3 SV=2 - [F1MPR3_BOVIN]	1.26e-58	0.532535
	P68002	Voltage-dependent anion-selective channel protein 2 OS=Bos taurus GN=VDAC2 PE=2 SV=2 - [VDAC2_BOVIN]	3.92e-42	0.624556
	Q0VCY0	Sarcoplasmic/endoplasmic reticulum calcium ATPase 1 OS=Bos taurus GN=ATP2A1 PE=1 SV=1 - [AT2A1_BOVIN]	1.79e-169	0.530067
	Q9MZ13	Voltage-dependent anion-selective channel protein 3 OS=Bos taurus GN=VDAC3 PE=2 SV=1 - [VDAC3_BOVIN]	1.54e-39	0.585278
GO:1903167	regulation of pyrroline-5-carboxylate reductase activity	0.0715726	1	1	Q5E946,
	Accession	Description	p_value	1_6
	Q5E946	Protein/nucleic acid deglycase DJ-1 OS=Bos taurus GN=PARK7 PE=2 SV=1 - [PARK7_BOVIN]	3.04e-07	0.570141
GO:0048730	epidermis morphogenesis	0.199903	3	1	A6QNZ7,
	Accession	Description	p_value	1_6
	A6QNZ7	Keratin 10 (Epidermolytic hyperkeratosis; keratosis palmaris et plantaris) OS=Bos taurus GN=KRT10 PE=2 SV=1 - [A6QNZ7_BOVIN]	0.0113677	0.631961
GO:2001267	regulation of cysteine-type endopeptidase activity involved in apoptotic signaling pathway	0.13809	2	1	Q5E946,
	Accession	Description	p_value	1_6
	Q5E946	Protein/nucleic acid deglycase DJ-1 OS=Bos taurus GN=PARK7 PE=2 SV=1 - [PARK7_BOVIN]	3.04e-07	0.570141
GO:0072359	circulatory system development	0.424792	127	10	E1BDQ4,F1MGF2,F1MX12,F1N2G0,F1N2P7,G3MYN5,P00517,P02639,Q3SZE5,Q6IM73,
	Accession	Description	p_value	1_6
	E1BDQ4	Uncharacterized protein OS=Bos taurus GN=RYR1 PE=4 SV=2 - [E1BDQ4_BOVIN]	2.42e-15	0.475759
	F1MGF2	Chromodomain helicase DNA binding protein 1 OS=Bos taurus GN=CHD1 PE=4 SV=2 - [F1MGF2_BOVIN]	9.41e-08	0.210937
	F1MX12	Ankyrin repeat domain 2 OS=Bos taurus GN=ANKRD2 PE=4 SV=2 - [F1MX12_BOVIN]	0.000751893	0.547429
	F1N2G0	Uncharacterized protein OS=Bos taurus PE=3 SV=2 - [F1N2G0_BOVIN]	0.035294	0.353778
	F1N2P7	Uncharacterized protein OS=Bos taurus GN=PLXNA4 PE=4 SV=2 - [F1N2P7_BOVIN]	6.32e-05	0.575236
	G3MYN5	Uncharacterized protein OS=Bos taurus GN=TNNI1 PE=4 SV=1 - [G3MYN5_BOVIN]	0.00046226	0.522409
	P00517	cAMP-dependent protein kinase catalytic subunit alpha OS=Bos taurus GN=PRKACA PE=1 SV=3 - [KAPCA_BOVIN]	0.00285667	0.527609
	P02639	Protein S100-A1 OS=Bos taurus GN=S100A1 PE=1 SV=2 - [S10A1_BOVIN]	0.000221276	0.62474
	Q3SZE5	Myosin regulatory light chain 2, ventricular/cardiac muscle isoform OS=Bos taurus GN=MYL2 PE=1 SV=1 - [MLRV_BOVIN]	0.00137699	1.7452
	Q6IM73	Reticulon OS=Bos taurus GN=RTN2 PE=2 SV=1 - [Q6IM73_BOVIN]	2.46e-13	0.609149
GO:0042698	ovulation cycle	0.310711	5	1	B5B3R8,
	Accession	Description	p_value	1_6
	B5B3R8	Alpha S1 casein OS=Bos taurus GN=CSN1S1 PE=2 SV=1 - [B5B3R8_BOVIN]	0.000913656	1.79272
GO:1903115	regulation of actin filament-based movement	0.44915	8	1	E1BDQ4,
	Accession	Description	p_value	1_6
	E1BDQ4	Uncharacterized protein OS=Bos taurus GN=RYR1 PE=4 SV=2 - [E1BDQ4_BOVIN]	2.42e-15	0.475759
GO:1904872	regulation of telomerase RNA localization to Cajal body	0.406359	7	1	F1MWR8,
	Accession	Description	p_value	1_6
	F1MWR8	T-complex protein 1 subunit eta OS=Bos taurus GN=CCT7 PE=3 SV=2 - [F1MWR8_BOVIN]	4.05e-05	1.62866
GO:1902287	semaphorin-plexin signaling pathway involved in axon guidance	0.0715726	1	1	F1N2P7,
	Accession	Description	p_value	1_6
	F1N2P7	Uncharacterized protein OS=Bos taurus GN=PLXNA4 PE=4 SV=2 - [F1N2P7_BOVIN]	6.32e-05	0.575236
GO:0043496	regulation of protein homodimerization activity	0.525812	10	1	Q5E946,
	Accession	Description	p_value	1_6
	Q5E946	Protein/nucleic acid deglycase DJ-1 OS=Bos taurus GN=PARK7 PE=2 SV=1 - [PARK7_BOVIN]	3.04e-07	0.570141
GO:0043297	apical junction assembly	0.44915	8	1	A6QLS9,
	Accession	Description	p_value	1_6
	A6QLS9	RAB10 protein OS=Bos taurus GN=RAB10 PE=1 SV=1 - [A6QLS9_BOVIN]	0.0432797	0.371333
GO:0060324	face development	0.560096	11	1	F1MGF2,
	Accession	Description	p_value	1_6
	F1MGF2	Chromodomain helicase DNA binding protein 1 OS=Bos taurus GN=CHD1 PE=4 SV=2 - [F1MGF2_BOVIN]	9.41e-08	0.210937
GO:0032989	cellular component morphogenesis	0.961455	144	6	A6QLS9,F1N2G0,F1N2P7,Q2KJI7,Q6IM73,Q8MKH8,
	Accession	Description	p_value	1_6
	A6QLS9	RAB10 protein OS=Bos taurus GN=RAB10 PE=1 SV=1 - [A6QLS9_BOVIN]	0.0432797	0.371333
	F1N2G0	Uncharacterized protein OS=Bos taurus PE=3 SV=2 - [F1N2G0_BOVIN]	0.035294	0.353778
	F1N2P7	Uncharacterized protein OS=Bos taurus GN=PLXNA4 PE=4 SV=2 - [F1N2P7_BOVIN]	6.32e-05	0.575236
	Q2KJI7	AFG3-like protein 2 OS=Bos taurus GN=AFG3L2 PE=2 SV=1 - [AFG32_BOVIN]	0.000678653	0.577909
	Q6IM73	Reticulon OS=Bos taurus GN=RTN2 PE=2 SV=1 - [Q6IM73_BOVIN]	2.46e-13	0.609149
	Q8MKH8	Troponin T fast skeletal muscle type OS=Bos taurus GN=Tnnt3 PE=2 SV=1 - [Q8MKH8_BOVIN]	7.7e-08	1.58583
GO:0032412	regulation of ion transmembrane transporter activity	0.818943	42	2	E1BDQ4,P30404,
	Accession	Description	p_value	1_6
	E1BDQ4	Uncharacterized protein OS=Bos taurus GN=RYR1 PE=4 SV=2 - [E1BDQ4_BOVIN]	2.42e-15	0.475759
	P30404	Peptidyl-prolyl cis-trans isomerase F, mitochondrial OS=Bos taurus GN=PPIF PE=1 SV=3 - [PPIF_BOVIN]	5.94e-08	2.05973
GO:0140014	mitotic nuclear division	0.835381	24	1	E1BF47,
	Accession	Description	p_value	1_6
	E1BF47	Translocated promoter region, nuclear basket protein OS=Bos taurus GN=TPR PE=4 SV=1 - [E1BF47_BOVIN]	9.82e-05	0.547795
GO:0009059	macromolecule biosynthetic process	0.693616	242	16	A5D954,A6QNZ7,C0LSL0,E1BDM8,E1BDQ4,F1MFX9,F1MGF2,F1MK91,F1MWR8,F1MX12,F1N2G0,G3MYN5,G3X807,P30404,Q2KJI7,Q5E946,
	Accession	Description	p_value	1_6
	A5D954	Solute carrier family 25 (Mitochondrial carrier; oxoglutarate carrier), member 11 (Fragment) OS=Bos taurus GN=SLC25A11 PE=2 SV=1 - [A5D954_BOVIN]	1.96e-16	0.621104
	A6QNZ7	Keratin 10 (Epidermolytic hyperkeratosis; keratosis palmaris et plantaris) OS=Bos taurus GN=KRT10 PE=2 SV=1 - [A6QNZ7_BOVIN]	0.0113677	0.631961
	C0LSL0	Heart fatty acid-binding protein OS=Bos taurus GN=H-FABP PE=2 SV=1 - [C0LSL0_BOVIN]	2.33e-32	0.658106
	E1BDM8	DEAD-box helicase 6 OS=Bos taurus GN=DDX6 PE=1 SV=1 - [E1BDM8_BOVIN]	5.05e-07	0.662361
	E1BDQ4	Uncharacterized protein OS=Bos taurus GN=RYR1 PE=4 SV=2 - [E1BDQ4_BOVIN]	2.42e-15	0.475759
	F1MFX9	Uncharacterized protein OS=Bos taurus GN=LOC504219 PE=4 SV=1 - [F1MFX9_BOVIN]	8.41e-06	1.86047
	F1MGF2	Chromodomain helicase DNA binding protein 1 OS=Bos taurus GN=CHD1 PE=4 SV=2 - [F1MGF2_BOVIN]	9.41e-08	0.210937
	F1MK91	Hedgehog acyltransferase like OS=Bos taurus GN=HHATL PE=3 SV=2 - [F1MK91_BOVIN]	8.35e-06	0.623101
	F1MWR8	T-complex protein 1 subunit eta OS=Bos taurus GN=CCT7 PE=3 SV=2 - [F1MWR8_BOVIN]	4.05e-05	1.62866
	F1MX12	Ankyrin repeat domain 2 OS=Bos taurus GN=ANKRD2 PE=4 SV=2 - [F1MX12_BOVIN]	0.000751893	0.547429
	F1N2G0	Uncharacterized protein OS=Bos taurus PE=3 SV=2 - [F1N2G0_BOVIN]	0.035294	0.353778
	G3MYN5	Uncharacterized protein OS=Bos taurus GN=TNNI1 PE=4 SV=1 - [G3MYN5_BOVIN]	0.00046226	0.522409
	G3X807	Histone H4 OS=Bos taurus PE=3 SV=1 - [G3X807_BOVIN]	3.49e-08	0.500771
	P30404	Peptidyl-prolyl cis-trans isomerase F, mitochondrial OS=Bos taurus GN=PPIF PE=1 SV=3 - [PPIF_BOVIN]	5.94e-08	2.05973
	Q2KJI7	AFG3-like protein 2 OS=Bos taurus GN=AFG3L2 PE=2 SV=1 - [AFG32_BOVIN]	0.000678653	0.577909
	Q5E946	Protein/nucleic acid deglycase DJ-1 OS=Bos taurus GN=PARK7 PE=2 SV=1 - [PARK7_BOVIN]	3.04e-07	0.570141
GO:0051239	regulation of multicellular organismal process	0.116362	229	21	A6QNZ7,B5B3R8,E1BDM8,E1BDQ4,F1MFX9,F1MGF2,F1MPR3,F1MX12,F1N2G0,F1N2P7,F1N7U2,G3MYN5,P00517,P02639,P02666,Q0VCY0,Q2KJI7,Q3SZE5,Q5E946,Q6IM73,Q8MKH8,
	Accession	Description	p_value	1_6
	A6QNZ7	Keratin 10 (Epidermolytic hyperkeratosis; keratosis palmaris et plantaris) OS=Bos taurus GN=KRT10 PE=2 SV=1 - [A6QNZ7_BOVIN]	0.0113677	0.631961
	B5B3R8	Alpha S1 casein OS=Bos taurus GN=CSN1S1 PE=2 SV=1 - [B5B3R8_BOVIN]	0.000913656	1.79272
	E1BDM8	DEAD-box helicase 6 OS=Bos taurus GN=DDX6 PE=1 SV=1 - [E1BDM8_BOVIN]	5.05e-07	0.662361
	E1BDQ4	Uncharacterized protein OS=Bos taurus GN=RYR1 PE=4 SV=2 - [E1BDQ4_BOVIN]	2.42e-15	0.475759
	F1MFX9	Uncharacterized protein OS=Bos taurus GN=LOC504219 PE=4 SV=1 - [F1MFX9_BOVIN]	8.41e-06	1.86047
	F1MGF2	Chromodomain helicase DNA binding protein 1 OS=Bos taurus GN=CHD1 PE=4 SV=2 - [F1MGF2_BOVIN]	9.41e-08	0.210937
	F1MPR3	Calcium-transporting ATPase OS=Bos taurus GN=ATP2A2 PE=3 SV=2 - [F1MPR3_BOVIN]	1.26e-58	0.532535
	F1MX12	Ankyrin repeat domain 2 OS=Bos taurus GN=ANKRD2 PE=4 SV=2 - [F1MX12_BOVIN]	0.000751893	0.547429
	F1N2G0	Uncharacterized protein OS=Bos taurus PE=3 SV=2 - [F1N2G0_BOVIN]	0.035294	0.353778
	F1N2P7	Uncharacterized protein OS=Bos taurus GN=PLXNA4 PE=4 SV=2 - [F1N2P7_BOVIN]	6.32e-05	0.575236
	F1N7U2	NPL4 homolog, ubiquitin recognition factor OS=Bos taurus GN=NPLOC4 PE=4 SV=2 - [F1N7U2_BOVIN]	1.3e-07	0.23663
	G3MYN5	Uncharacterized protein OS=Bos taurus GN=TNNI1 PE=4 SV=1 - [G3MYN5_BOVIN]	0.00046226	0.522409
	P00517	cAMP-dependent protein kinase catalytic subunit alpha OS=Bos taurus GN=PRKACA PE=1 SV=3 - [KAPCA_BOVIN]	0.00285667	0.527609
	P02639	Protein S100-A1 OS=Bos taurus GN=S100A1 PE=1 SV=2 - [S10A1_BOVIN]	0.000221276	0.62474
	P02666	Beta-casein OS=Bos taurus GN=CSN2 PE=1 SV=2 - [CASB_BOVIN]	0.000202761	1.96367
	Q0VCY0	Sarcoplasmic/endoplasmic reticulum calcium ATPase 1 OS=Bos taurus GN=ATP2A1 PE=1 SV=1 - [AT2A1_BOVIN]	1.79e-169	0.530067
	Q2KJI7	AFG3-like protein 2 OS=Bos taurus GN=AFG3L2 PE=2 SV=1 - [AFG32_BOVIN]	0.000678653	0.577909
	Q3SZE5	Myosin regulatory light chain 2, ventricular/cardiac muscle isoform OS=Bos taurus GN=MYL2 PE=1 SV=1 - [MLRV_BOVIN]	0.00137699	1.7452
	Q5E946	Protein/nucleic acid deglycase DJ-1 OS=Bos taurus GN=PARK7 PE=2 SV=1 - [PARK7_BOVIN]	3.04e-07	0.570141
	Q6IM73	Reticulon OS=Bos taurus GN=RTN2 PE=2 SV=1 - [Q6IM73_BOVIN]	2.46e-13	0.609149
	Q8MKH8	Troponin T fast skeletal muscle type OS=Bos taurus GN=Tnnt3 PE=2 SV=1 - [Q8MKH8_BOVIN]	7.7e-08	1.58583
GO:0097756	negative regulation of blood vessel diameter	0.264647	14	2	F1MPR3,Q0VCY0,
	Accession	Description	p_value	1_6
	F1MPR3	Calcium-transporting ATPase OS=Bos taurus GN=ATP2A2 PE=3 SV=2 - [F1MPR3_BOVIN]	1.26e-58	0.532535
	Q0VCY0	Sarcoplasmic/endoplasmic reticulum calcium ATPase 1 OS=Bos taurus GN=ATP2A1 PE=1 SV=1 - [AT2A1_BOVIN]	1.79e-169	0.530067
GO:1903494	response to dehydroepiandrosterone	0.00133675	4	3	B5B3R8,P02663,P02666,
	Accession	Description	p_value	1_6
	B5B3R8	Alpha S1 casein OS=Bos taurus GN=CSN1S1 PE=2 SV=1 - [B5B3R8_BOVIN]	0.000913656	1.79272
	P02663	Alpha-S2-casein OS=Bos taurus GN=CSN1S2 PE=1 SV=2 - [CASA2_BOVIN]	2.21e-05	3.03951
	P02666	Beta-casein OS=Bos taurus GN=CSN2 PE=1 SV=2 - [CASB_BOVIN]	0.000202761	1.96367
GO:0010638	positive regulation of organelle organization	0.676867	63	4	F1MWR8,F1N2P7,P30404,Q3T0I5,
	Accession	Description	p_value	1_6
	F1MWR8	T-complex protein 1 subunit eta OS=Bos taurus GN=CCT7 PE=3 SV=2 - [F1MWR8_BOVIN]	4.05e-05	1.62866
	F1N2P7	Uncharacterized protein OS=Bos taurus GN=PLXNA4 PE=4 SV=2 - [F1N2P7_BOVIN]	6.32e-05	0.575236
	P30404	Peptidyl-prolyl cis-trans isomerase F, mitochondrial OS=Bos taurus GN=PPIF PE=1 SV=3 - [PPIF_BOVIN]	5.94e-08	2.05973
	Q3T0I5	Mitochondrial fission 1 protein OS=Bos taurus GN=FIS1 PE=2 SV=1 - [FIS1_BOVIN]	2.58e-06	0.646204
GO:0006690	icosanoid metabolic process	0.131179	9	2	A7E3P5,Q3T100,
	Accession	Description	p_value	1_6
	A7E3P5	Zinc binding alcohol dehydrogenase, domain containing 1 OS=Bos taurus GN=ZADH1 PE=2 SV=1 - [A7E3P5_BOVIN]	0.000441079	0.616404
	Q3T100	Microsomal glutathione S-transferase 3 OS=Bos taurus GN=MGST3 PE=2 SV=1 - [MGST3_BOVIN]	1.85e-06	0.664121
GO:0022406	membrane docking	0.310711	5	1	A6QLS9,
	Accession	Description	p_value	1_6
	A6QLS9	RAB10 protein OS=Bos taurus GN=RAB10 PE=1 SV=1 - [A6QLS9_BOVIN]	0.0432797	0.371333
GO:0001932	regulation of protein phosphorylation	0.870954	84	4	C0LSL0,F1MFX9,P02666,Q5E946,
	Accession	Description	p_value	1_6
	C0LSL0	Heart fatty acid-binding protein OS=Bos taurus GN=H-FABP PE=2 SV=1 - [C0LSL0_BOVIN]	2.33e-32	0.658106
	F1MFX9	Uncharacterized protein OS=Bos taurus GN=LOC504219 PE=4 SV=1 - [F1MFX9_BOVIN]	8.41e-06	1.86047
	P02666	Beta-casein OS=Bos taurus GN=CSN2 PE=1 SV=2 - [CASB_BOVIN]	0.000202761	1.96367
	Q5E946	Protein/nucleic acid deglycase DJ-1 OS=Bos taurus GN=PARK7 PE=2 SV=1 - [PARK7_BOVIN]	3.04e-07	0.570141
GO:0014910	regulation of smooth muscle cell migration	0.0438655	5	2	F1N2P7,P00517,
	Accession	Description	p_value	1_6
	F1N2P7	Uncharacterized protein OS=Bos taurus GN=PLXNA4 PE=4 SV=2 - [F1N2P7_BOVIN]	6.32e-05	0.575236
	P00517	cAMP-dependent protein kinase catalytic subunit alpha OS=Bos taurus GN=PRKACA PE=1 SV=3 - [KAPCA_BOVIN]	0.00285667	0.527609
GO:0006091	generation of precursor metabolites and energy	0.36227	121	10	A0A0N9SLY9,A6QNM9,F1MFX9,F1MGC0,P00423,P30404,P35720,Q02367,Q5E946,Q95123,
	Accession	Description	p_value	1_6
	A0A0N9SLY9	Cytochrome c oxidase subunit II (Fragment) OS=Bos taurus GN=COX2 PE=4 SV=1 - [A0A0N9SLY9_BOVIN]	6.35e-09	0.511902
	A6QNM9	SLC25A12 protein OS=Bos taurus GN=SLC25A12 PE=2 SV=1 - [A6QNM9_BOVIN]	6.75e-05	0.443634
	F1MFX9	Uncharacterized protein OS=Bos taurus GN=LOC504219 PE=4 SV=1 - [F1MFX9_BOVIN]	8.41e-06	1.86047
	F1MGC0	Succinate--CoA ligase [ADP-forming] subunit beta, mitochondrial OS=Bos taurus GN=SUCLA2 PE=3 SV=2 - [F1MGC0_BOVIN]	9.85e-08	0.616516
	P00423	Cytochrome c oxidase subunit 4 isoform 1, mitochondrial OS=Bos taurus GN=COX4I1 PE=1 SV=1 - [COX41_BOVIN]	3.34e-36	0.574231
	P30404	Peptidyl-prolyl cis-trans isomerase F, mitochondrial OS=Bos taurus GN=PPIF PE=1 SV=3 - [PPIF_BOVIN]	5.94e-08	2.05973
	P35720	Succinate dehydrogenase cytochrome b560 subunit, mitochondrial OS=Bos taurus GN=SDHC PE=1 SV=2 - [C560_BOVIN]	0.00215926	0.66291
	Q02367	NADH dehydrogenase [ubiquinone] 1 beta subcomplex subunit 6 OS=Bos taurus GN=NDUFB6 PE=1 SV=2 - [NDUB6_BOVIN]	1.4e-06	0.494988
	Q5E946	Protein/nucleic acid deglycase DJ-1 OS=Bos taurus GN=PARK7 PE=2 SV=1 - [PARK7_BOVIN]	3.04e-07	0.570141
	Q95123	Succinate dehydrogenase [ubiquinone] cytochrome b small subunit, mitochondrial OS=Bos taurus GN=SDHD PE=2 SV=2 - [DHSD_BOVIN]	6.1e-06	0.651413
GO:2000059	negative regulation of ubiquitin-dependent protein catabolic process	0.406359	7	1	Q5E946,
	Accession	Description	p_value	1_6
	Q5E946	Protein/nucleic acid deglycase DJ-1 OS=Bos taurus GN=PARK7 PE=2 SV=1 - [PARK7_BOVIN]	3.04e-07	0.570141
GO:0060537	muscle tissue development	0.748033	85	5	E1BDQ4,F1MGF2,F1MX12,F1N2G0,G3MYN5,
	Accession	Description	p_value	1_6
	E1BDQ4	Uncharacterized protein OS=Bos taurus GN=RYR1 PE=4 SV=2 - [E1BDQ4_BOVIN]	2.42e-15	0.475759
	F1MGF2	Chromodomain helicase DNA binding protein 1 OS=Bos taurus GN=CHD1 PE=4 SV=2 - [F1MGF2_BOVIN]	9.41e-08	0.210937
	F1MX12	Ankyrin repeat domain 2 OS=Bos taurus GN=ANKRD2 PE=4 SV=2 - [F1MX12_BOVIN]	0.000751893	0.547429
	F1N2G0	Uncharacterized protein OS=Bos taurus PE=3 SV=2 - [F1N2G0_BOVIN]	0.035294	0.353778
	G3MYN5	Uncharacterized protein OS=Bos taurus GN=TNNI1 PE=4 SV=1 - [G3MYN5_BOVIN]	0.00046226	0.522409
GO:0008406	gonad development	0.182967	11	2	A6QLS9,B5B3R8,
	Accession	Description	p_value	1_6
	A6QLS9	RAB10 protein OS=Bos taurus GN=RAB10 PE=1 SV=1 - [A6QLS9_BOVIN]	0.0432797	0.371333
	B5B3R8	Alpha S1 casein OS=Bos taurus GN=CSN1S1 PE=2 SV=1 - [B5B3R8_BOVIN]	0.000913656	1.79272
GO:0006914	autophagy	0.405179	32	3	A6QLS9,Q3T0I5,Q5E946,
	Accession	Description	p_value	1_6
	A6QLS9	RAB10 protein OS=Bos taurus GN=RAB10 PE=1 SV=1 - [A6QLS9_BOVIN]	0.0432797	0.371333
	Q3T0I5	Mitochondrial fission 1 protein OS=Bos taurus GN=FIS1 PE=2 SV=1 - [FIS1_BOVIN]	2.58e-06	0.646204
	Q5E946	Protein/nucleic acid deglycase DJ-1 OS=Bos taurus GN=PARK7 PE=2 SV=1 - [PARK7_BOVIN]	3.04e-07	0.570141
GO:0006405	RNA export from nucleus	0.44915	8	1	E1BDM8,
	Accession	Description	p_value	1_6
	E1BDM8	DEAD-box helicase 6 OS=Bos taurus GN=DDX6 PE=1 SV=1 - [E1BDM8_BOVIN]	5.05e-07	0.662361
GO:0031023	microtubule organizing center organization	0.406359	7	1	F1MGF2,
	Accession	Description	p_value	1_6
	F1MGF2	Chromodomain helicase DNA binding protein 1 OS=Bos taurus GN=CHD1 PE=4 SV=2 - [F1MGF2_BOVIN]	9.41e-08	0.210937
GO:0045921	positive regulation of exocytosis	0.310711	5	1	A6QLS9,
	Accession	Description	p_value	1_6
	A6QLS9	RAB10 protein OS=Bos taurus GN=RAB10 PE=1 SV=1 - [A6QLS9_BOVIN]	0.0432797	0.371333
GO:1902175	regulation of oxidative stress-induced intrinsic apoptotic signaling pathway	0.406359	7	1	Q5E946,
	Accession	Description	p_value	1_6
	Q5E946	Protein/nucleic acid deglycase DJ-1 OS=Bos taurus GN=PARK7 PE=2 SV=1 - [PARK7_BOVIN]	3.04e-07	0.570141
GO:0060402	calcium ion transport into cytosol	0.14934	19	3	E1BDQ4,F1MGF2,F1MN23,
	Accession	Description	p_value	1_6
	E1BDQ4	Uncharacterized protein OS=Bos taurus GN=RYR1 PE=4 SV=2 - [E1BDQ4_BOVIN]	2.42e-15	0.475759
	F1MGF2	Chromodomain helicase DNA binding protein 1 OS=Bos taurus GN=CHD1 PE=4 SV=2 - [F1MGF2_BOVIN]	9.41e-08	0.210937
	F1MN23	Dehydrogenase/reductase SDR family member 7B OS=Bos taurus GN=DHRS7B PE=3 SV=1 - [F1MN23_BOVIN]	8.16e-05	0.580383
GO:0003228	atrial cardiac muscle tissue development	0.406359	7	1	F1N2G0,
	Accession	Description	p_value	1_6
	F1N2G0	Uncharacterized protein OS=Bos taurus PE=3 SV=2 - [F1N2G0_BOVIN]	0.035294	0.353778
GO:0009952	anterior/posterior pattern specification	0.44915	8	1	F1N2P7,
	Accession	Description	p_value	1_6
	F1N2P7	Uncharacterized protein OS=Bos taurus GN=PLXNA4 PE=4 SV=2 - [F1N2P7_BOVIN]	6.32e-05	0.575236
GO:1903524	positive regulation of blood circulation	0.406359	7	1	E1BDQ4,
	Accession	Description	p_value	1_6
	E1BDQ4	Uncharacterized protein OS=Bos taurus GN=RYR1 PE=4 SV=2 - [E1BDQ4_BOVIN]	2.42e-15	0.475759
GO:0048583	regulation of response to stimulus	0.0871795	247	23	B5B3R8,C0LSL0,E1BD64,E1BDM8,E1BI79,F1MFX9,F1MGF2,F1MPR3,F1MX12,F1N2G0,F1N2P7,F1N7U2,G3MYN5,P00517,P02666,P02722,P30404,P68002,Q0VCY0,Q17R10,Q5E946,Q6IM73,Q9MZ13,
	Accession	Description	p_value	1_6
	B5B3R8	Alpha S1 casein OS=Bos taurus GN=CSN1S1 PE=2 SV=1 - [B5B3R8_BOVIN]	0.000913656	1.79272
	C0LSL0	Heart fatty acid-binding protein OS=Bos taurus GN=H-FABP PE=2 SV=1 - [C0LSL0_BOVIN]	2.33e-32	0.658106
	E1BD64	Mitochondrial pyruvate carrier OS=Bos taurus GN=MPC2 PE=3 SV=2 - [E1BD64_BOVIN]	0.000903028	0.612417
	E1BDM8	DEAD-box helicase 6 OS=Bos taurus GN=DDX6 PE=1 SV=1 - [E1BDM8_BOVIN]	5.05e-07	0.662361
	E1BI79	APC2, WNT signaling pathway regulator OS=Bos taurus GN=APC2 PE=4 SV=2 - [E1BI79_BOVIN]	0.000195751	1.51343
	F1MFX9	Uncharacterized protein OS=Bos taurus GN=LOC504219 PE=4 SV=1 - [F1MFX9_BOVIN]	8.41e-06	1.86047
	F1MGF2	Chromodomain helicase DNA binding protein 1 OS=Bos taurus GN=CHD1 PE=4 SV=2 - [F1MGF2_BOVIN]	9.41e-08	0.210937
	F1MPR3	Calcium-transporting ATPase OS=Bos taurus GN=ATP2A2 PE=3 SV=2 - [F1MPR3_BOVIN]	1.26e-58	0.532535
	F1MX12	Ankyrin repeat domain 2 OS=Bos taurus GN=ANKRD2 PE=4 SV=2 - [F1MX12_BOVIN]	0.000751893	0.547429
	F1N2G0	Uncharacterized protein OS=Bos taurus PE=3 SV=2 - [F1N2G0_BOVIN]	0.035294	0.353778
	F1N2P7	Uncharacterized protein OS=Bos taurus GN=PLXNA4 PE=4 SV=2 - [F1N2P7_BOVIN]	6.32e-05	0.575236
	F1N7U2	NPL4 homolog, ubiquitin recognition factor OS=Bos taurus GN=NPLOC4 PE=4 SV=2 - [F1N7U2_BOVIN]	1.3e-07	0.23663
	G3MYN5	Uncharacterized protein OS=Bos taurus GN=TNNI1 PE=4 SV=1 - [G3MYN5_BOVIN]	0.00046226	0.522409
	P00517	cAMP-dependent protein kinase catalytic subunit alpha OS=Bos taurus GN=PRKACA PE=1 SV=3 - [KAPCA_BOVIN]	0.00285667	0.527609
	P02666	Beta-casein OS=Bos taurus GN=CSN2 PE=1 SV=2 - [CASB_BOVIN]	0.000202761	1.96367
	P02722	ADP/ATP translocase 1 OS=Bos taurus GN=SLC25A4 PE=1 SV=3 - [ADT1_BOVIN]	8.6e-90	0.344935
	P30404	Peptidyl-prolyl cis-trans isomerase F, mitochondrial OS=Bos taurus GN=PPIF PE=1 SV=3 - [PPIF_BOVIN]	5.94e-08	2.05973
	P68002	Voltage-dependent anion-selective channel protein 2 OS=Bos taurus GN=VDAC2 PE=2 SV=2 - [VDAC2_BOVIN]	3.92e-42	0.624556
	Q0VCY0	Sarcoplasmic/endoplasmic reticulum calcium ATPase 1 OS=Bos taurus GN=ATP2A1 PE=1 SV=1 - [AT2A1_BOVIN]	1.79e-169	0.530067
	Q17R10	Actin filament-associated protein 1-like 2 OS=Bos taurus GN=AFAP1L2 PE=2 SV=1 - [AF1L2_BOVIN]	3.85e-11	1.64846
	Q5E946	Protein/nucleic acid deglycase DJ-1 OS=Bos taurus GN=PARK7 PE=2 SV=1 - [PARK7_BOVIN]	3.04e-07	0.570141
	Q6IM73	Reticulon OS=Bos taurus GN=RTN2 PE=2 SV=1 - [Q6IM73_BOVIN]	2.46e-13	0.609149
	Q9MZ13	Voltage-dependent anion-selective channel protein 3 OS=Bos taurus GN=VDAC3 PE=2 SV=1 - [VDAC3_BOVIN]	1.54e-39	0.585278
GO:0090088	regulation of oligopeptide transport	0.13809	2	1	Q3SZX4,
	Accession	Description	p_value	1_6
	Q3SZX4	Carbonic anhydrase 3 OS=Bos taurus GN=CA3 PE=2 SV=3 - [CAH3_BOVIN]	1.57e-193	0.477487
GO:0002931	response to ischemia	0.360295	6	1	P30404,
	Accession	Description	p_value	1_6
	P30404	Peptidyl-prolyl cis-trans isomerase F, mitochondrial OS=Bos taurus GN=PPIF PE=1 SV=3 - [PPIF_BOVIN]	5.94e-08	2.05973
GO:0021884	forebrain neuron development	0.310711	5	1	F1N2P7,
	Accession	Description	p_value	1_6
	F1N2P7	Uncharacterized protein OS=Bos taurus GN=PLXNA4 PE=4 SV=2 - [F1N2P7_BOVIN]	6.32e-05	0.575236
GO:0043244	regulation of protein complex disassembly	0.858656	26	1	E1BI79,
	Accession	Description	p_value	1_6
	E1BI79	APC2, WNT signaling pathway regulator OS=Bos taurus GN=APC2 PE=4 SV=2 - [E1BI79_BOVIN]	0.000195751	1.51343
GO:1903205	regulation of hydrogen peroxide-induced cell death	0.257342	4	1	Q5E946,
	Accession	Description	p_value	1_6
	Q5E946	Protein/nucleic acid deglycase DJ-1 OS=Bos taurus GN=PARK7 PE=2 SV=1 - [PARK7_BOVIN]	3.04e-07	0.570141
GO:2000112	regulation of cellular macromolecule biosynthetic process	0.472617	173	13	A6QNZ7,C0LSL0,E1BDM8,E1BDQ4,F1MGF2,F1MK91,F1MWR8,F1MX12,F1N2G0,G3MYN5,P30404,Q2KJI7,Q5E946,
	Accession	Description	p_value	1_6
	A6QNZ7	Keratin 10 (Epidermolytic hyperkeratosis; keratosis palmaris et plantaris) OS=Bos taurus GN=KRT10 PE=2 SV=1 - [A6QNZ7_BOVIN]	0.0113677	0.631961
	C0LSL0	Heart fatty acid-binding protein OS=Bos taurus GN=H-FABP PE=2 SV=1 - [C0LSL0_BOVIN]	2.33e-32	0.658106
	E1BDM8	DEAD-box helicase 6 OS=Bos taurus GN=DDX6 PE=1 SV=1 - [E1BDM8_BOVIN]	5.05e-07	0.662361
	E1BDQ4	Uncharacterized protein OS=Bos taurus GN=RYR1 PE=4 SV=2 - [E1BDQ4_BOVIN]	2.42e-15	0.475759
	F1MGF2	Chromodomain helicase DNA binding protein 1 OS=Bos taurus GN=CHD1 PE=4 SV=2 - [F1MGF2_BOVIN]	9.41e-08	0.210937
	F1MK91	Hedgehog acyltransferase like OS=Bos taurus GN=HHATL PE=3 SV=2 - [F1MK91_BOVIN]	8.35e-06	0.623101
	F1MWR8	T-complex protein 1 subunit eta OS=Bos taurus GN=CCT7 PE=3 SV=2 - [F1MWR8_BOVIN]	4.05e-05	1.62866
	F1MX12	Ankyrin repeat domain 2 OS=Bos taurus GN=ANKRD2 PE=4 SV=2 - [F1MX12_BOVIN]	0.000751893	0.547429
	F1N2G0	Uncharacterized protein OS=Bos taurus PE=3 SV=2 - [F1N2G0_BOVIN]	0.035294	0.353778
	G3MYN5	Uncharacterized protein OS=Bos taurus GN=TNNI1 PE=4 SV=1 - [G3MYN5_BOVIN]	0.00046226	0.522409
	P30404	Peptidyl-prolyl cis-trans isomerase F, mitochondrial OS=Bos taurus GN=PPIF PE=1 SV=3 - [PPIF_BOVIN]	5.94e-08	2.05973
	Q2KJI7	AFG3-like protein 2 OS=Bos taurus GN=AFG3L2 PE=2 SV=1 - [AFG32_BOVIN]	0.000678653	0.577909
	Q5E946	Protein/nucleic acid deglycase DJ-1 OS=Bos taurus GN=PARK7 PE=2 SV=1 - [PARK7_BOVIN]	3.04e-07	0.570141
GO:0048513	animal organ development	0.368511	243	19	A6QLS9,A6QNZ7,B5B3R8,C0LSL0,E1BDM8,E1BDQ4,E1BJN9,F1MGF2,F1MKE7,F1MN23,F1MX12,F1N2G0,F1N2P7,G3MYN5,P00517,P02666,Q3SZE5,Q6B4J2,Q6IM73,
	Accession	Description	p_value	1_6
	A6QLS9	RAB10 protein OS=Bos taurus GN=RAB10 PE=1 SV=1 - [A6QLS9_BOVIN]	0.0432797	0.371333
	A6QNZ7	Keratin 10 (Epidermolytic hyperkeratosis; keratosis palmaris et plantaris) OS=Bos taurus GN=KRT10 PE=2 SV=1 - [A6QNZ7_BOVIN]	0.0113677	0.631961
	B5B3R8	Alpha S1 casein OS=Bos taurus GN=CSN1S1 PE=2 SV=1 - [B5B3R8_BOVIN]	0.000913656	1.79272
	C0LSL0	Heart fatty acid-binding protein OS=Bos taurus GN=H-FABP PE=2 SV=1 - [C0LSL0_BOVIN]	2.33e-32	0.658106
	E1BDM8	DEAD-box helicase 6 OS=Bos taurus GN=DDX6 PE=1 SV=1 - [E1BDM8_BOVIN]	5.05e-07	0.662361
	E1BDQ4	Uncharacterized protein OS=Bos taurus GN=RYR1 PE=4 SV=2 - [E1BDQ4_BOVIN]	2.42e-15	0.475759
	E1BJN9	Phospholipase D family member 5 OS=Bos taurus GN=PLD5 PE=4 SV=2 - [E1BJN9_BOVIN]	0.00120872	1.67154
	F1MGF2	Chromodomain helicase DNA binding protein 1 OS=Bos taurus GN=CHD1 PE=4 SV=2 - [F1MGF2_BOVIN]	9.41e-08	0.210937
	F1MKE7	Uncharacterized protein OS=Bos taurus GN=KRT6C PE=3 SV=2 - [F1MKE7_BOVIN]	0.00478789	0.556754
	F1MN23	Dehydrogenase/reductase SDR family member 7B OS=Bos taurus GN=DHRS7B PE=3 SV=1 - [F1MN23_BOVIN]	8.16e-05	0.580383
	F1MX12	Ankyrin repeat domain 2 OS=Bos taurus GN=ANKRD2 PE=4 SV=2 - [F1MX12_BOVIN]	0.000751893	0.547429
	F1N2G0	Uncharacterized protein OS=Bos taurus PE=3 SV=2 - [F1N2G0_BOVIN]	0.035294	0.353778
	F1N2P7	Uncharacterized protein OS=Bos taurus GN=PLXNA4 PE=4 SV=2 - [F1N2P7_BOVIN]	6.32e-05	0.575236
	G3MYN5	Uncharacterized protein OS=Bos taurus GN=TNNI1 PE=4 SV=1 - [G3MYN5_BOVIN]	0.00046226	0.522409
	P00517	cAMP-dependent protein kinase catalytic subunit alpha OS=Bos taurus GN=PRKACA PE=1 SV=3 - [KAPCA_BOVIN]	0.00285667	0.527609
	P02666	Beta-casein OS=Bos taurus GN=CSN2 PE=1 SV=2 - [CASB_BOVIN]	0.000202761	1.96367
	Q3SZE5	Myosin regulatory light chain 2, ventricular/cardiac muscle isoform OS=Bos taurus GN=MYL2 PE=1 SV=1 - [MLRV_BOVIN]	0.00137699	1.7452
	Q6B4J2	Vitamin K epoxide reductase complex subunit 1 OS=Bos taurus GN=VKORC1 PE=2 SV=1 - [VKOR1_BOVIN]	0.00555596	0.655093
	Q6IM73	Reticulon OS=Bos taurus GN=RTN2 PE=2 SV=1 - [Q6IM73_BOVIN]	2.46e-13	0.609149
GO:0097368	establishment of Sertoli cell barrier	0.0715726	1	1	A6QLS9,
	Accession	Description	p_value	1_6
	A6QLS9	RAB10 protein OS=Bos taurus GN=RAB10 PE=1 SV=1 - [A6QLS9_BOVIN]	0.0432797	0.371333
GO:1901998	toxin transport	0.740441	18	1	F1MWR8,
	Accession	Description	p_value	1_6
	F1MWR8	T-complex protein 1 subunit eta OS=Bos taurus GN=CCT7 PE=3 SV=2 - [F1MWR8_BOVIN]	4.05e-05	1.62866
GO:1901215	negative regulation of neuron death	0.648948	14	1	Q5E946,
	Accession	Description	p_value	1_6
	Q5E946	Protein/nucleic acid deglycase DJ-1 OS=Bos taurus GN=PARK7 PE=2 SV=1 - [PARK7_BOVIN]	3.04e-07	0.570141
GO:0021761	limbic system development	0.591934	12	1	F1N2P7,
	Accession	Description	p_value	1_6
	F1N2P7	Uncharacterized protein OS=Bos taurus GN=PLXNA4 PE=4 SV=2 - [F1N2P7_BOVIN]	6.32e-05	0.575236
GO:0051171	regulation of nitrogen compound metabolic process	0.901658	297	17	A6QNZ7,C0LSL0,E1BDM8,E1BDQ4,E1BI79,F1MFX9,F1MGF2,F1MK91,F1MWR8,F1MX12,F1N2G0,G3MYN5,P00517,P02666,P30404,Q2KJI7,Q5E946,
	Accession	Description	p_value	1_6
	A6QNZ7	Keratin 10 (Epidermolytic hyperkeratosis; keratosis palmaris et plantaris) OS=Bos taurus GN=KRT10 PE=2 SV=1 - [A6QNZ7_BOVIN]	0.0113677	0.631961
	C0LSL0	Heart fatty acid-binding protein OS=Bos taurus GN=H-FABP PE=2 SV=1 - [C0LSL0_BOVIN]	2.33e-32	0.658106
	E1BDM8	DEAD-box helicase 6 OS=Bos taurus GN=DDX6 PE=1 SV=1 - [E1BDM8_BOVIN]	5.05e-07	0.662361
	E1BDQ4	Uncharacterized protein OS=Bos taurus GN=RYR1 PE=4 SV=2 - [E1BDQ4_BOVIN]	2.42e-15	0.475759
	E1BI79	APC2, WNT signaling pathway regulator OS=Bos taurus GN=APC2 PE=4 SV=2 - [E1BI79_BOVIN]	0.000195751	1.51343
	F1MFX9	Uncharacterized protein OS=Bos taurus GN=LOC504219 PE=4 SV=1 - [F1MFX9_BOVIN]	8.41e-06	1.86047
	F1MGF2	Chromodomain helicase DNA binding protein 1 OS=Bos taurus GN=CHD1 PE=4 SV=2 - [F1MGF2_BOVIN]	9.41e-08	0.210937
	F1MK91	Hedgehog acyltransferase like OS=Bos taurus GN=HHATL PE=3 SV=2 - [F1MK91_BOVIN]	8.35e-06	0.623101
	F1MWR8	T-complex protein 1 subunit eta OS=Bos taurus GN=CCT7 PE=3 SV=2 - [F1MWR8_BOVIN]	4.05e-05	1.62866
	F1MX12	Ankyrin repeat domain 2 OS=Bos taurus GN=ANKRD2 PE=4 SV=2 - [F1MX12_BOVIN]	0.000751893	0.547429
	F1N2G0	Uncharacterized protein OS=Bos taurus PE=3 SV=2 - [F1N2G0_BOVIN]	0.035294	0.353778
	G3MYN5	Uncharacterized protein OS=Bos taurus GN=TNNI1 PE=4 SV=1 - [G3MYN5_BOVIN]	0.00046226	0.522409
	P00517	cAMP-dependent protein kinase catalytic subunit alpha OS=Bos taurus GN=PRKACA PE=1 SV=3 - [KAPCA_BOVIN]	0.00285667	0.527609
	P02666	Beta-casein OS=Bos taurus GN=CSN2 PE=1 SV=2 - [CASB_BOVIN]	0.000202761	1.96367
	P30404	Peptidyl-prolyl cis-trans isomerase F, mitochondrial OS=Bos taurus GN=PPIF PE=1 SV=3 - [PPIF_BOVIN]	5.94e-08	2.05973
	Q2KJI7	AFG3-like protein 2 OS=Bos taurus GN=AFG3L2 PE=2 SV=1 - [AFG32_BOVIN]	0.000678653	0.577909
	Q5E946	Protein/nucleic acid deglycase DJ-1 OS=Bos taurus GN=PARK7 PE=2 SV=1 - [PARK7_BOVIN]	3.04e-07	0.570141
GO:0015893	drug transport	9.30819e-06	6	5	A5D954,A6QNM9,B5B3R8,Q3SZX4,Q5E946,
	Accession	Description	p_value	1_6
	A5D954	Solute carrier family 25 (Mitochondrial carrier; oxoglutarate carrier), member 11 (Fragment) OS=Bos taurus GN=SLC25A11 PE=2 SV=1 - [A5D954_BOVIN]	1.96e-16	0.621104
	A6QNM9	SLC25A12 protein OS=Bos taurus GN=SLC25A12 PE=2 SV=1 - [A6QNM9_BOVIN]	6.75e-05	0.443634
	B5B3R8	Alpha S1 casein OS=Bos taurus GN=CSN1S1 PE=2 SV=1 - [B5B3R8_BOVIN]	0.000913656	1.79272
	Q3SZX4	Carbonic anhydrase 3 OS=Bos taurus GN=CA3 PE=2 SV=3 - [CAH3_BOVIN]	1.57e-193	0.477487
	Q5E946	Protein/nucleic acid deglycase DJ-1 OS=Bos taurus GN=PARK7 PE=2 SV=1 - [PARK7_BOVIN]	3.04e-07	0.570141
GO:1903508	positive regulation of nucleic acid-templated transcription	0.41705	59	5	E1BDM8,F1MGF2,G3MYN5,Q2KJI7,Q5E946,
	Accession	Description	p_value	1_6
	E1BDM8	DEAD-box helicase 6 OS=Bos taurus GN=DDX6 PE=1 SV=1 - [E1BDM8_BOVIN]	5.05e-07	0.662361
	F1MGF2	Chromodomain helicase DNA binding protein 1 OS=Bos taurus GN=CHD1 PE=4 SV=2 - [F1MGF2_BOVIN]	9.41e-08	0.210937
	G3MYN5	Uncharacterized protein OS=Bos taurus GN=TNNI1 PE=4 SV=1 - [G3MYN5_BOVIN]	0.00046226	0.522409
	Q2KJI7	AFG3-like protein 2 OS=Bos taurus GN=AFG3L2 PE=2 SV=1 - [AFG32_BOVIN]	0.000678653	0.577909
	Q5E946	Protein/nucleic acid deglycase DJ-1 OS=Bos taurus GN=PARK7 PE=2 SV=1 - [PARK7_BOVIN]	3.04e-07	0.570141
GO:0002861	regulation of inflammatory response to antigenic stimulus	0.257342	4	1	Q5E946,
	Accession	Description	p_value	1_6
	Q5E946	Protein/nucleic acid deglycase DJ-1 OS=Bos taurus GN=PARK7 PE=2 SV=1 - [PARK7_BOVIN]	3.04e-07	0.570141
GO:0042127	regulation of cell proliferation	0.185161	90	9	A1A4R1,C0LSL0,E1BI79,F1MKE7,F1MX12,F1N2P7,P00517,P02722,Q6IM73,
	Accession	Description	p_value	1_6
	A1A4R1	Histone H2A type 2-C OS=Bos taurus GN=HIST2H2AC PE=2 SV=1 - [H2A2C_BOVIN]	0.0054494	0.465383
	C0LSL0	Heart fatty acid-binding protein OS=Bos taurus GN=H-FABP PE=2 SV=1 - [C0LSL0_BOVIN]	2.33e-32	0.658106
	E1BI79	APC2, WNT signaling pathway regulator OS=Bos taurus GN=APC2 PE=4 SV=2 - [E1BI79_BOVIN]	0.000195751	1.51343
	F1MKE7	Uncharacterized protein OS=Bos taurus GN=KRT6C PE=3 SV=2 - [F1MKE7_BOVIN]	0.00478789	0.556754
	F1MX12	Ankyrin repeat domain 2 OS=Bos taurus GN=ANKRD2 PE=4 SV=2 - [F1MX12_BOVIN]	0.000751893	0.547429
	F1N2P7	Uncharacterized protein OS=Bos taurus GN=PLXNA4 PE=4 SV=2 - [F1N2P7_BOVIN]	6.32e-05	0.575236
	P00517	cAMP-dependent protein kinase catalytic subunit alpha OS=Bos taurus GN=PRKACA PE=1 SV=3 - [KAPCA_BOVIN]	0.00285667	0.527609
	P02722	ADP/ATP translocase 1 OS=Bos taurus GN=SLC25A4 PE=1 SV=3 - [ADT1_BOVIN]	8.6e-90	0.344935
	Q6IM73	Reticulon OS=Bos taurus GN=RTN2 PE=2 SV=1 - [Q6IM73_BOVIN]	2.46e-13	0.609149
GO:0008643	carbohydrate transport	0.360295	6	1	Q6IM73,
	Accession	Description	p_value	1_6
	Q6IM73	Reticulon OS=Bos taurus GN=RTN2 PE=2 SV=1 - [Q6IM73_BOVIN]	2.46e-13	0.609149
GO:0034645	cellular macromolecule biosynthetic process	0.664415	238	16	A5D954,A6QNZ7,C0LSL0,E1BDM8,E1BDQ4,F1MFX9,F1MGF2,F1MK91,F1MWR8,F1MX12,F1N2G0,G3MYN5,G3X807,P30404,Q2KJI7,Q5E946,
	Accession	Description	p_value	1_6
	A5D954	Solute carrier family 25 (Mitochondrial carrier; oxoglutarate carrier), member 11 (Fragment) OS=Bos taurus GN=SLC25A11 PE=2 SV=1 - [A5D954_BOVIN]	1.96e-16	0.621104
	A6QNZ7	Keratin 10 (Epidermolytic hyperkeratosis; keratosis palmaris et plantaris) OS=Bos taurus GN=KRT10 PE=2 SV=1 - [A6QNZ7_BOVIN]	0.0113677	0.631961
	C0LSL0	Heart fatty acid-binding protein OS=Bos taurus GN=H-FABP PE=2 SV=1 - [C0LSL0_BOVIN]	2.33e-32	0.658106
	E1BDM8	DEAD-box helicase 6 OS=Bos taurus GN=DDX6 PE=1 SV=1 - [E1BDM8_BOVIN]	5.05e-07	0.662361
	E1BDQ4	Uncharacterized protein OS=Bos taurus GN=RYR1 PE=4 SV=2 - [E1BDQ4_BOVIN]	2.42e-15	0.475759
	F1MFX9	Uncharacterized protein OS=Bos taurus GN=LOC504219 PE=4 SV=1 - [F1MFX9_BOVIN]	8.41e-06	1.86047
	F1MGF2	Chromodomain helicase DNA binding protein 1 OS=Bos taurus GN=CHD1 PE=4 SV=2 - [F1MGF2_BOVIN]	9.41e-08	0.210937
	F1MK91	Hedgehog acyltransferase like OS=Bos taurus GN=HHATL PE=3 SV=2 - [F1MK91_BOVIN]	8.35e-06	0.623101
	F1MWR8	T-complex protein 1 subunit eta OS=Bos taurus GN=CCT7 PE=3 SV=2 - [F1MWR8_BOVIN]	4.05e-05	1.62866
	F1MX12	Ankyrin repeat domain 2 OS=Bos taurus GN=ANKRD2 PE=4 SV=2 - [F1MX12_BOVIN]	0.000751893	0.547429
	F1N2G0	Uncharacterized protein OS=Bos taurus PE=3 SV=2 - [F1N2G0_BOVIN]	0.035294	0.353778
	G3MYN5	Uncharacterized protein OS=Bos taurus GN=TNNI1 PE=4 SV=1 - [G3MYN5_BOVIN]	0.00046226	0.522409
	G3X807	Histone H4 OS=Bos taurus PE=3 SV=1 - [G3X807_BOVIN]	3.49e-08	0.500771
	P30404	Peptidyl-prolyl cis-trans isomerase F, mitochondrial OS=Bos taurus GN=PPIF PE=1 SV=3 - [PPIF_BOVIN]	5.94e-08	2.05973
	Q2KJI7	AFG3-like protein 2 OS=Bos taurus GN=AFG3L2 PE=2 SV=1 - [AFG32_BOVIN]	0.000678653	0.577909
	Q5E946	Protein/nucleic acid deglycase DJ-1 OS=Bos taurus GN=PARK7 PE=2 SV=1 - [PARK7_BOVIN]	3.04e-07	0.570141
GO:0006085	acetyl-CoA biosynthetic process	0.406359	7	1	E1BD64,
	Accession	Description	p_value	1_6
	E1BD64	Mitochondrial pyruvate carrier OS=Bos taurus GN=MPC2 PE=3 SV=2 - [E1BD64_BOVIN]	0.000903028	0.612417
GO:0071277	cellular response to calcium ion	0.488896	9	1	P30404,
	Accession	Description	p_value	1_6
	P30404	Peptidyl-prolyl cis-trans isomerase F, mitochondrial OS=Bos taurus GN=PPIF PE=1 SV=3 - [PPIF_BOVIN]	5.94e-08	2.05973
GO:0003002	regionalization	0.182967	11	2	F1N2P7,P00517,
	Accession	Description	p_value	1_6
	F1N2P7	Uncharacterized protein OS=Bos taurus GN=PLXNA4 PE=4 SV=2 - [F1N2P7_BOVIN]	6.32e-05	0.575236
	P00517	cAMP-dependent protein kinase catalytic subunit alpha OS=Bos taurus GN=PRKACA PE=1 SV=3 - [KAPCA_BOVIN]	0.00285667	0.527609
GO:0016485	protein processing	0.628487	29	2	P00517,Q2KJI7,
	Accession	Description	p_value	1_6
	P00517	cAMP-dependent protein kinase catalytic subunit alpha OS=Bos taurus GN=PRKACA PE=1 SV=3 - [KAPCA_BOVIN]	0.00285667	0.527609
	Q2KJI7	AFG3-like protein 2 OS=Bos taurus GN=AFG3L2 PE=2 SV=1 - [AFG32_BOVIN]	0.000678653	0.577909
GO:0031326	regulation of cellular biosynthetic process	0.630637	205	14	A6QNZ7,B5B3R8,C0LSL0,E1BDM8,E1BDQ4,F1MGF2,F1MK91,F1MWR8,F1MX12,F1N2G0,G3MYN5,P30404,Q2KJI7,Q5E946,
	Accession	Description	p_value	1_6
	A6QNZ7	Keratin 10 (Epidermolytic hyperkeratosis; keratosis palmaris et plantaris) OS=Bos taurus GN=KRT10 PE=2 SV=1 - [A6QNZ7_BOVIN]	0.0113677	0.631961
	B5B3R8	Alpha S1 casein OS=Bos taurus GN=CSN1S1 PE=2 SV=1 - [B5B3R8_BOVIN]	0.000913656	1.79272
	C0LSL0	Heart fatty acid-binding protein OS=Bos taurus GN=H-FABP PE=2 SV=1 - [C0LSL0_BOVIN]	2.33e-32	0.658106
	E1BDM8	DEAD-box helicase 6 OS=Bos taurus GN=DDX6 PE=1 SV=1 - [E1BDM8_BOVIN]	5.05e-07	0.662361
	E1BDQ4	Uncharacterized protein OS=Bos taurus GN=RYR1 PE=4 SV=2 - [E1BDQ4_BOVIN]	2.42e-15	0.475759
	F1MGF2	Chromodomain helicase DNA binding protein 1 OS=Bos taurus GN=CHD1 PE=4 SV=2 - [F1MGF2_BOVIN]	9.41e-08	0.210937
	F1MK91	Hedgehog acyltransferase like OS=Bos taurus GN=HHATL PE=3 SV=2 - [F1MK91_BOVIN]	8.35e-06	0.623101
	F1MWR8	T-complex protein 1 subunit eta OS=Bos taurus GN=CCT7 PE=3 SV=2 - [F1MWR8_BOVIN]	4.05e-05	1.62866
	F1MX12	Ankyrin repeat domain 2 OS=Bos taurus GN=ANKRD2 PE=4 SV=2 - [F1MX12_BOVIN]	0.000751893	0.547429
	F1N2G0	Uncharacterized protein OS=Bos taurus PE=3 SV=2 - [F1N2G0_BOVIN]	0.035294	0.353778
	G3MYN5	Uncharacterized protein OS=Bos taurus GN=TNNI1 PE=4 SV=1 - [G3MYN5_BOVIN]	0.00046226	0.522409
	P30404	Peptidyl-prolyl cis-trans isomerase F, mitochondrial OS=Bos taurus GN=PPIF PE=1 SV=3 - [PPIF_BOVIN]	5.94e-08	2.05973
	Q2KJI7	AFG3-like protein 2 OS=Bos taurus GN=AFG3L2 PE=2 SV=1 - [AFG32_BOVIN]	0.000678653	0.577909
	Q5E946	Protein/nucleic acid deglycase DJ-1 OS=Bos taurus GN=PARK7 PE=2 SV=1 - [PARK7_BOVIN]	3.04e-07	0.570141
GO:0002764	immune response-regulating signaling pathway	0.425733	20	2	F1N7U2,Q6IM73,
	Accession	Description	p_value	1_6
	F1N7U2	NPL4 homolog, ubiquitin recognition factor OS=Bos taurus GN=NPLOC4 PE=4 SV=2 - [F1N7U2_BOVIN]	1.3e-07	0.23663
	Q6IM73	Reticulon OS=Bos taurus GN=RTN2 PE=2 SV=1 - [Q6IM73_BOVIN]	2.46e-13	0.609149
GO:1903060	negative regulation of protein lipidation	0.0715726	1	1	F1MK91,
	Accession	Description	p_value	1_6
	F1MK91	Hedgehog acyltransferase like OS=Bos taurus GN=HHATL PE=3 SV=2 - [F1MK91_BOVIN]	8.35e-06	0.623101
GO:0032268	regulation of cellular protein metabolic process	0.978155	173	7	A6QNZ7,C0LSL0,E1BDM8,F1MFX9,F1MK91,P02666,Q5E946,
	Accession	Description	p_value	1_6
	A6QNZ7	Keratin 10 (Epidermolytic hyperkeratosis; keratosis palmaris et plantaris) OS=Bos taurus GN=KRT10 PE=2 SV=1 - [A6QNZ7_BOVIN]	0.0113677	0.631961
	C0LSL0	Heart fatty acid-binding protein OS=Bos taurus GN=H-FABP PE=2 SV=1 - [C0LSL0_BOVIN]	2.33e-32	0.658106
	E1BDM8	DEAD-box helicase 6 OS=Bos taurus GN=DDX6 PE=1 SV=1 - [E1BDM8_BOVIN]	5.05e-07	0.662361
	F1MFX9	Uncharacterized protein OS=Bos taurus GN=LOC504219 PE=4 SV=1 - [F1MFX9_BOVIN]	8.41e-06	1.86047
	F1MK91	Hedgehog acyltransferase like OS=Bos taurus GN=HHATL PE=3 SV=2 - [F1MK91_BOVIN]	8.35e-06	0.623101
	P02666	Beta-casein OS=Bos taurus GN=CSN2 PE=1 SV=2 - [CASB_BOVIN]	0.000202761	1.96367
	Q5E946	Protein/nucleic acid deglycase DJ-1 OS=Bos taurus GN=PARK7 PE=2 SV=1 - [PARK7_BOVIN]	3.04e-07	0.570141
GO:0051279	regulation of release of sequestered calcium ion into cytosol	0.115918	17	3	E1BDQ4,F1MGF2,F1MN23,
	Accession	Description	p_value	1_6
	E1BDQ4	Uncharacterized protein OS=Bos taurus GN=RYR1 PE=4 SV=2 - [E1BDQ4_BOVIN]	2.42e-15	0.475759
	F1MGF2	Chromodomain helicase DNA binding protein 1 OS=Bos taurus GN=CHD1 PE=4 SV=2 - [F1MGF2_BOVIN]	9.41e-08	0.210937
	F1MN23	Dehydrogenase/reductase SDR family member 7B OS=Bos taurus GN=DHRS7B PE=3 SV=1 - [F1MN23_BOVIN]	8.16e-05	0.580383
GO:0050770	regulation of axonogenesis	0.399871	19	2	F1N2P7,Q6IM73,
	Accession	Description	p_value	1_6
	F1N2P7	Uncharacterized protein OS=Bos taurus GN=PLXNA4 PE=4 SV=2 - [F1N2P7_BOVIN]	6.32e-05	0.575236
	Q6IM73	Reticulon OS=Bos taurus GN=RTN2 PE=2 SV=1 - [Q6IM73_BOVIN]	2.46e-13	0.609149
GO:0009617	response to bacterium	0.0889585	34	5	C0LSL0,F1MGF2,F1MX12,P02663,Q3SZX4,
	Accession	Description	p_value	1_6
	C0LSL0	Heart fatty acid-binding protein OS=Bos taurus GN=H-FABP PE=2 SV=1 - [C0LSL0_BOVIN]	2.33e-32	0.658106
	F1MGF2	Chromodomain helicase DNA binding protein 1 OS=Bos taurus GN=CHD1 PE=4 SV=2 - [F1MGF2_BOVIN]	9.41e-08	0.210937
	F1MX12	Ankyrin repeat domain 2 OS=Bos taurus GN=ANKRD2 PE=4 SV=2 - [F1MX12_BOVIN]	0.000751893	0.547429
	P02663	Alpha-S2-casein OS=Bos taurus GN=CSN1S2 PE=1 SV=2 - [CASA2_BOVIN]	2.21e-05	3.03951
	Q3SZX4	Carbonic anhydrase 3 OS=Bos taurus GN=CA3 PE=2 SV=3 - [CAH3_BOVIN]	1.57e-193	0.477487
GO:0002244	hematopoietic progenitor cell differentiation	0.0627907	6	2	E1BJN9,F1MKE7,
	Accession	Description	p_value	1_6
	E1BJN9	Phospholipase D family member 5 OS=Bos taurus GN=PLD5 PE=4 SV=2 - [E1BJN9_BOVIN]	0.00120872	1.67154
	F1MKE7	Uncharacterized protein OS=Bos taurus GN=KRT6C PE=3 SV=2 - [F1MKE7_BOVIN]	0.00478789	0.556754
GO:0086014	atrial cardiac muscle cell action potential	0.199903	3	1	E1BDQ4,
	Accession	Description	p_value	1_6
	E1BDQ4	Uncharacterized protein OS=Bos taurus GN=RYR1 PE=4 SV=2 - [E1BDQ4_BOVIN]	2.42e-15	0.475759
GO:0006066	alcohol metabolic process	0.835381	24	1	Q5E946,
	Accession	Description	p_value	1_6
	Q5E946	Protein/nucleic acid deglycase DJ-1 OS=Bos taurus GN=PARK7 PE=2 SV=1 - [PARK7_BOVIN]	3.04e-07	0.570141
GO:0006500	N-terminal protein palmitoylation	0.0715726	1	1	F1MK91,
	Accession	Description	p_value	1_6
	F1MK91	Hedgehog acyltransferase like OS=Bos taurus GN=HHATL PE=3 SV=2 - [F1MK91_BOVIN]	8.35e-06	0.623101
GO:0006139	nucleobase-containing compound metabolic process	0.191448	324	27	A0A0N9SLY9,A1A4R1,B0JYN3,C0LSL0,E1BD64,E1BDM8,E1BDQ4,F1MFX9,F1MGF2,F1MPR3,F1MWR8,F1MX12,F1N2G0,G3MYN5,G3X807,P00423,P11024,P13621,P30404,P35720,Q02367,Q0VCY0,Q28851,Q2KJI7,Q5E946,Q862H6,Q95123,
	Accession	Description	p_value	1_6
	A0A0N9SLY9	Cytochrome c oxidase subunit II (Fragment) OS=Bos taurus GN=COX2 PE=4 SV=1 - [A0A0N9SLY9_BOVIN]	6.35e-09	0.511902
	A1A4R1	Histone H2A type 2-C OS=Bos taurus GN=HIST2H2AC PE=2 SV=1 - [H2A2C_BOVIN]	0.0054494	0.465383
	B0JYN3	L-lactate dehydrogenase OS=Bos taurus GN=LDHB PE=2 SV=1 - [B0JYN3_BOVIN]	1.76e-14	0.564657
	C0LSL0	Heart fatty acid-binding protein OS=Bos taurus GN=H-FABP PE=2 SV=1 - [C0LSL0_BOVIN]	2.33e-32	0.658106
	E1BD64	Mitochondrial pyruvate carrier OS=Bos taurus GN=MPC2 PE=3 SV=2 - [E1BD64_BOVIN]	0.000903028	0.612417
	E1BDM8	DEAD-box helicase 6 OS=Bos taurus GN=DDX6 PE=1 SV=1 - [E1BDM8_BOVIN]	5.05e-07	0.662361
	E1BDQ4	Uncharacterized protein OS=Bos taurus GN=RYR1 PE=4 SV=2 - [E1BDQ4_BOVIN]	2.42e-15	0.475759
	F1MFX9	Uncharacterized protein OS=Bos taurus GN=LOC504219 PE=4 SV=1 - [F1MFX9_BOVIN]	8.41e-06	1.86047
	F1MGF2	Chromodomain helicase DNA binding protein 1 OS=Bos taurus GN=CHD1 PE=4 SV=2 - [F1MGF2_BOVIN]	9.41e-08	0.210937
	F1MPR3	Calcium-transporting ATPase OS=Bos taurus GN=ATP2A2 PE=3 SV=2 - [F1MPR3_BOVIN]	1.26e-58	0.532535
	F1MWR8	T-complex protein 1 subunit eta OS=Bos taurus GN=CCT7 PE=3 SV=2 - [F1MWR8_BOVIN]	4.05e-05	1.62866
	F1MX12	Ankyrin repeat domain 2 OS=Bos taurus GN=ANKRD2 PE=4 SV=2 - [F1MX12_BOVIN]	0.000751893	0.547429
	F1N2G0	Uncharacterized protein OS=Bos taurus PE=3 SV=2 - [F1N2G0_BOVIN]	0.035294	0.353778
	G3MYN5	Uncharacterized protein OS=Bos taurus GN=TNNI1 PE=4 SV=1 - [G3MYN5_BOVIN]	0.00046226	0.522409
	G3X807	Histone H4 OS=Bos taurus PE=3 SV=1 - [G3X807_BOVIN]	3.49e-08	0.500771
	P00423	Cytochrome c oxidase subunit 4 isoform 1, mitochondrial OS=Bos taurus GN=COX4I1 PE=1 SV=1 - [COX41_BOVIN]	3.34e-36	0.574231
	P11024	NAD(P) transhydrogenase, mitochondrial OS=Bos taurus GN=NNT PE=1 SV=3 - [NNTM_BOVIN]	2.61e-49	0.654806
	P13621	ATP synthase subunit O, mitochondrial OS=Bos taurus GN=ATP5O PE=1 SV=2 - [ATPO_BOVIN]	0.0225285	0.461533
	P30404	Peptidyl-prolyl cis-trans isomerase F, mitochondrial OS=Bos taurus GN=PPIF PE=1 SV=3 - [PPIF_BOVIN]	5.94e-08	2.05973
	P35720	Succinate dehydrogenase cytochrome b560 subunit, mitochondrial OS=Bos taurus GN=SDHC PE=1 SV=2 - [C560_BOVIN]	0.00215926	0.66291
	Q02367	NADH dehydrogenase [ubiquinone] 1 beta subcomplex subunit 6 OS=Bos taurus GN=NDUFB6 PE=1 SV=2 - [NDUB6_BOVIN]	1.4e-06	0.494988
	Q0VCY0	Sarcoplasmic/endoplasmic reticulum calcium ATPase 1 OS=Bos taurus GN=ATP2A1 PE=1 SV=1 - [AT2A1_BOVIN]	1.79e-169	0.530067
	Q28851	ATP synthase subunit f, mitochondrial OS=Bos taurus GN=ATP5J2 PE=1 SV=3 - [ATPK_BOVIN]	0.0451573	0.60289
	Q2KJI7	AFG3-like protein 2 OS=Bos taurus GN=AFG3L2 PE=2 SV=1 - [AFG32_BOVIN]	0.000678653	0.577909
	Q5E946	Protein/nucleic acid deglycase DJ-1 OS=Bos taurus GN=PARK7 PE=2 SV=1 - [PARK7_BOVIN]	3.04e-07	0.570141
	Q862H6	Similar to ATP synthase proteolipid P2 (Fragment) OS=Bos taurus PE=2 SV=1 - [Q862H6_BOVIN]	0.00541389	0.506297
	Q95123	Succinate dehydrogenase [ubiquinone] cytochrome b small subunit, mitochondrial OS=Bos taurus GN=SDHD PE=2 SV=2 - [DHSD_BOVIN]	6.1e-06	0.651413
GO:0051094	positive regulation of developmental process	0.565638	98	7	A6QNZ7,B5B3R8,F1MGF2,F1N2P7,P02639,Q3T0I5,Q6IM73,
	Accession	Description	p_value	1_6
	A6QNZ7	Keratin 10 (Epidermolytic hyperkeratosis; keratosis palmaris et plantaris) OS=Bos taurus GN=KRT10 PE=2 SV=1 - [A6QNZ7_BOVIN]	0.0113677	0.631961
	B5B3R8	Alpha S1 casein OS=Bos taurus GN=CSN1S1 PE=2 SV=1 - [B5B3R8_BOVIN]	0.000913656	1.79272
	F1MGF2	Chromodomain helicase DNA binding protein 1 OS=Bos taurus GN=CHD1 PE=4 SV=2 - [F1MGF2_BOVIN]	9.41e-08	0.210937
	F1N2P7	Uncharacterized protein OS=Bos taurus GN=PLXNA4 PE=4 SV=2 - [F1N2P7_BOVIN]	6.32e-05	0.575236
	P02639	Protein S100-A1 OS=Bos taurus GN=S100A1 PE=1 SV=2 - [S10A1_BOVIN]	0.000221276	0.62474
	Q3T0I5	Mitochondrial fission 1 protein OS=Bos taurus GN=FIS1 PE=2 SV=1 - [FIS1_BOVIN]	2.58e-06	0.646204
	Q6IM73	Reticulon OS=Bos taurus GN=RTN2 PE=2 SV=1 - [Q6IM73_BOVIN]	2.46e-13	0.609149
GO:0070977	bone maturation	0.406359	7	1	F1N2P7,
	Accession	Description	p_value	1_6
	F1N2P7	Uncharacterized protein OS=Bos taurus GN=PLXNA4 PE=4 SV=2 - [F1N2P7_BOVIN]	6.32e-05	0.575236
GO:0071427	mRNA-containing ribonucleoprotein complex export from nucleus	0.310711	5	1	E1BDM8,
	Accession	Description	p_value	1_6
	E1BDM8	DEAD-box helicase 6 OS=Bos taurus GN=DDX6 PE=1 SV=1 - [E1BDM8_BOVIN]	5.05e-07	0.662361
GO:0009792	embryo development ending in birth or egg hatching	0.205155	56	6	E1BDM8,F1MGF2,F1N2G0,F1N2P7,P00517,Q6IM73,
	Accession	Description	p_value	1_6
	E1BDM8	DEAD-box helicase 6 OS=Bos taurus GN=DDX6 PE=1 SV=1 - [E1BDM8_BOVIN]	5.05e-07	0.662361
	F1MGF2	Chromodomain helicase DNA binding protein 1 OS=Bos taurus GN=CHD1 PE=4 SV=2 - [F1MGF2_BOVIN]	9.41e-08	0.210937
	F1N2G0	Uncharacterized protein OS=Bos taurus PE=3 SV=2 - [F1N2G0_BOVIN]	0.035294	0.353778
	F1N2P7	Uncharacterized protein OS=Bos taurus GN=PLXNA4 PE=4 SV=2 - [F1N2P7_BOVIN]	6.32e-05	0.575236
	P00517	cAMP-dependent protein kinase catalytic subunit alpha OS=Bos taurus GN=PRKACA PE=1 SV=3 - [KAPCA_BOVIN]	0.00285667	0.527609
	Q6IM73	Reticulon OS=Bos taurus GN=RTN2 PE=2 SV=1 - [Q6IM73_BOVIN]	2.46e-13	0.609149
GO:0009409	response to cold	0.648948	14	1	A5D954,
	Accession	Description	p_value	1_6
	A5D954	Solute carrier family 25 (Mitochondrial carrier; oxoglutarate carrier), member 11 (Fragment) OS=Bos taurus GN=SLC25A11 PE=2 SV=1 - [A5D954_BOVIN]	1.96e-16	0.621104
GO:0042770	signal transduction in response to DNA damage	0.310711	5	1	F1MX12,
	Accession	Description	p_value	1_6
	F1MX12	Ankyrin repeat domain 2 OS=Bos taurus GN=ANKRD2 PE=4 SV=2 - [F1MX12_BOVIN]	0.000751893	0.547429
GO:0036444	calcium import into the mitochondrion	0.0715726	1	1	Q2KJI7,
	Accession	Description	p_value	1_6
	Q2KJI7	AFG3-like protein 2 OS=Bos taurus GN=AFG3L2 PE=2 SV=1 - [AFG32_BOVIN]	0.000678653	0.577909
GO:0007281	germ cell development	0.740441	18	1	E1BDM8,
	Accession	Description	p_value	1_6
	E1BDM8	DEAD-box helicase 6 OS=Bos taurus GN=DDX6 PE=1 SV=1 - [E1BDM8_BOVIN]	5.05e-07	0.662361
GO:0050920	regulation of chemotaxis	0.720056	17	1	F1N2P7,
	Accession	Description	p_value	1_6
	F1N2P7	Uncharacterized protein OS=Bos taurus GN=PLXNA4 PE=4 SV=2 - [F1N2P7_BOVIN]	6.32e-05	0.575236
GO:0031365	N-terminal protein amino acid modification	0.0715726	1	1	F1MK91,
	Accession	Description	p_value	1_6
	F1MK91	Hedgehog acyltransferase like OS=Bos taurus GN=HHATL PE=3 SV=2 - [F1MK91_BOVIN]	8.35e-06	0.623101
GO:0030970	retrograde protein transport, ER to cytosol	0.360295	6	1	F1N7U2,
	Accession	Description	p_value	1_6
	F1N7U2	NPL4 homolog, ubiquitin recognition factor OS=Bos taurus GN=NPLOC4 PE=4 SV=2 - [F1N7U2_BOVIN]	1.3e-07	0.23663
GO:0006888	ER to Golgi vesicle-mediated transport	0.488896	9	1	A6QLS9,
	Accession	Description	p_value	1_6
	A6QLS9	RAB10 protein OS=Bos taurus GN=RAB10 PE=1 SV=1 - [A6QLS9_BOVIN]	0.0432797	0.371333
GO:0015800	acidic amino acid transport	0.0715726	1	1	A6QNM9,
	Accession	Description	p_value	1_6
	A6QNM9	SLC25A12 protein OS=Bos taurus GN=SLC25A12 PE=2 SV=1 - [A6QNM9_BOVIN]	6.75e-05	0.443634
GO:0016567	protein ubiquitination	0.934367	36	1	Q5E946,
	Accession	Description	p_value	1_6
	Q5E946	Protein/nucleic acid deglycase DJ-1 OS=Bos taurus GN=PARK7 PE=2 SV=1 - [PARK7_BOVIN]	3.04e-07	0.570141
GO:0009126	purine nucleoside monophosphate metabolic process	0.00595948	107	15	A0A0N9SLY9,B0JYN3,F1MFX9,F1MPR3,F1N2G0,P00423,P13621,P30404,P35720,Q02367,Q0VCY0,Q28851,Q5E946,Q862H6,Q95123,
	Accession	Description	p_value	1_6
	A0A0N9SLY9	Cytochrome c oxidase subunit II (Fragment) OS=Bos taurus GN=COX2 PE=4 SV=1 - [A0A0N9SLY9_BOVIN]	6.35e-09	0.511902
	B0JYN3	L-lactate dehydrogenase OS=Bos taurus GN=LDHB PE=2 SV=1 - [B0JYN3_BOVIN]	1.76e-14	0.564657
	F1MFX9	Uncharacterized protein OS=Bos taurus GN=LOC504219 PE=4 SV=1 - [F1MFX9_BOVIN]	8.41e-06	1.86047
	F1MPR3	Calcium-transporting ATPase OS=Bos taurus GN=ATP2A2 PE=3 SV=2 - [F1MPR3_BOVIN]	1.26e-58	0.532535
	F1N2G0	Uncharacterized protein OS=Bos taurus PE=3 SV=2 - [F1N2G0_BOVIN]	0.035294	0.353778
	P00423	Cytochrome c oxidase subunit 4 isoform 1, mitochondrial OS=Bos taurus GN=COX4I1 PE=1 SV=1 - [COX41_BOVIN]	3.34e-36	0.574231
	P13621	ATP synthase subunit O, mitochondrial OS=Bos taurus GN=ATP5O PE=1 SV=2 - [ATPO_BOVIN]	0.0225285	0.461533
	P30404	Peptidyl-prolyl cis-trans isomerase F, mitochondrial OS=Bos taurus GN=PPIF PE=1 SV=3 - [PPIF_BOVIN]	5.94e-08	2.05973
	P35720	Succinate dehydrogenase cytochrome b560 subunit, mitochondrial OS=Bos taurus GN=SDHC PE=1 SV=2 - [C560_BOVIN]	0.00215926	0.66291
	Q02367	NADH dehydrogenase [ubiquinone] 1 beta subcomplex subunit 6 OS=Bos taurus GN=NDUFB6 PE=1 SV=2 - [NDUB6_BOVIN]	1.4e-06	0.494988
	Q0VCY0	Sarcoplasmic/endoplasmic reticulum calcium ATPase 1 OS=Bos taurus GN=ATP2A1 PE=1 SV=1 - [AT2A1_BOVIN]	1.79e-169	0.530067
	Q28851	ATP synthase subunit f, mitochondrial OS=Bos taurus GN=ATP5J2 PE=1 SV=3 - [ATPK_BOVIN]	0.0451573	0.60289
	Q5E946	Protein/nucleic acid deglycase DJ-1 OS=Bos taurus GN=PARK7 PE=2 SV=1 - [PARK7_BOVIN]	3.04e-07	0.570141
	Q862H6	Similar to ATP synthase proteolipid P2 (Fragment) OS=Bos taurus PE=2 SV=1 - [Q862H6_BOVIN]	0.00541389	0.506297
	Q95123	Succinate dehydrogenase [ubiquinone] cytochrome b small subunit, mitochondrial OS=Bos taurus GN=SDHD PE=2 SV=2 - [DHSD_BOVIN]	6.1e-06	0.651413
GO:0060600	dichotomous subdivision of an epithelial terminal unit	0.0715726	1	1	F1N2P7,
	Accession	Description	p_value	1_6
	F1N2P7	Uncharacterized protein OS=Bos taurus GN=PLXNA4 PE=4 SV=2 - [F1N2P7_BOVIN]	6.32e-05	0.575236
GO:0010558	negative regulation of macromolecule biosynthetic process	0.398825	71	6	C0LSL0,E1BDM8,F1MGF2,F1MK91,F1MX12,Q2KJI7,
	Accession	Description	p_value	1_6
	C0LSL0	Heart fatty acid-binding protein OS=Bos taurus GN=H-FABP PE=2 SV=1 - [C0LSL0_BOVIN]	2.33e-32	0.658106
	E1BDM8	DEAD-box helicase 6 OS=Bos taurus GN=DDX6 PE=1 SV=1 - [E1BDM8_BOVIN]	5.05e-07	0.662361
	F1MGF2	Chromodomain helicase DNA binding protein 1 OS=Bos taurus GN=CHD1 PE=4 SV=2 - [F1MGF2_BOVIN]	9.41e-08	0.210937
	F1MK91	Hedgehog acyltransferase like OS=Bos taurus GN=HHATL PE=3 SV=2 - [F1MK91_BOVIN]	8.35e-06	0.623101
	F1MX12	Ankyrin repeat domain 2 OS=Bos taurus GN=ANKRD2 PE=4 SV=2 - [F1MX12_BOVIN]	0.000751893	0.547429
	Q2KJI7	AFG3-like protein 2 OS=Bos taurus GN=AFG3L2 PE=2 SV=1 - [AFG32_BOVIN]	0.000678653	0.577909
GO:1902100	negative regulation of metaphase/anaphase transition of cell cycle	0.0715726	1	1	E1BF47,
	Accession	Description	p_value	1_6
	E1BF47	Translocated promoter region, nuclear basket protein OS=Bos taurus GN=TPR PE=4 SV=1 - [E1BF47_BOVIN]	9.82e-05	0.547795
GO:0061732	mitochondrial acetyl-CoA biosynthetic process from pyruvate	0.13809	2	1	E1BD64,
	Accession	Description	p_value	1_6
	E1BD64	Mitochondrial pyruvate carrier OS=Bos taurus GN=MPC2 PE=3 SV=2 - [E1BD64_BOVIN]	0.000903028	0.612417
GO:0044281	small molecule metabolic process	0.0169726	249	26	A0A0N9SLY9,A5D954,A7E3P5,B0JYN3,B5B3R8,C0LSL0,E1BD64,F1MFX9,F1MGC0,F1MN23,F1MPR3,F1N2G0,P00423,P11024,P13621,P30404,P35720,Q02367,Q0VCY0,Q28851,Q3T100,Q3ZCD7,Q5E946,Q6B4J2,Q862H6,Q95123,
	Accession	Description	p_value	1_6
	A0A0N9SLY9	Cytochrome c oxidase subunit II (Fragment) OS=Bos taurus GN=COX2 PE=4 SV=1 - [A0A0N9SLY9_BOVIN]	6.35e-09	0.511902
	A5D954	Solute carrier family 25 (Mitochondrial carrier; oxoglutarate carrier), member 11 (Fragment) OS=Bos taurus GN=SLC25A11 PE=2 SV=1 - [A5D954_BOVIN]	1.96e-16	0.621104
	A7E3P5	Zinc binding alcohol dehydrogenase, domain containing 1 OS=Bos taurus GN=ZADH1 PE=2 SV=1 - [A7E3P5_BOVIN]	0.000441079	0.616404
	B0JYN3	L-lactate dehydrogenase OS=Bos taurus GN=LDHB PE=2 SV=1 - [B0JYN3_BOVIN]	1.76e-14	0.564657
	B5B3R8	Alpha S1 casein OS=Bos taurus GN=CSN1S1 PE=2 SV=1 - [B5B3R8_BOVIN]	0.000913656	1.79272
	C0LSL0	Heart fatty acid-binding protein OS=Bos taurus GN=H-FABP PE=2 SV=1 - [C0LSL0_BOVIN]	2.33e-32	0.658106
	E1BD64	Mitochondrial pyruvate carrier OS=Bos taurus GN=MPC2 PE=3 SV=2 - [E1BD64_BOVIN]	0.000903028	0.612417
	F1MFX9	Uncharacterized protein OS=Bos taurus GN=LOC504219 PE=4 SV=1 - [F1MFX9_BOVIN]	8.41e-06	1.86047
	F1MGC0	Succinate--CoA ligase [ADP-forming] subunit beta, mitochondrial OS=Bos taurus GN=SUCLA2 PE=3 SV=2 - [F1MGC0_BOVIN]	9.85e-08	0.616516
	F1MN23	Dehydrogenase/reductase SDR family member 7B OS=Bos taurus GN=DHRS7B PE=3 SV=1 - [F1MN23_BOVIN]	8.16e-05	0.580383
	F1MPR3	Calcium-transporting ATPase OS=Bos taurus GN=ATP2A2 PE=3 SV=2 - [F1MPR3_BOVIN]	1.26e-58	0.532535
	F1N2G0	Uncharacterized protein OS=Bos taurus PE=3 SV=2 - [F1N2G0_BOVIN]	0.035294	0.353778
	P00423	Cytochrome c oxidase subunit 4 isoform 1, mitochondrial OS=Bos taurus GN=COX4I1 PE=1 SV=1 - [COX41_BOVIN]	3.34e-36	0.574231
	P11024	NAD(P) transhydrogenase, mitochondrial OS=Bos taurus GN=NNT PE=1 SV=3 - [NNTM_BOVIN]	2.61e-49	0.654806
	P13621	ATP synthase subunit O, mitochondrial OS=Bos taurus GN=ATP5O PE=1 SV=2 - [ATPO_BOVIN]	0.0225285	0.461533
	P30404	Peptidyl-prolyl cis-trans isomerase F, mitochondrial OS=Bos taurus GN=PPIF PE=1 SV=3 - [PPIF_BOVIN]	5.94e-08	2.05973
	P35720	Succinate dehydrogenase cytochrome b560 subunit, mitochondrial OS=Bos taurus GN=SDHC PE=1 SV=2 - [C560_BOVIN]	0.00215926	0.66291
	Q02367	NADH dehydrogenase [ubiquinone] 1 beta subcomplex subunit 6 OS=Bos taurus GN=NDUFB6 PE=1 SV=2 - [NDUB6_BOVIN]	1.4e-06	0.494988
	Q0VCY0	Sarcoplasmic/endoplasmic reticulum calcium ATPase 1 OS=Bos taurus GN=ATP2A1 PE=1 SV=1 - [AT2A1_BOVIN]	1.79e-169	0.530067
	Q28851	ATP synthase subunit f, mitochondrial OS=Bos taurus GN=ATP5J2 PE=1 SV=3 - [ATPK_BOVIN]	0.0451573	0.60289
	Q3T100	Microsomal glutathione S-transferase 3 OS=Bos taurus GN=MGST3 PE=2 SV=1 - [MGST3_BOVIN]	1.85e-06	0.664121
	Q3ZCD7	Very-long-chain enoyl-CoA reductase OS=Bos taurus GN=TECR PE=2 SV=1 - [TECR_BOVIN]	0.000173837	0.542888
	Q5E946	Protein/nucleic acid deglycase DJ-1 OS=Bos taurus GN=PARK7 PE=2 SV=1 - [PARK7_BOVIN]	3.04e-07	0.570141
	Q6B4J2	Vitamin K epoxide reductase complex subunit 1 OS=Bos taurus GN=VKORC1 PE=2 SV=1 - [VKOR1_BOVIN]	0.00555596	0.655093
	Q862H6	Similar to ATP synthase proteolipid P2 (Fragment) OS=Bos taurus PE=2 SV=1 - [Q862H6_BOVIN]	0.00541389	0.506297
	Q95123	Succinate dehydrogenase [ubiquinone] cytochrome b small subunit, mitochondrial OS=Bos taurus GN=SDHD PE=2 SV=2 - [DHSD_BOVIN]	6.1e-06	0.651413
GO:0030308	negative regulation of cell growth	0.182967	11	2	F1N2P7,Q6IM73,
	Accession	Description	p_value	1_6
	F1N2P7	Uncharacterized protein OS=Bos taurus GN=PLXNA4 PE=4 SV=2 - [F1N2P7_BOVIN]	6.32e-05	0.575236
	Q6IM73	Reticulon OS=Bos taurus GN=RTN2 PE=2 SV=1 - [Q6IM73_BOVIN]	2.46e-13	0.609149
GO:0071695	anatomical structure maturation	0.740441	18	1	F1N2P7,
	Accession	Description	p_value	1_6
	F1N2P7	Uncharacterized protein OS=Bos taurus GN=PLXNA4 PE=4 SV=2 - [F1N2P7_BOVIN]	6.32e-05	0.575236
GO:0032386	regulation of intracellular transport	0.724016	51	3	F1MDM4,Q3T0I5,Q5E946,
	Accession	Description	p_value	1_6
	F1MDM4	Receptor expression-enhancing protein OS=Bos taurus GN=REEP5 PE=3 SV=1 - [F1MDM4_BOVIN]	0.000823581	0.643708
	Q3T0I5	Mitochondrial fission 1 protein OS=Bos taurus GN=FIS1 PE=2 SV=1 - [FIS1_BOVIN]	2.58e-06	0.646204
	Q5E946	Protein/nucleic acid deglycase DJ-1 OS=Bos taurus GN=PARK7 PE=2 SV=1 - [PARK7_BOVIN]	3.04e-07	0.570141
GO:0051208	sequestering of calcium ion	0.263235	25	3	E1BDQ4,F1MGF2,F1MN23,
	Accession	Description	p_value	1_6
	E1BDQ4	Uncharacterized protein OS=Bos taurus GN=RYR1 PE=4 SV=2 - [E1BDQ4_BOVIN]	2.42e-15	0.475759
	F1MGF2	Chromodomain helicase DNA binding protein 1 OS=Bos taurus GN=CHD1 PE=4 SV=2 - [F1MGF2_BOVIN]	9.41e-08	0.210937
	F1MN23	Dehydrogenase/reductase SDR family member 7B OS=Bos taurus GN=DHRS7B PE=3 SV=1 - [F1MN23_BOVIN]	8.16e-05	0.580383
GO:0051262	protein tetramerization	0.759362	19	1	A6QNZ7,
	Accession	Description	p_value	1_6
	A6QNZ7	Keratin 10 (Epidermolytic hyperkeratosis; keratosis palmaris et plantaris) OS=Bos taurus GN=KRT10 PE=2 SV=1 - [A6QNZ7_BOVIN]	0.0113677	0.631961
GO:0031647	regulation of protein stability	0.438269	47	4	B5B3R8,F1MWR8,Q5E946,Q6IM73,
	Accession	Description	p_value	1_6
	B5B3R8	Alpha S1 casein OS=Bos taurus GN=CSN1S1 PE=2 SV=1 - [B5B3R8_BOVIN]	0.000913656	1.79272
	F1MWR8	T-complex protein 1 subunit eta OS=Bos taurus GN=CCT7 PE=3 SV=2 - [F1MWR8_BOVIN]	4.05e-05	1.62866
	Q5E946	Protein/nucleic acid deglycase DJ-1 OS=Bos taurus GN=PARK7 PE=2 SV=1 - [PARK7_BOVIN]	3.04e-07	0.570141
	Q6IM73	Reticulon OS=Bos taurus GN=RTN2 PE=2 SV=1 - [Q6IM73_BOVIN]	2.46e-13	0.609149
GO:0099132	ATP hydrolysis coupled cation transmembrane transport	0.0151666	8	3	F1MPR3,Q0VCY0,Q862H6,
	Accession	Description	p_value	1_6
	F1MPR3	Calcium-transporting ATPase OS=Bos taurus GN=ATP2A2 PE=3 SV=2 - [F1MPR3_BOVIN]	1.26e-58	0.532535
	Q0VCY0	Sarcoplasmic/endoplasmic reticulum calcium ATPase 1 OS=Bos taurus GN=ATP2A1 PE=1 SV=1 - [AT2A1_BOVIN]	1.79e-169	0.530067
	Q862H6	Similar to ATP synthase proteolipid P2 (Fragment) OS=Bos taurus PE=2 SV=1 - [Q862H6_BOVIN]	0.00541389	0.506297
GO:0051450	myoblast proliferation	0.257342	4	1	F1MX12,
	Accession	Description	p_value	1_6
	F1MX12	Ankyrin repeat domain 2 OS=Bos taurus GN=ANKRD2 PE=4 SV=2 - [F1MX12_BOVIN]	0.000751893	0.547429
GO:0006925	inflammatory cell apoptotic process	0.488896	9	1	F1MWR8,
	Accession	Description	p_value	1_6
	F1MWR8	T-complex protein 1 subunit eta OS=Bos taurus GN=CCT7 PE=3 SV=2 - [F1MWR8_BOVIN]	4.05e-05	1.62866
GO:0071806	protein transmembrane transport	0.648948	14	1	Q6IM73,
	Accession	Description	p_value	1_6
	Q6IM73	Reticulon OS=Bos taurus GN=RTN2 PE=2 SV=1 - [Q6IM73_BOVIN]	2.46e-13	0.609149
GO:0048210	Golgi vesicle fusion to target membrane	0.0715726	1	1	A6QLS9,
	Accession	Description	p_value	1_6
	A6QLS9	RAB10 protein OS=Bos taurus GN=RAB10 PE=1 SV=1 - [A6QLS9_BOVIN]	0.0432797	0.371333
GO:0007338	single fertilization	0.0860367	24	4	F1MWR8,P68002,Q5E946,Q9MZ13,
	Accession	Description	p_value	1_6
	F1MWR8	T-complex protein 1 subunit eta OS=Bos taurus GN=CCT7 PE=3 SV=2 - [F1MWR8_BOVIN]	4.05e-05	1.62866
	P68002	Voltage-dependent anion-selective channel protein 2 OS=Bos taurus GN=VDAC2 PE=2 SV=2 - [VDAC2_BOVIN]	3.92e-42	0.624556
	Q5E946	Protein/nucleic acid deglycase DJ-1 OS=Bos taurus GN=PARK7 PE=2 SV=1 - [PARK7_BOVIN]	3.04e-07	0.570141
	Q9MZ13	Voltage-dependent anion-selective channel protein 3 OS=Bos taurus GN=VDAC3 PE=2 SV=1 - [VDAC3_BOVIN]	1.54e-39	0.585278
GO:0000003	reproduction	0.136664	84	9	A6QLS9,B5B3R8,E1BDM8,F1MGF2,F1MWR8,P68002,Q0VCY0,Q5E946,Q9MZ13,
	Accession	Description	p_value	1_6
	A6QLS9	RAB10 protein OS=Bos taurus GN=RAB10 PE=1 SV=1 - [A6QLS9_BOVIN]	0.0432797	0.371333
	B5B3R8	Alpha S1 casein OS=Bos taurus GN=CSN1S1 PE=2 SV=1 - [B5B3R8_BOVIN]	0.000913656	1.79272
	E1BDM8	DEAD-box helicase 6 OS=Bos taurus GN=DDX6 PE=1 SV=1 - [E1BDM8_BOVIN]	5.05e-07	0.662361
	F1MGF2	Chromodomain helicase DNA binding protein 1 OS=Bos taurus GN=CHD1 PE=4 SV=2 - [F1MGF2_BOVIN]	9.41e-08	0.210937
	F1MWR8	T-complex protein 1 subunit eta OS=Bos taurus GN=CCT7 PE=3 SV=2 - [F1MWR8_BOVIN]	4.05e-05	1.62866
	P68002	Voltage-dependent anion-selective channel protein 2 OS=Bos taurus GN=VDAC2 PE=2 SV=2 - [VDAC2_BOVIN]	3.92e-42	0.624556
	Q0VCY0	Sarcoplasmic/endoplasmic reticulum calcium ATPase 1 OS=Bos taurus GN=ATP2A1 PE=1 SV=1 - [AT2A1_BOVIN]	1.79e-169	0.530067
	Q5E946	Protein/nucleic acid deglycase DJ-1 OS=Bos taurus GN=PARK7 PE=2 SV=1 - [PARK7_BOVIN]	3.04e-07	0.570141
	Q9MZ13	Voltage-dependent anion-selective channel protein 3 OS=Bos taurus GN=VDAC3 PE=2 SV=1 - [VDAC3_BOVIN]	1.54e-39	0.585278
GO:0030155	regulation of cell adhesion	0.912507	54	2	F1N2P7,P00517,
	Accession	Description	p_value	1_6
	F1N2P7	Uncharacterized protein OS=Bos taurus GN=PLXNA4 PE=4 SV=2 - [F1N2P7_BOVIN]	6.32e-05	0.575236
	P00517	cAMP-dependent protein kinase catalytic subunit alpha OS=Bos taurus GN=PRKACA PE=1 SV=3 - [KAPCA_BOVIN]	0.00285667	0.527609
GO:0007094	mitotic spindle assembly checkpoint	0.0715726	1	1	E1BF47,
	Accession	Description	p_value	1_6
	E1BF47	Translocated promoter region, nuclear basket protein OS=Bos taurus GN=TPR PE=4 SV=1 - [E1BF47_BOVIN]	9.82e-05	0.547795
GO:1901605	alpha-amino acid metabolic process	0.903584	31	1	Q5E946,
	Accession	Description	p_value	1_6
	Q5E946	Protein/nucleic acid deglycase DJ-1 OS=Bos taurus GN=PARK7 PE=2 SV=1 - [PARK7_BOVIN]	3.04e-07	0.570141
GO:2000282	regulation of cellular amino acid biosynthetic process	0.0715726	1	1	Q5E946,
	Accession	Description	p_value	1_6
	Q5E946	Protein/nucleic acid deglycase DJ-1 OS=Bos taurus GN=PARK7 PE=2 SV=1 - [PARK7_BOVIN]	3.04e-07	0.570141
GO:0072350	tricarboxylic acid metabolic process	0.185466	21	3	F1MGC0,P35720,Q95123,
	Accession	Description	p_value	1_6
	F1MGC0	Succinate--CoA ligase [ADP-forming] subunit beta, mitochondrial OS=Bos taurus GN=SUCLA2 PE=3 SV=2 - [F1MGC0_BOVIN]	9.85e-08	0.616516
	P35720	Succinate dehydrogenase cytochrome b560 subunit, mitochondrial OS=Bos taurus GN=SDHC PE=1 SV=2 - [C560_BOVIN]	0.00215926	0.66291
	Q95123	Succinate dehydrogenase [ubiquinone] cytochrome b small subunit, mitochondrial OS=Bos taurus GN=SDHD PE=2 SV=2 - [DHSD_BOVIN]	6.1e-06	0.651413
GO:0006637	acyl-CoA metabolic process	0.209877	12	2	E1BD64,F1MGC0,
	Accession	Description	p_value	1_6
	E1BD64	Mitochondrial pyruvate carrier OS=Bos taurus GN=MPC2 PE=3 SV=2 - [E1BD64_BOVIN]	0.000903028	0.612417
	F1MGC0	Succinate--CoA ligase [ADP-forming] subunit beta, mitochondrial OS=Bos taurus GN=SUCLA2 PE=3 SV=2 - [F1MGC0_BOVIN]	9.85e-08	0.616516
GO:0035108	limb morphogenesis	0.182967	11	2	F1MGF2,F1N2P7,
	Accession	Description	p_value	1_6
	F1MGF2	Chromodomain helicase DNA binding protein 1 OS=Bos taurus GN=CHD1 PE=4 SV=2 - [F1MGF2_BOVIN]	9.41e-08	0.210937
	F1N2P7	Uncharacterized protein OS=Bos taurus GN=PLXNA4 PE=4 SV=2 - [F1N2P7_BOVIN]	6.32e-05	0.575236
GO:0051962	positive regulation of nervous system development	0.878679	28	1	F1N2P7,
	Accession	Description	p_value	1_6
	F1N2P7	Uncharacterized protein OS=Bos taurus GN=PLXNA4 PE=4 SV=2 - [F1N2P7_BOVIN]	6.32e-05	0.575236
GO:0043931	ossification involved in bone maturation	0.406359	7	1	F1N2P7,
	Accession	Description	p_value	1_6
	F1N2P7	Uncharacterized protein OS=Bos taurus GN=PLXNA4 PE=4 SV=2 - [F1N2P7_BOVIN]	6.32e-05	0.575236
GO:0045859	regulation of protein kinase activity	0.502404	37	3	C0LSL0,F1MFX9,Q5E946,
	Accession	Description	p_value	1_6
	C0LSL0	Heart fatty acid-binding protein OS=Bos taurus GN=H-FABP PE=2 SV=1 - [C0LSL0_BOVIN]	2.33e-32	0.658106
	F1MFX9	Uncharacterized protein OS=Bos taurus GN=LOC504219 PE=4 SV=1 - [F1MFX9_BOVIN]	8.41e-06	1.86047
	Q5E946	Protein/nucleic acid deglycase DJ-1 OS=Bos taurus GN=PARK7 PE=2 SV=1 - [PARK7_BOVIN]	3.04e-07	0.570141
GO:0090130	tissue migration	0.319787	40	4	A6QLS9,F1N2P7,P00517,Q6IM73,
	Accession	Description	p_value	1_6
	A6QLS9	RAB10 protein OS=Bos taurus GN=RAB10 PE=1 SV=1 - [A6QLS9_BOVIN]	0.0432797	0.371333
	F1N2P7	Uncharacterized protein OS=Bos taurus GN=PLXNA4 PE=4 SV=2 - [F1N2P7_BOVIN]	6.32e-05	0.575236
	P00517	cAMP-dependent protein kinase catalytic subunit alpha OS=Bos taurus GN=PRKACA PE=1 SV=3 - [KAPCA_BOVIN]	0.00285667	0.527609
	Q6IM73	Reticulon OS=Bos taurus GN=RTN2 PE=2 SV=1 - [Q6IM73_BOVIN]	2.46e-13	0.609149
GO:0009746	response to hexose	0.106827	8	2	E1BD64,P00517,
	Accession	Description	p_value	1_6
	E1BD64	Mitochondrial pyruvate carrier OS=Bos taurus GN=MPC2 PE=3 SV=2 - [E1BD64_BOVIN]	0.000903028	0.612417
	P00517	cAMP-dependent protein kinase catalytic subunit alpha OS=Bos taurus GN=PRKACA PE=1 SV=3 - [KAPCA_BOVIN]	0.00285667	0.527609
GO:0060606	tube closure	0.13809	2	1	P00517,
	Accession	Description	p_value	1_6
	P00517	cAMP-dependent protein kinase catalytic subunit alpha OS=Bos taurus GN=PRKACA PE=1 SV=3 - [KAPCA_BOVIN]	0.00285667	0.527609
GO:1902679	negative regulation of RNA biosynthetic process	0.476004	63	5	C0LSL0,E1BDM8,F1MGF2,F1MX12,Q2KJI7,
	Accession	Description	p_value	1_6
	C0LSL0	Heart fatty acid-binding protein OS=Bos taurus GN=H-FABP PE=2 SV=1 - [C0LSL0_BOVIN]	2.33e-32	0.658106
	E1BDM8	DEAD-box helicase 6 OS=Bos taurus GN=DDX6 PE=1 SV=1 - [E1BDM8_BOVIN]	5.05e-07	0.662361
	F1MGF2	Chromodomain helicase DNA binding protein 1 OS=Bos taurus GN=CHD1 PE=4 SV=2 - [F1MGF2_BOVIN]	9.41e-08	0.210937
	F1MX12	Ankyrin repeat domain 2 OS=Bos taurus GN=ANKRD2 PE=4 SV=2 - [F1MX12_BOVIN]	0.000751893	0.547429
	Q2KJI7	AFG3-like protein 2 OS=Bos taurus GN=AFG3L2 PE=2 SV=1 - [AFG32_BOVIN]	0.000678653	0.577909
GO:0030509	BMP signaling pathway	0.264647	14	2	E1BDQ4,F1N2G0,
	Accession	Description	p_value	1_6
	E1BDQ4	Uncharacterized protein OS=Bos taurus GN=RYR1 PE=4 SV=2 - [E1BDQ4_BOVIN]	2.42e-15	0.475759
	F1N2G0	Uncharacterized protein OS=Bos taurus PE=3 SV=2 - [F1N2G0_BOVIN]	0.035294	0.353778
GO:0051258	protein polymerization	0.894572	51	2	P68002,Q9MZ13,
	Accession	Description	p_value	1_6
	P68002	Voltage-dependent anion-selective channel protein 2 OS=Bos taurus GN=VDAC2 PE=2 SV=2 - [VDAC2_BOVIN]	3.92e-42	0.624556
	Q9MZ13	Voltage-dependent anion-selective channel protein 3 OS=Bos taurus GN=VDAC3 PE=2 SV=1 - [VDAC3_BOVIN]	1.54e-39	0.585278
GO:1901988	negative regulation of cell cycle phase transition	0.13809	2	1	E1BF47,
	Accession	Description	p_value	1_6
	E1BF47	Translocated promoter region, nuclear basket protein OS=Bos taurus GN=TPR PE=4 SV=1 - [E1BF47_BOVIN]	9.82e-05	0.547795
GO:0007600	sensory perception	0.715288	34	2	F1MDM4,F1MGF2,
	Accession	Description	p_value	1_6
	F1MDM4	Receptor expression-enhancing protein OS=Bos taurus GN=REEP5 PE=3 SV=1 - [F1MDM4_BOVIN]	0.000823581	0.643708
	F1MGF2	Chromodomain helicase DNA binding protein 1 OS=Bos taurus GN=CHD1 PE=4 SV=2 - [F1MGF2_BOVIN]	9.41e-08	0.210937
GO:0007186	G-protein coupled receptor signaling pathway	0.66541	31	2	P00517,Q3SZX4,
	Accession	Description	p_value	1_6
	P00517	cAMP-dependent protein kinase catalytic subunit alpha OS=Bos taurus GN=PRKACA PE=1 SV=3 - [KAPCA_BOVIN]	0.00285667	0.527609
	Q3SZX4	Carbonic anhydrase 3 OS=Bos taurus GN=CA3 PE=2 SV=3 - [CAH3_BOVIN]	1.57e-193	0.477487
GO:0071482	cellular response to light stimulus	0.257342	4	1	A1A4R1,
	Accession	Description	p_value	1_6
	A1A4R1	Histone H2A type 2-C OS=Bos taurus GN=HIST2H2AC PE=2 SV=1 - [H2A2C_BOVIN]	0.0054494	0.465383
GO:0021700	developmental maturation	0.910707	32	1	F1N2P7,
	Accession	Description	p_value	1_6
	F1N2P7	Uncharacterized protein OS=Bos taurus GN=PLXNA4 PE=4 SV=2 - [F1N2P7_BOVIN]	6.32e-05	0.575236
GO:1901503	ether biosynthetic process	0.0715726	1	1	F1MN23,
	Accession	Description	p_value	1_6
	F1MN23	Dehydrogenase/reductase SDR family member 7B OS=Bos taurus GN=DHRS7B PE=3 SV=1 - [F1MN23_BOVIN]	8.16e-05	0.580383
GO:0051276	chromosome organization	0.298268	51	5	A1A4R1,E1BF47,F1MGF2,F1MWR8,G3X807,
	Accession	Description	p_value	1_6
	A1A4R1	Histone H2A type 2-C OS=Bos taurus GN=HIST2H2AC PE=2 SV=1 - [H2A2C_BOVIN]	0.0054494	0.465383
	E1BF47	Translocated promoter region, nuclear basket protein OS=Bos taurus GN=TPR PE=4 SV=1 - [E1BF47_BOVIN]	9.82e-05	0.547795
	F1MGF2	Chromodomain helicase DNA binding protein 1 OS=Bos taurus GN=CHD1 PE=4 SV=2 - [F1MGF2_BOVIN]	9.41e-08	0.210937
	F1MWR8	T-complex protein 1 subunit eta OS=Bos taurus GN=CCT7 PE=3 SV=2 - [F1MWR8_BOVIN]	4.05e-05	1.62866
	G3X807	Histone H4 OS=Bos taurus PE=3 SV=1 - [G3X807_BOVIN]	3.49e-08	0.500771
GO:0014887	cardiac muscle adaptation	0.674434	15	1	F1N2G0,
	Accession	Description	p_value	1_6
	F1N2G0	Uncharacterized protein OS=Bos taurus PE=3 SV=2 - [F1N2G0_BOVIN]	0.035294	0.353778
GO:0055114	oxidation-reduction process	0.187636	140	13	A0A0N9SLY9,A6QNM9,A7E3P5,B0JYN3,F1MFX9,F1MGC0,P00423,P11024,P35720,Q02367,Q5E946,Q8HXG5,Q95123,
	Accession	Description	p_value	1_6
	A0A0N9SLY9	Cytochrome c oxidase subunit II (Fragment) OS=Bos taurus GN=COX2 PE=4 SV=1 - [A0A0N9SLY9_BOVIN]	6.35e-09	0.511902
	A6QNM9	SLC25A12 protein OS=Bos taurus GN=SLC25A12 PE=2 SV=1 - [A6QNM9_BOVIN]	6.75e-05	0.443634
	A7E3P5	Zinc binding alcohol dehydrogenase, domain containing 1 OS=Bos taurus GN=ZADH1 PE=2 SV=1 - [A7E3P5_BOVIN]	0.000441079	0.616404
	B0JYN3	L-lactate dehydrogenase OS=Bos taurus GN=LDHB PE=2 SV=1 - [B0JYN3_BOVIN]	1.76e-14	0.564657
	F1MFX9	Uncharacterized protein OS=Bos taurus GN=LOC504219 PE=4 SV=1 - [F1MFX9_BOVIN]	8.41e-06	1.86047
	F1MGC0	Succinate--CoA ligase [ADP-forming] subunit beta, mitochondrial OS=Bos taurus GN=SUCLA2 PE=3 SV=2 - [F1MGC0_BOVIN]	9.85e-08	0.616516
	P00423	Cytochrome c oxidase subunit 4 isoform 1, mitochondrial OS=Bos taurus GN=COX4I1 PE=1 SV=1 - [COX41_BOVIN]	3.34e-36	0.574231
	P11024	NAD(P) transhydrogenase, mitochondrial OS=Bos taurus GN=NNT PE=1 SV=3 - [NNTM_BOVIN]	2.61e-49	0.654806
	P35720	Succinate dehydrogenase cytochrome b560 subunit, mitochondrial OS=Bos taurus GN=SDHC PE=1 SV=2 - [C560_BOVIN]	0.00215926	0.66291
	Q02367	NADH dehydrogenase [ubiquinone] 1 beta subcomplex subunit 6 OS=Bos taurus GN=NDUFB6 PE=1 SV=2 - [NDUB6_BOVIN]	1.4e-06	0.494988
	Q5E946	Protein/nucleic acid deglycase DJ-1 OS=Bos taurus GN=PARK7 PE=2 SV=1 - [PARK7_BOVIN]	3.04e-07	0.570141
	Q8HXG5	NADH dehydrogenase [ubiquinone] 1 beta subcomplex subunit 11, mitochondrial OS=Bos taurus GN=NDUFB11 PE=1 SV=2 - [NDUBB_BOVIN]	0.0387322	0.658924
	Q95123	Succinate dehydrogenase [ubiquinone] cytochrome b small subunit, mitochondrial OS=Bos taurus GN=SDHD PE=2 SV=2 - [DHSD_BOVIN]	6.1e-06	0.651413
GO:0071495	cellular response to endogenous stimulus	0.665863	122	8	A6QLS9,E1BDQ4,F1MPR3,F1MX12,F1N2G0,Q0VCY0,Q3SZX4,Q5E946,
	Accession	Description	p_value	1_6
	A6QLS9	RAB10 protein OS=Bos taurus GN=RAB10 PE=1 SV=1 - [A6QLS9_BOVIN]	0.0432797	0.371333
	E1BDQ4	Uncharacterized protein OS=Bos taurus GN=RYR1 PE=4 SV=2 - [E1BDQ4_BOVIN]	2.42e-15	0.475759
	F1MPR3	Calcium-transporting ATPase OS=Bos taurus GN=ATP2A2 PE=3 SV=2 - [F1MPR3_BOVIN]	1.26e-58	0.532535
	F1MX12	Ankyrin repeat domain 2 OS=Bos taurus GN=ANKRD2 PE=4 SV=2 - [F1MX12_BOVIN]	0.000751893	0.547429
	F1N2G0	Uncharacterized protein OS=Bos taurus PE=3 SV=2 - [F1N2G0_BOVIN]	0.035294	0.353778
	Q0VCY0	Sarcoplasmic/endoplasmic reticulum calcium ATPase 1 OS=Bos taurus GN=ATP2A1 PE=1 SV=1 - [AT2A1_BOVIN]	1.79e-169	0.530067
	Q3SZX4	Carbonic anhydrase 3 OS=Bos taurus GN=CA3 PE=2 SV=3 - [CAH3_BOVIN]	1.57e-193	0.477487
	Q5E946	Protein/nucleic acid deglycase DJ-1 OS=Bos taurus GN=PARK7 PE=2 SV=1 - [PARK7_BOVIN]	3.04e-07	0.570141
GO:0007029	endoplasmic reticulum organization	0.106827	8	2	A6QLS9,Q6IM73,
	Accession	Description	p_value	1_6
	A6QLS9	RAB10 protein OS=Bos taurus GN=RAB10 PE=1 SV=1 - [A6QLS9_BOVIN]	0.0432797	0.371333
	Q6IM73	Reticulon OS=Bos taurus GN=RTN2 PE=2 SV=1 - [Q6IM73_BOVIN]	2.46e-13	0.609149
GO:0006955	immune response	0.94284	81	3	F1N7U2,Q5E946,Q6IM73,
	Accession	Description	p_value	1_6
	F1N7U2	NPL4 homolog, ubiquitin recognition factor OS=Bos taurus GN=NPLOC4 PE=4 SV=2 - [F1N7U2_BOVIN]	1.3e-07	0.23663
	Q5E946	Protein/nucleic acid deglycase DJ-1 OS=Bos taurus GN=PARK7 PE=2 SV=1 - [PARK7_BOVIN]	3.04e-07	0.570141
	Q6IM73	Reticulon OS=Bos taurus GN=RTN2 PE=2 SV=1 - [Q6IM73_BOVIN]	2.46e-13	0.609149
GO:0007512	adult heart development	0.264647	14	2	F1MGF2,F1N2G0,
	Accession	Description	p_value	1_6
	F1MGF2	Chromodomain helicase DNA binding protein 1 OS=Bos taurus GN=CHD1 PE=4 SV=2 - [F1MGF2_BOVIN]	9.41e-08	0.210937
	F1N2G0	Uncharacterized protein OS=Bos taurus PE=3 SV=2 - [F1N2G0_BOVIN]	0.035294	0.353778
GO:0009132	nucleoside diphosphate metabolic process	0.923433	34	1	F1MFX9,
	Accession	Description	p_value	1_6
	F1MFX9	Uncharacterized protein OS=Bos taurus GN=LOC504219 PE=4 SV=1 - [F1MFX9_BOVIN]	8.41e-06	1.86047
GO:0010646	regulation of cell communication	0.0964089	224	21	B5B3R8,E1BD64,E1BDQ4,E1BI79,F1MGF2,F1MPR3,F1MX12,F1N2P7,F1N7U2,P00517,P02666,P02722,P30404,P68002,Q0VCY0,Q17R10,Q2KJI7,Q3SZX4,Q5E946,Q6IM73,Q9MZ13,
	Accession	Description	p_value	1_6
	B5B3R8	Alpha S1 casein OS=Bos taurus GN=CSN1S1 PE=2 SV=1 - [B5B3R8_BOVIN]	0.000913656	1.79272
	E1BD64	Mitochondrial pyruvate carrier OS=Bos taurus GN=MPC2 PE=3 SV=2 - [E1BD64_BOVIN]	0.000903028	0.612417
	E1BDQ4	Uncharacterized protein OS=Bos taurus GN=RYR1 PE=4 SV=2 - [E1BDQ4_BOVIN]	2.42e-15	0.475759
	E1BI79	APC2, WNT signaling pathway regulator OS=Bos taurus GN=APC2 PE=4 SV=2 - [E1BI79_BOVIN]	0.000195751	1.51343
	F1MGF2	Chromodomain helicase DNA binding protein 1 OS=Bos taurus GN=CHD1 PE=4 SV=2 - [F1MGF2_BOVIN]	9.41e-08	0.210937
	F1MPR3	Calcium-transporting ATPase OS=Bos taurus GN=ATP2A2 PE=3 SV=2 - [F1MPR3_BOVIN]	1.26e-58	0.532535
	F1MX12	Ankyrin repeat domain 2 OS=Bos taurus GN=ANKRD2 PE=4 SV=2 - [F1MX12_BOVIN]	0.000751893	0.547429
	F1N2P7	Uncharacterized protein OS=Bos taurus GN=PLXNA4 PE=4 SV=2 - [F1N2P7_BOVIN]	6.32e-05	0.575236
	F1N7U2	NPL4 homolog, ubiquitin recognition factor OS=Bos taurus GN=NPLOC4 PE=4 SV=2 - [F1N7U2_BOVIN]	1.3e-07	0.23663
	P00517	cAMP-dependent protein kinase catalytic subunit alpha OS=Bos taurus GN=PRKACA PE=1 SV=3 - [KAPCA_BOVIN]	0.00285667	0.527609
	P02666	Beta-casein OS=Bos taurus GN=CSN2 PE=1 SV=2 - [CASB_BOVIN]	0.000202761	1.96367
	P02722	ADP/ATP translocase 1 OS=Bos taurus GN=SLC25A4 PE=1 SV=3 - [ADT1_BOVIN]	8.6e-90	0.344935
	P30404	Peptidyl-prolyl cis-trans isomerase F, mitochondrial OS=Bos taurus GN=PPIF PE=1 SV=3 - [PPIF_BOVIN]	5.94e-08	2.05973
	P68002	Voltage-dependent anion-selective channel protein 2 OS=Bos taurus GN=VDAC2 PE=2 SV=2 - [VDAC2_BOVIN]	3.92e-42	0.624556
	Q0VCY0	Sarcoplasmic/endoplasmic reticulum calcium ATPase 1 OS=Bos taurus GN=ATP2A1 PE=1 SV=1 - [AT2A1_BOVIN]	1.79e-169	0.530067
	Q17R10	Actin filament-associated protein 1-like 2 OS=Bos taurus GN=AFAP1L2 PE=2 SV=1 - [AF1L2_BOVIN]	3.85e-11	1.64846
	Q2KJI7	AFG3-like protein 2 OS=Bos taurus GN=AFG3L2 PE=2 SV=1 - [AFG32_BOVIN]	0.000678653	0.577909
	Q3SZX4	Carbonic anhydrase 3 OS=Bos taurus GN=CA3 PE=2 SV=3 - [CAH3_BOVIN]	1.57e-193	0.477487
	Q5E946	Protein/nucleic acid deglycase DJ-1 OS=Bos taurus GN=PARK7 PE=2 SV=1 - [PARK7_BOVIN]	3.04e-07	0.570141
	Q6IM73	Reticulon OS=Bos taurus GN=RTN2 PE=2 SV=1 - [Q6IM73_BOVIN]	2.46e-13	0.609149
	Q9MZ13	Voltage-dependent anion-selective channel protein 3 OS=Bos taurus GN=VDAC3 PE=2 SV=1 - [VDAC3_BOVIN]	1.54e-39	0.585278
GO:0060384	innervation	0.0715726	1	1	F1MGF2,
	Accession	Description	p_value	1_6
	F1MGF2	Chromodomain helicase DNA binding protein 1 OS=Bos taurus GN=CHD1 PE=4 SV=2 - [F1MGF2_BOVIN]	9.41e-08	0.210937
GO:1904888	cranial skeletal system development	0.257342	4	1	E1BDM8,
	Accession	Description	p_value	1_6
	E1BDM8	DEAD-box helicase 6 OS=Bos taurus GN=DDX6 PE=1 SV=1 - [E1BDM8_BOVIN]	5.05e-07	0.662361
GO:0051179	localization	0.00189164	363	38	A5D954,A6QLS9,A6QNM9,B0JYN3,B5B3R8,C0LSL0,E1BD64,E1BDM8,E1BDQ4,E1BF47,E1BI79,E1BJN9,F1MDM4,F1MGF2,F1MN23,F1MPR3,F1MWR8,F1MX12,F1N2P7,F1N7U2,P00517,P02666,P02722,P11024,P12234-2,P13621,P30404,P68002,Q0VCY0,Q28851,Q2KJI7,Q3SZX4,Q3T0I5,Q5E946,Q6IM73,Q862H6,Q95123,Q9MZ13,
	Accession	Description	p_value	1_6
	A5D954	Solute carrier family 25 (Mitochondrial carrier; oxoglutarate carrier), member 11 (Fragment) OS=Bos taurus GN=SLC25A11 PE=2 SV=1 - [A5D954_BOVIN]	1.96e-16	0.621104
	A6QLS9	RAB10 protein OS=Bos taurus GN=RAB10 PE=1 SV=1 - [A6QLS9_BOVIN]	0.0432797	0.371333
	A6QNM9	SLC25A12 protein OS=Bos taurus GN=SLC25A12 PE=2 SV=1 - [A6QNM9_BOVIN]	6.75e-05	0.443634
	B0JYN3	L-lactate dehydrogenase OS=Bos taurus GN=LDHB PE=2 SV=1 - [B0JYN3_BOVIN]	1.76e-14	0.564657
	B5B3R8	Alpha S1 casein OS=Bos taurus GN=CSN1S1 PE=2 SV=1 - [B5B3R8_BOVIN]	0.000913656	1.79272
	C0LSL0	Heart fatty acid-binding protein OS=Bos taurus GN=H-FABP PE=2 SV=1 - [C0LSL0_BOVIN]	2.33e-32	0.658106
	E1BD64	Mitochondrial pyruvate carrier OS=Bos taurus GN=MPC2 PE=3 SV=2 - [E1BD64_BOVIN]	0.000903028	0.612417
	E1BDM8	DEAD-box helicase 6 OS=Bos taurus GN=DDX6 PE=1 SV=1 - [E1BDM8_BOVIN]	5.05e-07	0.662361
	E1BDQ4	Uncharacterized protein OS=Bos taurus GN=RYR1 PE=4 SV=2 - [E1BDQ4_BOVIN]	2.42e-15	0.475759
	E1BF47	Translocated promoter region, nuclear basket protein OS=Bos taurus GN=TPR PE=4 SV=1 - [E1BF47_BOVIN]	9.82e-05	0.547795
	E1BI79	APC2, WNT signaling pathway regulator OS=Bos taurus GN=APC2 PE=4 SV=2 - [E1BI79_BOVIN]	0.000195751	1.51343
	E1BJN9	Phospholipase D family member 5 OS=Bos taurus GN=PLD5 PE=4 SV=2 - [E1BJN9_BOVIN]	0.00120872	1.67154
	F1MDM4	Receptor expression-enhancing protein OS=Bos taurus GN=REEP5 PE=3 SV=1 - [F1MDM4_BOVIN]	0.000823581	0.643708
	F1MGF2	Chromodomain helicase DNA binding protein 1 OS=Bos taurus GN=CHD1 PE=4 SV=2 - [F1MGF2_BOVIN]	9.41e-08	0.210937
	F1MN23	Dehydrogenase/reductase SDR family member 7B OS=Bos taurus GN=DHRS7B PE=3 SV=1 - [F1MN23_BOVIN]	8.16e-05	0.580383
	F1MPR3	Calcium-transporting ATPase OS=Bos taurus GN=ATP2A2 PE=3 SV=2 - [F1MPR3_BOVIN]	1.26e-58	0.532535
	F1MWR8	T-complex protein 1 subunit eta OS=Bos taurus GN=CCT7 PE=3 SV=2 - [F1MWR8_BOVIN]	4.05e-05	1.62866
	F1MX12	Ankyrin repeat domain 2 OS=Bos taurus GN=ANKRD2 PE=4 SV=2 - [F1MX12_BOVIN]	0.000751893	0.547429
	F1N2P7	Uncharacterized protein OS=Bos taurus GN=PLXNA4 PE=4 SV=2 - [F1N2P7_BOVIN]	6.32e-05	0.575236
	F1N7U2	NPL4 homolog, ubiquitin recognition factor OS=Bos taurus GN=NPLOC4 PE=4 SV=2 - [F1N7U2_BOVIN]	1.3e-07	0.23663
	P00517	cAMP-dependent protein kinase catalytic subunit alpha OS=Bos taurus GN=PRKACA PE=1 SV=3 - [KAPCA_BOVIN]	0.00285667	0.527609
	P02666	Beta-casein OS=Bos taurus GN=CSN2 PE=1 SV=2 - [CASB_BOVIN]	0.000202761	1.96367
	P02722	ADP/ATP translocase 1 OS=Bos taurus GN=SLC25A4 PE=1 SV=3 - [ADT1_BOVIN]	8.6e-90	0.344935
	P11024	NAD(P) transhydrogenase, mitochondrial OS=Bos taurus GN=NNT PE=1 SV=3 - [NNTM_BOVIN]	2.61e-49	0.654806
	P12234-2	Isoform B of Phosphate carrier protein, mitochondrial OS=Bos taurus GN=SLC25A3 - [MPCP_BOVIN]	2.92e-47	0.516614
	P13621	ATP synthase subunit O, mitochondrial OS=Bos taurus GN=ATP5O PE=1 SV=2 - [ATPO_BOVIN]	0.0225285	0.461533
	P30404	Peptidyl-prolyl cis-trans isomerase F, mitochondrial OS=Bos taurus GN=PPIF PE=1 SV=3 - [PPIF_BOVIN]	5.94e-08	2.05973
	P68002	Voltage-dependent anion-selective channel protein 2 OS=Bos taurus GN=VDAC2 PE=2 SV=2 - [VDAC2_BOVIN]	3.92e-42	0.624556
	Q0VCY0	Sarcoplasmic/endoplasmic reticulum calcium ATPase 1 OS=Bos taurus GN=ATP2A1 PE=1 SV=1 - [AT2A1_BOVIN]	1.79e-169	0.530067
	Q28851	ATP synthase subunit f, mitochondrial OS=Bos taurus GN=ATP5J2 PE=1 SV=3 - [ATPK_BOVIN]	0.0451573	0.60289
	Q2KJI7	AFG3-like protein 2 OS=Bos taurus GN=AFG3L2 PE=2 SV=1 - [AFG32_BOVIN]	0.000678653	0.577909
	Q3SZX4	Carbonic anhydrase 3 OS=Bos taurus GN=CA3 PE=2 SV=3 - [CAH3_BOVIN]	1.57e-193	0.477487
	Q3T0I5	Mitochondrial fission 1 protein OS=Bos taurus GN=FIS1 PE=2 SV=1 - [FIS1_BOVIN]	2.58e-06	0.646204
	Q5E946	Protein/nucleic acid deglycase DJ-1 OS=Bos taurus GN=PARK7 PE=2 SV=1 - [PARK7_BOVIN]	3.04e-07	0.570141
	Q6IM73	Reticulon OS=Bos taurus GN=RTN2 PE=2 SV=1 - [Q6IM73_BOVIN]	2.46e-13	0.609149
	Q862H6	Similar to ATP synthase proteolipid P2 (Fragment) OS=Bos taurus PE=2 SV=1 - [Q862H6_BOVIN]	0.00541389	0.506297
	Q95123	Succinate dehydrogenase [ubiquinone] cytochrome b small subunit, mitochondrial OS=Bos taurus GN=SDHD PE=2 SV=2 - [DHSD_BOVIN]	6.1e-06	0.651413
	Q9MZ13	Voltage-dependent anion-selective channel protein 3 OS=Bos taurus GN=VDAC3 PE=2 SV=1 - [VDAC3_BOVIN]	1.54e-39	0.585278
GO:0010965	regulation of mitotic sister chromatid separation	0.13809	2	1	E1BF47,
	Accession	Description	p_value	1_6
	E1BF47	Translocated promoter region, nuclear basket protein OS=Bos taurus GN=TPR PE=4 SV=1 - [E1BF47_BOVIN]	9.82e-05	0.547795
GO:0010970	transport along microtubule	0.759362	19	1	Q2KJI7,
	Accession	Description	p_value	1_6
	Q2KJI7	AFG3-like protein 2 OS=Bos taurus GN=AFG3L2 PE=2 SV=1 - [AFG32_BOVIN]	0.000678653	0.577909
GO:0007611	learning or memory	0.0410997	19	4	F1MPR3,P68002,Q0VCY0,Q9MZ13,
	Accession	Description	p_value	1_6
	F1MPR3	Calcium-transporting ATPase OS=Bos taurus GN=ATP2A2 PE=3 SV=2 - [F1MPR3_BOVIN]	1.26e-58	0.532535
	P68002	Voltage-dependent anion-selective channel protein 2 OS=Bos taurus GN=VDAC2 PE=2 SV=2 - [VDAC2_BOVIN]	3.92e-42	0.624556
	Q0VCY0	Sarcoplasmic/endoplasmic reticulum calcium ATPase 1 OS=Bos taurus GN=ATP2A1 PE=1 SV=1 - [AT2A1_BOVIN]	1.79e-169	0.530067
	Q9MZ13	Voltage-dependent anion-selective channel protein 3 OS=Bos taurus GN=VDAC3 PE=2 SV=1 - [VDAC3_BOVIN]	1.54e-39	0.585278
GO:0050746	regulation of lipoprotein metabolic process	0.0715726	1	1	F1MK91,
	Accession	Description	p_value	1_6
	F1MK91	Hedgehog acyltransferase like OS=Bos taurus GN=HHATL PE=3 SV=2 - [F1MK91_BOVIN]	8.35e-06	0.623101
GO:0009566	fertilization	0.0501113	29	5	F1MWR8,P68002,Q0VCY0,Q5E946,Q9MZ13,
	Accession	Description	p_value	1_6
	F1MWR8	T-complex protein 1 subunit eta OS=Bos taurus GN=CCT7 PE=3 SV=2 - [F1MWR8_BOVIN]	4.05e-05	1.62866
	P68002	Voltage-dependent anion-selective channel protein 2 OS=Bos taurus GN=VDAC2 PE=2 SV=2 - [VDAC2_BOVIN]	3.92e-42	0.624556
	Q0VCY0	Sarcoplasmic/endoplasmic reticulum calcium ATPase 1 OS=Bos taurus GN=ATP2A1 PE=1 SV=1 - [AT2A1_BOVIN]	1.79e-169	0.530067
	Q5E946	Protein/nucleic acid deglycase DJ-1 OS=Bos taurus GN=PARK7 PE=2 SV=1 - [PARK7_BOVIN]	3.04e-07	0.570141
	Q9MZ13	Voltage-dependent anion-selective channel protein 3 OS=Bos taurus GN=VDAC3 PE=2 SV=1 - [VDAC3_BOVIN]	1.54e-39	0.585278
GO:0031349	positive regulation of defense response	0.0179994	15	4	C0LSL0,F1N7U2,Q5E946,Q6IM73,
	Accession	Description	p_value	1_6
	C0LSL0	Heart fatty acid-binding protein OS=Bos taurus GN=H-FABP PE=2 SV=1 - [C0LSL0_BOVIN]	2.33e-32	0.658106
	F1N7U2	NPL4 homolog, ubiquitin recognition factor OS=Bos taurus GN=NPLOC4 PE=4 SV=2 - [F1N7U2_BOVIN]	1.3e-07	0.23663
	Q5E946	Protein/nucleic acid deglycase DJ-1 OS=Bos taurus GN=PARK7 PE=2 SV=1 - [PARK7_BOVIN]	3.04e-07	0.570141
	Q6IM73	Reticulon OS=Bos taurus GN=RTN2 PE=2 SV=1 - [Q6IM73_BOVIN]	2.46e-13	0.609149
GO:0008207	C21-steroid hormone metabolic process	0.257342	4	1	B5B3R8,
	Accession	Description	p_value	1_6
	B5B3R8	Alpha S1 casein OS=Bos taurus GN=CSN1S1 PE=2 SV=1 - [B5B3R8_BOVIN]	0.000913656	1.79272
GO:0051052	regulation of DNA metabolic process	0.451024	21	2	F1MWR8,F1MX12,
	Accession	Description	p_value	1_6
	F1MWR8	T-complex protein 1 subunit eta OS=Bos taurus GN=CCT7 PE=3 SV=2 - [F1MWR8_BOVIN]	4.05e-05	1.62866
	F1MX12	Ankyrin repeat domain 2 OS=Bos taurus GN=ANKRD2 PE=4 SV=2 - [F1MX12_BOVIN]	0.000751893	0.547429
GO:0014066	regulation of phosphatidylinositol 3-kinase signaling	0.13809	2	1	F1N2P7,
	Accession	Description	p_value	1_6
	F1N2P7	Uncharacterized protein OS=Bos taurus GN=PLXNA4 PE=4 SV=2 - [F1N2P7_BOVIN]	6.32e-05	0.575236
GO:0015031	protein transport	0.393784	151	12	A6QLS9,B0JYN3,E1BD64,E1BDM8,E1BF47,F1MWR8,F1MX12,F1N7U2,P30404,Q3T0I5,Q5E946,Q6IM73,
	Accession	Description	p_value	1_6
	A6QLS9	RAB10 protein OS=Bos taurus GN=RAB10 PE=1 SV=1 - [A6QLS9_BOVIN]	0.0432797	0.371333
	B0JYN3	L-lactate dehydrogenase OS=Bos taurus GN=LDHB PE=2 SV=1 - [B0JYN3_BOVIN]	1.76e-14	0.564657
	E1BD64	Mitochondrial pyruvate carrier OS=Bos taurus GN=MPC2 PE=3 SV=2 - [E1BD64_BOVIN]	0.000903028	0.612417
	E1BDM8	DEAD-box helicase 6 OS=Bos taurus GN=DDX6 PE=1 SV=1 - [E1BDM8_BOVIN]	5.05e-07	0.662361
	E1BF47	Translocated promoter region, nuclear basket protein OS=Bos taurus GN=TPR PE=4 SV=1 - [E1BF47_BOVIN]	9.82e-05	0.547795
	F1MWR8	T-complex protein 1 subunit eta OS=Bos taurus GN=CCT7 PE=3 SV=2 - [F1MWR8_BOVIN]	4.05e-05	1.62866
	F1MX12	Ankyrin repeat domain 2 OS=Bos taurus GN=ANKRD2 PE=4 SV=2 - [F1MX12_BOVIN]	0.000751893	0.547429
	F1N7U2	NPL4 homolog, ubiquitin recognition factor OS=Bos taurus GN=NPLOC4 PE=4 SV=2 - [F1N7U2_BOVIN]	1.3e-07	0.23663
	P30404	Peptidyl-prolyl cis-trans isomerase F, mitochondrial OS=Bos taurus GN=PPIF PE=1 SV=3 - [PPIF_BOVIN]	5.94e-08	2.05973
	Q3T0I5	Mitochondrial fission 1 protein OS=Bos taurus GN=FIS1 PE=2 SV=1 - [FIS1_BOVIN]	2.58e-06	0.646204
	Q5E946	Protein/nucleic acid deglycase DJ-1 OS=Bos taurus GN=PARK7 PE=2 SV=1 - [PARK7_BOVIN]	3.04e-07	0.570141
	Q6IM73	Reticulon OS=Bos taurus GN=RTN2 PE=2 SV=1 - [Q6IM73_BOVIN]	2.46e-13	0.609149
GO:0036531	glutathione deglycation	0.0715726	1	1	Q5E946,
	Accession	Description	p_value	1_6
	Q5E946	Protein/nucleic acid deglycase DJ-1 OS=Bos taurus GN=PARK7 PE=2 SV=1 - [PARK7_BOVIN]	3.04e-07	0.570141
GO:0051128	regulation of cellular component organization	0.638753	206	14	A6QNZ7,B5B3R8,E1BF47,E1BI79,F1MWR8,F1N2P7,P02722,P30404,P68002,Q17R10,Q2KJI7,Q3T0I5,Q6IM73,Q9MZ13,
	Accession	Description	p_value	1_6
	A6QNZ7	Keratin 10 (Epidermolytic hyperkeratosis; keratosis palmaris et plantaris) OS=Bos taurus GN=KRT10 PE=2 SV=1 - [A6QNZ7_BOVIN]	0.0113677	0.631961
	B5B3R8	Alpha S1 casein OS=Bos taurus GN=CSN1S1 PE=2 SV=1 - [B5B3R8_BOVIN]	0.000913656	1.79272
	E1BF47	Translocated promoter region, nuclear basket protein OS=Bos taurus GN=TPR PE=4 SV=1 - [E1BF47_BOVIN]	9.82e-05	0.547795
	E1BI79	APC2, WNT signaling pathway regulator OS=Bos taurus GN=APC2 PE=4 SV=2 - [E1BI79_BOVIN]	0.000195751	1.51343
	F1MWR8	T-complex protein 1 subunit eta OS=Bos taurus GN=CCT7 PE=3 SV=2 - [F1MWR8_BOVIN]	4.05e-05	1.62866
	F1N2P7	Uncharacterized protein OS=Bos taurus GN=PLXNA4 PE=4 SV=2 - [F1N2P7_BOVIN]	6.32e-05	0.575236
	P02722	ADP/ATP translocase 1 OS=Bos taurus GN=SLC25A4 PE=1 SV=3 - [ADT1_BOVIN]	8.6e-90	0.344935
	P30404	Peptidyl-prolyl cis-trans isomerase F, mitochondrial OS=Bos taurus GN=PPIF PE=1 SV=3 - [PPIF_BOVIN]	5.94e-08	2.05973
	P68002	Voltage-dependent anion-selective channel protein 2 OS=Bos taurus GN=VDAC2 PE=2 SV=2 - [VDAC2_BOVIN]	3.92e-42	0.624556
	Q17R10	Actin filament-associated protein 1-like 2 OS=Bos taurus GN=AFAP1L2 PE=2 SV=1 - [AF1L2_BOVIN]	3.85e-11	1.64846
	Q2KJI7	AFG3-like protein 2 OS=Bos taurus GN=AFG3L2 PE=2 SV=1 - [AFG32_BOVIN]	0.000678653	0.577909
	Q3T0I5	Mitochondrial fission 1 protein OS=Bos taurus GN=FIS1 PE=2 SV=1 - [FIS1_BOVIN]	2.58e-06	0.646204
	Q6IM73	Reticulon OS=Bos taurus GN=RTN2 PE=2 SV=1 - [Q6IM73_BOVIN]	2.46e-13	0.609149
	Q9MZ13	Voltage-dependent anion-selective channel protein 3 OS=Bos taurus GN=VDAC3 PE=2 SV=1 - [VDAC3_BOVIN]	1.54e-39	0.585278
GO:0030540	female genitalia development	0.0715726	1	1	F1MGF2,
	Accession	Description	p_value	1_6
	F1MGF2	Chromodomain helicase DNA binding protein 1 OS=Bos taurus GN=CHD1 PE=4 SV=2 - [F1MGF2_BOVIN]	9.41e-08	0.210937
GO:1903539	protein localization to postsynaptic membrane	0.13809	2	1	A6QLS9,
	Accession	Description	p_value	1_6
	A6QLS9	RAB10 protein OS=Bos taurus GN=RAB10 PE=1 SV=1 - [A6QLS9_BOVIN]	0.0432797	0.371333
GO:0042176	regulation of protein catabolic process	0.772108	38	2	E1BI79,Q5E946,
	Accession	Description	p_value	1_6
	E1BI79	APC2, WNT signaling pathway regulator OS=Bos taurus GN=APC2 PE=4 SV=2 - [E1BI79_BOVIN]	0.000195751	1.51343
	Q5E946	Protein/nucleic acid deglycase DJ-1 OS=Bos taurus GN=PARK7 PE=2 SV=1 - [PARK7_BOVIN]	3.04e-07	0.570141
GO:0071805	potassium ion transmembrane transport	0.209877	12	2	F1MPR3,Q0VCY0,
	Accession	Description	p_value	1_6
	F1MPR3	Calcium-transporting ATPase OS=Bos taurus GN=ATP2A2 PE=3 SV=2 - [F1MPR3_BOVIN]	1.26e-58	0.532535
	Q0VCY0	Sarcoplasmic/endoplasmic reticulum calcium ATPase 1 OS=Bos taurus GN=ATP2A1 PE=1 SV=1 - [AT2A1_BOVIN]	1.79e-169	0.530067
GO:0048232	male gamete generation	0.917311	33	1	Q0VCY0,
	Accession	Description	p_value	1_6
	Q0VCY0	Sarcoplasmic/endoplasmic reticulum calcium ATPase 1 OS=Bos taurus GN=ATP2A1 PE=1 SV=1 - [AT2A1_BOVIN]	1.79e-169	0.530067
GO:2001244	positive regulation of intrinsic apoptotic signaling pathway	0.360295	6	1	Q5E946,
	Accession	Description	p_value	1_6
	Q5E946	Protein/nucleic acid deglycase DJ-1 OS=Bos taurus GN=PARK7 PE=2 SV=1 - [PARK7_BOVIN]	3.04e-07	0.570141
GO:0048812	neuron projection morphogenesis	0.550865	54	4	A6QLS9,F1N2P7,Q2KJI7,Q6IM73,
	Accession	Description	p_value	1_6
	A6QLS9	RAB10 protein OS=Bos taurus GN=RAB10 PE=1 SV=1 - [A6QLS9_BOVIN]	0.0432797	0.371333
	F1N2P7	Uncharacterized protein OS=Bos taurus GN=PLXNA4 PE=4 SV=2 - [F1N2P7_BOVIN]	6.32e-05	0.575236
	Q2KJI7	AFG3-like protein 2 OS=Bos taurus GN=AFG3L2 PE=2 SV=1 - [AFG32_BOVIN]	0.000678653	0.577909
	Q6IM73	Reticulon OS=Bos taurus GN=RTN2 PE=2 SV=1 - [Q6IM73_BOVIN]	2.46e-13	0.609149
GO:0010033	response to organic substance	0.459815	213	16	A6QLS9,B5B3R8,C0LSL0,E1BD64,E1BDQ4,F1MPR3,F1MX12,F1N2G0,F1N7U2,P00517,P02663,P02666,Q0VCY0,Q2KJI7,Q3SZX4,Q5E946,
	Accession	Description	p_value	1_6
	A6QLS9	RAB10 protein OS=Bos taurus GN=RAB10 PE=1 SV=1 - [A6QLS9_BOVIN]	0.0432797	0.371333
	B5B3R8	Alpha S1 casein OS=Bos taurus GN=CSN1S1 PE=2 SV=1 - [B5B3R8_BOVIN]	0.000913656	1.79272
	C0LSL0	Heart fatty acid-binding protein OS=Bos taurus GN=H-FABP PE=2 SV=1 - [C0LSL0_BOVIN]	2.33e-32	0.658106
	E1BD64	Mitochondrial pyruvate carrier OS=Bos taurus GN=MPC2 PE=3 SV=2 - [E1BD64_BOVIN]	0.000903028	0.612417
	E1BDQ4	Uncharacterized protein OS=Bos taurus GN=RYR1 PE=4 SV=2 - [E1BDQ4_BOVIN]	2.42e-15	0.475759
	F1MPR3	Calcium-transporting ATPase OS=Bos taurus GN=ATP2A2 PE=3 SV=2 - [F1MPR3_BOVIN]	1.26e-58	0.532535
	F1MX12	Ankyrin repeat domain 2 OS=Bos taurus GN=ANKRD2 PE=4 SV=2 - [F1MX12_BOVIN]	0.000751893	0.547429
	F1N2G0	Uncharacterized protein OS=Bos taurus PE=3 SV=2 - [F1N2G0_BOVIN]	0.035294	0.353778
	F1N7U2	NPL4 homolog, ubiquitin recognition factor OS=Bos taurus GN=NPLOC4 PE=4 SV=2 - [F1N7U2_BOVIN]	1.3e-07	0.23663
	P00517	cAMP-dependent protein kinase catalytic subunit alpha OS=Bos taurus GN=PRKACA PE=1 SV=3 - [KAPCA_BOVIN]	0.00285667	0.527609
	P02663	Alpha-S2-casein OS=Bos taurus GN=CSN1S2 PE=1 SV=2 - [CASA2_BOVIN]	2.21e-05	3.03951
	P02666	Beta-casein OS=Bos taurus GN=CSN2 PE=1 SV=2 - [CASB_BOVIN]	0.000202761	1.96367
	Q0VCY0	Sarcoplasmic/endoplasmic reticulum calcium ATPase 1 OS=Bos taurus GN=ATP2A1 PE=1 SV=1 - [AT2A1_BOVIN]	1.79e-169	0.530067
	Q2KJI7	AFG3-like protein 2 OS=Bos taurus GN=AFG3L2 PE=2 SV=1 - [AFG32_BOVIN]	0.000678653	0.577909
	Q3SZX4	Carbonic anhydrase 3 OS=Bos taurus GN=CA3 PE=2 SV=3 - [CAH3_BOVIN]	1.57e-193	0.477487
	Q5E946	Protein/nucleic acid deglycase DJ-1 OS=Bos taurus GN=PARK7 PE=2 SV=1 - [PARK7_BOVIN]	3.04e-07	0.570141
GO:0043207	response to external biotic stimulus	0.12924	60	7	C0LSL0,F1MGF2,F1MWR8,F1MX12,F1N7U2,P02663,Q3SZX4,
	Accession	Description	p_value	1_6
	C0LSL0	Heart fatty acid-binding protein OS=Bos taurus GN=H-FABP PE=2 SV=1 - [C0LSL0_BOVIN]	2.33e-32	0.658106
	F1MGF2	Chromodomain helicase DNA binding protein 1 OS=Bos taurus GN=CHD1 PE=4 SV=2 - [F1MGF2_BOVIN]	9.41e-08	0.210937
	F1MWR8	T-complex protein 1 subunit eta OS=Bos taurus GN=CCT7 PE=3 SV=2 - [F1MWR8_BOVIN]	4.05e-05	1.62866
	F1MX12	Ankyrin repeat domain 2 OS=Bos taurus GN=ANKRD2 PE=4 SV=2 - [F1MX12_BOVIN]	0.000751893	0.547429
	F1N7U2	NPL4 homolog, ubiquitin recognition factor OS=Bos taurus GN=NPLOC4 PE=4 SV=2 - [F1N7U2_BOVIN]	1.3e-07	0.23663
	P02663	Alpha-S2-casein OS=Bos taurus GN=CSN1S2 PE=1 SV=2 - [CASA2_BOVIN]	2.21e-05	3.03951
	Q3SZX4	Carbonic anhydrase 3 OS=Bos taurus GN=CA3 PE=2 SV=3 - [CAH3_BOVIN]	1.57e-193	0.477487
GO:0050881	musculoskeletal movement	0.128747	38	5	F1MPR3,F1N2G0,G3MYN5,Q0VCY0,Q8MKH8,
	Accession	Description	p_value	1_6
	F1MPR3	Calcium-transporting ATPase OS=Bos taurus GN=ATP2A2 PE=3 SV=2 - [F1MPR3_BOVIN]	1.26e-58	0.532535
	F1N2G0	Uncharacterized protein OS=Bos taurus PE=3 SV=2 - [F1N2G0_BOVIN]	0.035294	0.353778
	G3MYN5	Uncharacterized protein OS=Bos taurus GN=TNNI1 PE=4 SV=1 - [G3MYN5_BOVIN]	0.00046226	0.522409
	Q0VCY0	Sarcoplasmic/endoplasmic reticulum calcium ATPase 1 OS=Bos taurus GN=ATP2A1 PE=1 SV=1 - [AT2A1_BOVIN]	1.79e-169	0.530067
	Q8MKH8	Troponin T fast skeletal muscle type OS=Bos taurus GN=Tnnt3 PE=2 SV=1 - [Q8MKH8_BOVIN]	7.7e-08	1.58583
GO:0042327	positive regulation of phosphorylation	0.987249	57	1	Q5E946,
	Accession	Description	p_value	1_6
	Q5E946	Protein/nucleic acid deglycase DJ-1 OS=Bos taurus GN=PARK7 PE=2 SV=1 - [PARK7_BOVIN]	3.04e-07	0.570141
GO:0030517	negative regulation of axon extension	0.014462	3	2	F1N2P7,Q6IM73,
	Accession	Description	p_value	1_6
	F1N2P7	Uncharacterized protein OS=Bos taurus GN=PLXNA4 PE=4 SV=2 - [F1N2P7_BOVIN]	6.32e-05	0.575236
	Q6IM73	Reticulon OS=Bos taurus GN=RTN2 PE=2 SV=1 - [Q6IM73_BOVIN]	2.46e-13	0.609149
GO:0015844	monoamine transport	0.0839117	7	2	Q5E946,Q95123,
	Accession	Description	p_value	1_6
	Q5E946	Protein/nucleic acid deglycase DJ-1 OS=Bos taurus GN=PARK7 PE=2 SV=1 - [PARK7_BOVIN]	3.04e-07	0.570141
	Q95123	Succinate dehydrogenase [ubiquinone] cytochrome b small subunit, mitochondrial OS=Bos taurus GN=SDHD PE=2 SV=2 - [DHSD_BOVIN]	6.1e-06	0.651413
GO:0043401	steroid hormone mediated signaling pathway	0.591934	12	1	Q5E946,
	Accession	Description	p_value	1_6
	Q5E946	Protein/nucleic acid deglycase DJ-1 OS=Bos taurus GN=PARK7 PE=2 SV=1 - [PARK7_BOVIN]	3.04e-07	0.570141
GO:0043087	regulation of GTPase activity	0.0569503	21	4	E1BI79,F1N2P7,P00517,P30404,
	Accession	Description	p_value	1_6
	E1BI79	APC2, WNT signaling pathway regulator OS=Bos taurus GN=APC2 PE=4 SV=2 - [E1BI79_BOVIN]	0.000195751	1.51343
	F1N2P7	Uncharacterized protein OS=Bos taurus GN=PLXNA4 PE=4 SV=2 - [F1N2P7_BOVIN]	6.32e-05	0.575236
	P00517	cAMP-dependent protein kinase catalytic subunit alpha OS=Bos taurus GN=PRKACA PE=1 SV=3 - [KAPCA_BOVIN]	0.00285667	0.527609
	P30404	Peptidyl-prolyl cis-trans isomerase F, mitochondrial OS=Bos taurus GN=PPIF PE=1 SV=3 - [PPIF_BOVIN]	5.94e-08	2.05973
GO:0039535	regulation of RIG-I signaling pathway	0.13809	2	1	F1N7U2,
	Accession	Description	p_value	1_6
	F1N7U2	NPL4 homolog, ubiquitin recognition factor OS=Bos taurus GN=NPLOC4 PE=4 SV=2 - [F1N7U2_BOVIN]	1.3e-07	0.23663
GO:0086065	cell communication involved in cardiac conduction	0.360295	6	1	E1BDQ4,
	Accession	Description	p_value	1_6
	E1BDQ4	Uncharacterized protein OS=Bos taurus GN=RYR1 PE=4 SV=2 - [E1BDQ4_BOVIN]	2.42e-15	0.475759
GO:0006403	RNA localization	0.263235	25	3	E1BDM8,F1MWR8,P30404,
	Accession	Description	p_value	1_6
	E1BDM8	DEAD-box helicase 6 OS=Bos taurus GN=DDX6 PE=1 SV=1 - [E1BDM8_BOVIN]	5.05e-07	0.662361
	F1MWR8	T-complex protein 1 subunit eta OS=Bos taurus GN=CCT7 PE=3 SV=2 - [F1MWR8_BOVIN]	4.05e-05	1.62866
	P30404	Peptidyl-prolyl cis-trans isomerase F, mitochondrial OS=Bos taurus GN=PPIF PE=1 SV=3 - [PPIF_BOVIN]	5.94e-08	2.05973
GO:0050896	response to stimulus	0.156672	453	37	A1A4R1,A5D954,A6QLS9,A6QNM9,B5B3R8,C0LSL0,E1BD64,E1BDM8,E1BDQ4,E1BI79,F1MDM4,F1MFX9,F1MGF2,F1MPR3,F1MWR8,F1MX12,F1N2G0,F1N2P7,F1N7U2,G3MYN5,P00517,P01966,P02070,P02663,P02666,P02722,P30404,P68002,Q0VCY0,Q17R10,Q2KJI7,Q3SZX4,Q5E946,Q6B4J2,Q6IM73,Q95123,Q9MZ13,
	Accession	Description	p_value	1_6
	A1A4R1	Histone H2A type 2-C OS=Bos taurus GN=HIST2H2AC PE=2 SV=1 - [H2A2C_BOVIN]	0.0054494	0.465383
	A5D954	Solute carrier family 25 (Mitochondrial carrier; oxoglutarate carrier), member 11 (Fragment) OS=Bos taurus GN=SLC25A11 PE=2 SV=1 - [A5D954_BOVIN]	1.96e-16	0.621104
	A6QLS9	RAB10 protein OS=Bos taurus GN=RAB10 PE=1 SV=1 - [A6QLS9_BOVIN]	0.0432797	0.371333
	A6QNM9	SLC25A12 protein OS=Bos taurus GN=SLC25A12 PE=2 SV=1 - [A6QNM9_BOVIN]	6.75e-05	0.443634
	B5B3R8	Alpha S1 casein OS=Bos taurus GN=CSN1S1 PE=2 SV=1 - [B5B3R8_BOVIN]	0.000913656	1.79272
	C0LSL0	Heart fatty acid-binding protein OS=Bos taurus GN=H-FABP PE=2 SV=1 - [C0LSL0_BOVIN]	2.33e-32	0.658106
	E1BD64	Mitochondrial pyruvate carrier OS=Bos taurus GN=MPC2 PE=3 SV=2 - [E1BD64_BOVIN]	0.000903028	0.612417
	E1BDM8	DEAD-box helicase 6 OS=Bos taurus GN=DDX6 PE=1 SV=1 - [E1BDM8_BOVIN]	5.05e-07	0.662361
	E1BDQ4	Uncharacterized protein OS=Bos taurus GN=RYR1 PE=4 SV=2 - [E1BDQ4_BOVIN]	2.42e-15	0.475759
	E1BI79	APC2, WNT signaling pathway regulator OS=Bos taurus GN=APC2 PE=4 SV=2 - [E1BI79_BOVIN]	0.000195751	1.51343
	F1MDM4	Receptor expression-enhancing protein OS=Bos taurus GN=REEP5 PE=3 SV=1 - [F1MDM4_BOVIN]	0.000823581	0.643708
	F1MFX9	Uncharacterized protein OS=Bos taurus GN=LOC504219 PE=4 SV=1 - [F1MFX9_BOVIN]	8.41e-06	1.86047
	F1MGF2	Chromodomain helicase DNA binding protein 1 OS=Bos taurus GN=CHD1 PE=4 SV=2 - [F1MGF2_BOVIN]	9.41e-08	0.210937
	F1MPR3	Calcium-transporting ATPase OS=Bos taurus GN=ATP2A2 PE=3 SV=2 - [F1MPR3_BOVIN]	1.26e-58	0.532535
	F1MWR8	T-complex protein 1 subunit eta OS=Bos taurus GN=CCT7 PE=3 SV=2 - [F1MWR8_BOVIN]	4.05e-05	1.62866
	F1MX12	Ankyrin repeat domain 2 OS=Bos taurus GN=ANKRD2 PE=4 SV=2 - [F1MX12_BOVIN]	0.000751893	0.547429
	F1N2G0	Uncharacterized protein OS=Bos taurus PE=3 SV=2 - [F1N2G0_BOVIN]	0.035294	0.353778
	F1N2P7	Uncharacterized protein OS=Bos taurus GN=PLXNA4 PE=4 SV=2 - [F1N2P7_BOVIN]	6.32e-05	0.575236
	F1N7U2	NPL4 homolog, ubiquitin recognition factor OS=Bos taurus GN=NPLOC4 PE=4 SV=2 - [F1N7U2_BOVIN]	1.3e-07	0.23663
	G3MYN5	Uncharacterized protein OS=Bos taurus GN=TNNI1 PE=4 SV=1 - [G3MYN5_BOVIN]	0.00046226	0.522409
	P00517	cAMP-dependent protein kinase catalytic subunit alpha OS=Bos taurus GN=PRKACA PE=1 SV=3 - [KAPCA_BOVIN]	0.00285667	0.527609
	P01966	Hemoglobin subunit alpha OS=Bos taurus GN=HBA PE=1 SV=2 - [HBA_BOVIN]	5.65e-20	0.573144
	P02070	Hemoglobin subunit beta OS=Bos taurus GN=HBB PE=1 SV=1 - [HBB_BOVIN]	4.86e-35	0.568966
	P02663	Alpha-S2-casein OS=Bos taurus GN=CSN1S2 PE=1 SV=2 - [CASA2_BOVIN]	2.21e-05	3.03951
	P02666	Beta-casein OS=Bos taurus GN=CSN2 PE=1 SV=2 - [CASB_BOVIN]	0.000202761	1.96367
	P02722	ADP/ATP translocase 1 OS=Bos taurus GN=SLC25A4 PE=1 SV=3 - [ADT1_BOVIN]	8.6e-90	0.344935
	P30404	Peptidyl-prolyl cis-trans isomerase F, mitochondrial OS=Bos taurus GN=PPIF PE=1 SV=3 - [PPIF_BOVIN]	5.94e-08	2.05973
	P68002	Voltage-dependent anion-selective channel protein 2 OS=Bos taurus GN=VDAC2 PE=2 SV=2 - [VDAC2_BOVIN]	3.92e-42	0.624556
	Q0VCY0	Sarcoplasmic/endoplasmic reticulum calcium ATPase 1 OS=Bos taurus GN=ATP2A1 PE=1 SV=1 - [AT2A1_BOVIN]	1.79e-169	0.530067
	Q17R10	Actin filament-associated protein 1-like 2 OS=Bos taurus GN=AFAP1L2 PE=2 SV=1 - [AF1L2_BOVIN]	3.85e-11	1.64846
	Q2KJI7	AFG3-like protein 2 OS=Bos taurus GN=AFG3L2 PE=2 SV=1 - [AFG32_BOVIN]	0.000678653	0.577909
	Q3SZX4	Carbonic anhydrase 3 OS=Bos taurus GN=CA3 PE=2 SV=3 - [CAH3_BOVIN]	1.57e-193	0.477487
	Q5E946	Protein/nucleic acid deglycase DJ-1 OS=Bos taurus GN=PARK7 PE=2 SV=1 - [PARK7_BOVIN]	3.04e-07	0.570141
	Q6B4J2	Vitamin K epoxide reductase complex subunit 1 OS=Bos taurus GN=VKORC1 PE=2 SV=1 - [VKOR1_BOVIN]	0.00555596	0.655093
	Q6IM73	Reticulon OS=Bos taurus GN=RTN2 PE=2 SV=1 - [Q6IM73_BOVIN]	2.46e-13	0.609149
	Q95123	Succinate dehydrogenase [ubiquinone] cytochrome b small subunit, mitochondrial OS=Bos taurus GN=SDHD PE=2 SV=2 - [DHSD_BOVIN]	6.1e-06	0.651413
	Q9MZ13	Voltage-dependent anion-selective channel protein 3 OS=Bos taurus GN=VDAC3 PE=2 SV=1 - [VDAC3_BOVIN]	1.54e-39	0.585278
GO:0045936	negative regulation of phosphate metabolic process	0.471397	49	4	C0LSL0,P02666,P30404,Q5E946,
	Accession	Description	p_value	1_6
	C0LSL0	Heart fatty acid-binding protein OS=Bos taurus GN=H-FABP PE=2 SV=1 - [C0LSL0_BOVIN]	2.33e-32	0.658106
	P02666	Beta-casein OS=Bos taurus GN=CSN2 PE=1 SV=2 - [CASB_BOVIN]	0.000202761	1.96367
	P30404	Peptidyl-prolyl cis-trans isomerase F, mitochondrial OS=Bos taurus GN=PPIF PE=1 SV=3 - [PPIF_BOVIN]	5.94e-08	2.05973
	Q5E946	Protein/nucleic acid deglycase DJ-1 OS=Bos taurus GN=PARK7 PE=2 SV=1 - [PARK7_BOVIN]	3.04e-07	0.570141
GO:0015908	fatty acid transport	0.591934	12	1	C0LSL0,
	Accession	Description	p_value	1_6
	C0LSL0	Heart fatty acid-binding protein OS=Bos taurus GN=H-FABP PE=2 SV=1 - [C0LSL0_BOVIN]	2.33e-32	0.658106
GO:0050658	RNA transport	0.373499	18	2	E1BDM8,P30404,
	Accession	Description	p_value	1_6
	E1BDM8	DEAD-box helicase 6 OS=Bos taurus GN=DDX6 PE=1 SV=1 - [E1BDM8_BOVIN]	5.05e-07	0.662361
	P30404	Peptidyl-prolyl cis-trans isomerase F, mitochondrial OS=Bos taurus GN=PPIF PE=1 SV=3 - [PPIF_BOVIN]	5.94e-08	2.05973
GO:2000121	regulation of removal of superoxide radicals	0.0715726	1	1	Q5E946,
	Accession	Description	p_value	1_6
	Q5E946	Protein/nucleic acid deglycase DJ-1 OS=Bos taurus GN=PARK7 PE=2 SV=1 - [PARK7_BOVIN]	3.04e-07	0.570141
GO:1903184	L-dopa metabolic process	0.0715726	1	1	Q5E946,
	Accession	Description	p_value	1_6
	Q5E946	Protein/nucleic acid deglycase DJ-1 OS=Bos taurus GN=PARK7 PE=2 SV=1 - [PARK7_BOVIN]	3.04e-07	0.570141
GO:0060341	regulation of cellular localization	0.507576	121	9	E1BD64,E1BDQ4,F1MDM4,F1MGF2,F1MN23,F1MWR8,Q3T0I5,Q5E946,Q6IM73,
	Accession	Description	p_value	1_6
	E1BD64	Mitochondrial pyruvate carrier OS=Bos taurus GN=MPC2 PE=3 SV=2 - [E1BD64_BOVIN]	0.000903028	0.612417
	E1BDQ4	Uncharacterized protein OS=Bos taurus GN=RYR1 PE=4 SV=2 - [E1BDQ4_BOVIN]	2.42e-15	0.475759
	F1MDM4	Receptor expression-enhancing protein OS=Bos taurus GN=REEP5 PE=3 SV=1 - [F1MDM4_BOVIN]	0.000823581	0.643708
	F1MGF2	Chromodomain helicase DNA binding protein 1 OS=Bos taurus GN=CHD1 PE=4 SV=2 - [F1MGF2_BOVIN]	9.41e-08	0.210937
	F1MN23	Dehydrogenase/reductase SDR family member 7B OS=Bos taurus GN=DHRS7B PE=3 SV=1 - [F1MN23_BOVIN]	8.16e-05	0.580383
	F1MWR8	T-complex protein 1 subunit eta OS=Bos taurus GN=CCT7 PE=3 SV=2 - [F1MWR8_BOVIN]	4.05e-05	1.62866
	Q3T0I5	Mitochondrial fission 1 protein OS=Bos taurus GN=FIS1 PE=2 SV=1 - [FIS1_BOVIN]	2.58e-06	0.646204
	Q5E946	Protein/nucleic acid deglycase DJ-1 OS=Bos taurus GN=PARK7 PE=2 SV=1 - [PARK7_BOVIN]	3.04e-07	0.570141
	Q6IM73	Reticulon OS=Bos taurus GN=RTN2 PE=2 SV=1 - [Q6IM73_BOVIN]	2.46e-13	0.609149
GO:0021801	cerebral cortex radial glia guided migration	0.13809	2	1	Q6IM73,
	Accession	Description	p_value	1_6
	Q6IM73	Reticulon OS=Bos taurus GN=RTN2 PE=2 SV=1 - [Q6IM73_BOVIN]	2.46e-13	0.609149
GO:0030518	intracellular steroid hormone receptor signaling pathway	0.591934	12	1	Q5E946,
	Accession	Description	p_value	1_6
	Q5E946	Protein/nucleic acid deglycase DJ-1 OS=Bos taurus GN=PARK7 PE=2 SV=1 - [PARK7_BOVIN]	3.04e-07	0.570141
GO:0001843	neural tube closure	0.13809	2	1	P00517,
	Accession	Description	p_value	1_6
	P00517	cAMP-dependent protein kinase catalytic subunit alpha OS=Bos taurus GN=PRKACA PE=1 SV=3 - [KAPCA_BOVIN]	0.00285667	0.527609
GO:0045766	positive regulation of angiogenesis	0.591934	12	1	P02639,
	Accession	Description	p_value	1_6
	P02639	Protein S100-A1 OS=Bos taurus GN=S100A1 PE=1 SV=2 - [S10A1_BOVIN]	0.000221276	0.62474
GO:0032456	endocytic recycling	0.310711	5	1	A6QLS9,
	Accession	Description	p_value	1_6
	A6QLS9	RAB10 protein OS=Bos taurus GN=RAB10 PE=1 SV=1 - [A6QLS9_BOVIN]	0.0432797	0.371333
GO:0007098	centrosome cycle	0.406359	7	1	F1MGF2,
	Accession	Description	p_value	1_6
	F1MGF2	Chromodomain helicase DNA binding protein 1 OS=Bos taurus GN=CHD1 PE=4 SV=2 - [F1MGF2_BOVIN]	9.41e-08	0.210937
GO:0031323	regulation of cellular metabolic process	0.943969	313	17	A6QLS9,A6QNZ7,B5B3R8,C0LSL0,E1BDM8,E1BDQ4,F1MFX9,F1MGF2,F1MK91,F1MWR8,F1MX12,F1N2G0,G3MYN5,P02666,P30404,Q2KJI7,Q5E946,
	Accession	Description	p_value	1_6
	A6QLS9	RAB10 protein OS=Bos taurus GN=RAB10 PE=1 SV=1 - [A6QLS9_BOVIN]	0.0432797	0.371333
	A6QNZ7	Keratin 10 (Epidermolytic hyperkeratosis; keratosis palmaris et plantaris) OS=Bos taurus GN=KRT10 PE=2 SV=1 - [A6QNZ7_BOVIN]	0.0113677	0.631961
	B5B3R8	Alpha S1 casein OS=Bos taurus GN=CSN1S1 PE=2 SV=1 - [B5B3R8_BOVIN]	0.000913656	1.79272
	C0LSL0	Heart fatty acid-binding protein OS=Bos taurus GN=H-FABP PE=2 SV=1 - [C0LSL0_BOVIN]	2.33e-32	0.658106
	E1BDM8	DEAD-box helicase 6 OS=Bos taurus GN=DDX6 PE=1 SV=1 - [E1BDM8_BOVIN]	5.05e-07	0.662361
	E1BDQ4	Uncharacterized protein OS=Bos taurus GN=RYR1 PE=4 SV=2 - [E1BDQ4_BOVIN]	2.42e-15	0.475759
	F1MFX9	Uncharacterized protein OS=Bos taurus GN=LOC504219 PE=4 SV=1 - [F1MFX9_BOVIN]	8.41e-06	1.86047
	F1MGF2	Chromodomain helicase DNA binding protein 1 OS=Bos taurus GN=CHD1 PE=4 SV=2 - [F1MGF2_BOVIN]	9.41e-08	0.210937
	F1MK91	Hedgehog acyltransferase like OS=Bos taurus GN=HHATL PE=3 SV=2 - [F1MK91_BOVIN]	8.35e-06	0.623101
	F1MWR8	T-complex protein 1 subunit eta OS=Bos taurus GN=CCT7 PE=3 SV=2 - [F1MWR8_BOVIN]	4.05e-05	1.62866
	F1MX12	Ankyrin repeat domain 2 OS=Bos taurus GN=ANKRD2 PE=4 SV=2 - [F1MX12_BOVIN]	0.000751893	0.547429
	F1N2G0	Uncharacterized protein OS=Bos taurus PE=3 SV=2 - [F1N2G0_BOVIN]	0.035294	0.353778
	G3MYN5	Uncharacterized protein OS=Bos taurus GN=TNNI1 PE=4 SV=1 - [G3MYN5_BOVIN]	0.00046226	0.522409
	P02666	Beta-casein OS=Bos taurus GN=CSN2 PE=1 SV=2 - [CASB_BOVIN]	0.000202761	1.96367
	P30404	Peptidyl-prolyl cis-trans isomerase F, mitochondrial OS=Bos taurus GN=PPIF PE=1 SV=3 - [PPIF_BOVIN]	5.94e-08	2.05973
	Q2KJI7	AFG3-like protein 2 OS=Bos taurus GN=AFG3L2 PE=2 SV=1 - [AFG32_BOVIN]	0.000678653	0.577909
	Q5E946	Protein/nucleic acid deglycase DJ-1 OS=Bos taurus GN=PARK7 PE=2 SV=1 - [PARK7_BOVIN]	3.04e-07	0.570141
GO:0097722	sperm motility	0.373499	18	2	B0JYN3,Q0VCY0,
	Accession	Description	p_value	1_6
	B0JYN3	L-lactate dehydrogenase OS=Bos taurus GN=LDHB PE=2 SV=1 - [B0JYN3_BOVIN]	1.76e-14	0.564657
	Q0VCY0	Sarcoplasmic/endoplasmic reticulum calcium ATPase 1 OS=Bos taurus GN=ATP2A1 PE=1 SV=1 - [AT2A1_BOVIN]	1.79e-169	0.530067
GO:0019058	viral life cycle	0.567448	26	2	E1BDM8,P30404,
	Accession	Description	p_value	1_6
	E1BDM8	DEAD-box helicase 6 OS=Bos taurus GN=DDX6 PE=1 SV=1 - [E1BDM8_BOVIN]	5.05e-07	0.662361
	P30404	Peptidyl-prolyl cis-trans isomerase F, mitochondrial OS=Bos taurus GN=PPIF PE=1 SV=3 - [PPIF_BOVIN]	5.94e-08	2.05973
GO:0001825	blastocyst formation	0.199903	3	1	Q6IM73,
	Accession	Description	p_value	1_6
	Q6IM73	Reticulon OS=Bos taurus GN=RTN2 PE=2 SV=1 - [Q6IM73_BOVIN]	2.46e-13	0.609149
GO:0006936	muscle contraction	0.599732	101	7	E1BDQ4,F1MPR3,F1N2G0,G3MYN5,P00517,Q0VCY0,Q8MKH8,
	Accession	Description	p_value	1_6
	E1BDQ4	Uncharacterized protein OS=Bos taurus GN=RYR1 PE=4 SV=2 - [E1BDQ4_BOVIN]	2.42e-15	0.475759
	F1MPR3	Calcium-transporting ATPase OS=Bos taurus GN=ATP2A2 PE=3 SV=2 - [F1MPR3_BOVIN]	1.26e-58	0.532535
	F1N2G0	Uncharacterized protein OS=Bos taurus PE=3 SV=2 - [F1N2G0_BOVIN]	0.035294	0.353778
	G3MYN5	Uncharacterized protein OS=Bos taurus GN=TNNI1 PE=4 SV=1 - [G3MYN5_BOVIN]	0.00046226	0.522409
	P00517	cAMP-dependent protein kinase catalytic subunit alpha OS=Bos taurus GN=PRKACA PE=1 SV=3 - [KAPCA_BOVIN]	0.00285667	0.527609
	Q0VCY0	Sarcoplasmic/endoplasmic reticulum calcium ATPase 1 OS=Bos taurus GN=ATP2A1 PE=1 SV=1 - [AT2A1_BOVIN]	1.79e-169	0.530067
	Q8MKH8	Troponin T fast skeletal muscle type OS=Bos taurus GN=Tnnt3 PE=2 SV=1 - [Q8MKH8_BOVIN]	7.7e-08	1.58583
GO:0048511	rhythmic process	0.560096	11	1	B5B3R8,
	Accession	Description	p_value	1_6
	B5B3R8	Alpha S1 casein OS=Bos taurus GN=CSN1S1 PE=2 SV=1 - [B5B3R8_BOVIN]	0.000913656	1.79272
GO:0006869	lipid transport	0.475693	22	2	B5B3R8,C0LSL0,
	Accession	Description	p_value	1_6
	B5B3R8	Alpha S1 casein OS=Bos taurus GN=CSN1S1 PE=2 SV=1 - [B5B3R8_BOVIN]	0.000913656	1.79272
	C0LSL0	Heart fatty acid-binding protein OS=Bos taurus GN=H-FABP PE=2 SV=1 - [C0LSL0_BOVIN]	2.33e-32	0.658106
GO:1990776	response to angiotensin	0.310711	5	1	Q3SZX4,
	Accession	Description	p_value	1_6
	Q3SZX4	Carbonic anhydrase 3 OS=Bos taurus GN=CA3 PE=2 SV=3 - [CAH3_BOVIN]	1.57e-193	0.477487
GO:1903093	regulation of protein K48-linked deubiquitination	0.0715726	1	1	Q5E946,
	Accession	Description	p_value	1_6
	Q5E946	Protein/nucleic acid deglycase DJ-1 OS=Bos taurus GN=PARK7 PE=2 SV=1 - [PARK7_BOVIN]	3.04e-07	0.570141
GO:0033032	regulation of myeloid cell apoptotic process	0.560096	11	1	F1MWR8,
	Accession	Description	p_value	1_6
	F1MWR8	T-complex protein 1 subunit eta OS=Bos taurus GN=CCT7 PE=3 SV=2 - [F1MWR8_BOVIN]	4.05e-05	1.62866
GO:0036211	protein modification process	0.935353	200	10	A6QNZ7,B0JYN3,C0LSL0,F1MFX9,F1MK91,P00517,P02666,P30404,Q5E946,Q6B4J2,
	Accession	Description	p_value	1_6
	A6QNZ7	Keratin 10 (Epidermolytic hyperkeratosis; keratosis palmaris et plantaris) OS=Bos taurus GN=KRT10 PE=2 SV=1 - [A6QNZ7_BOVIN]	0.0113677	0.631961
	B0JYN3	L-lactate dehydrogenase OS=Bos taurus GN=LDHB PE=2 SV=1 - [B0JYN3_BOVIN]	1.76e-14	0.564657
	C0LSL0	Heart fatty acid-binding protein OS=Bos taurus GN=H-FABP PE=2 SV=1 - [C0LSL0_BOVIN]	2.33e-32	0.658106
	F1MFX9	Uncharacterized protein OS=Bos taurus GN=LOC504219 PE=4 SV=1 - [F1MFX9_BOVIN]	8.41e-06	1.86047
	F1MK91	Hedgehog acyltransferase like OS=Bos taurus GN=HHATL PE=3 SV=2 - [F1MK91_BOVIN]	8.35e-06	0.623101
	P00517	cAMP-dependent protein kinase catalytic subunit alpha OS=Bos taurus GN=PRKACA PE=1 SV=3 - [KAPCA_BOVIN]	0.00285667	0.527609
	P02666	Beta-casein OS=Bos taurus GN=CSN2 PE=1 SV=2 - [CASB_BOVIN]	0.000202761	1.96367
	P30404	Peptidyl-prolyl cis-trans isomerase F, mitochondrial OS=Bos taurus GN=PPIF PE=1 SV=3 - [PPIF_BOVIN]	5.94e-08	2.05973
	Q5E946	Protein/nucleic acid deglycase DJ-1 OS=Bos taurus GN=PARK7 PE=2 SV=1 - [PARK7_BOVIN]	3.04e-07	0.570141
	Q6B4J2	Vitamin K epoxide reductase complex subunit 1 OS=Bos taurus GN=VKORC1 PE=2 SV=1 - [VKOR1_BOVIN]	0.00555596	0.655093
GO:0010257	NADH dehydrogenase complex assembly	0.475693	22	2	Q02367,Q8HXG5,
	Accession	Description	p_value	1_6
	Q02367	NADH dehydrogenase [ubiquinone] 1 beta subcomplex subunit 6 OS=Bos taurus GN=NDUFB6 PE=1 SV=2 - [NDUB6_BOVIN]	1.4e-06	0.494988
	Q8HXG5	NADH dehydrogenase [ubiquinone] 1 beta subcomplex subunit 11, mitochondrial OS=Bos taurus GN=NDUFB11 PE=1 SV=2 - [NDUBB_BOVIN]	0.0387322	0.658924
GO:0036270	response to diuretic	0.310711	5	1	E1BDQ4,
	Accession	Description	p_value	1_6
	E1BDQ4	Uncharacterized protein OS=Bos taurus GN=RYR1 PE=4 SV=2 - [E1BDQ4_BOVIN]	2.42e-15	0.475759
GO:0002757	immune response-activating signal transduction	0.425733	20	2	F1N7U2,Q6IM73,
	Accession	Description	p_value	1_6
	F1N7U2	NPL4 homolog, ubiquitin recognition factor OS=Bos taurus GN=NPLOC4 PE=4 SV=2 - [F1N7U2_BOVIN]	1.3e-07	0.23663
	Q6IM73	Reticulon OS=Bos taurus GN=RTN2 PE=2 SV=1 - [Q6IM73_BOVIN]	2.46e-13	0.609149
GO:0010608	posttranscriptional regulation of gene expression	0.796693	40	2	A6QNZ7,E1BDM8,
	Accession	Description	p_value	1_6
	A6QNZ7	Keratin 10 (Epidermolytic hyperkeratosis; keratosis palmaris et plantaris) OS=Bos taurus GN=KRT10 PE=2 SV=1 - [A6QNZ7_BOVIN]	0.0113677	0.631961
	E1BDM8	DEAD-box helicase 6 OS=Bos taurus GN=DDX6 PE=1 SV=1 - [E1BDM8_BOVIN]	5.05e-07	0.662361
GO:1903121	regulation of TRAIL-activated apoptotic signaling pathway	0.0715726	1	1	Q5E946,
	Accession	Description	p_value	1_6
	Q5E946	Protein/nucleic acid deglycase DJ-1 OS=Bos taurus GN=PARK7 PE=2 SV=1 - [PARK7_BOVIN]	3.04e-07	0.570141
GO:0030049	muscle filament sliding	0.648948	14	1	F1N2G0,
	Accession	Description	p_value	1_6
	F1N2G0	Uncharacterized protein OS=Bos taurus PE=3 SV=2 - [F1N2G0_BOVIN]	0.035294	0.353778
GO:0042254	ribosome biogenesis	0.808336	22	1	E1BDM8,
	Accession	Description	p_value	1_6
	E1BDM8	DEAD-box helicase 6 OS=Bos taurus GN=DDX6 PE=1 SV=1 - [E1BDM8_BOVIN]	5.05e-07	0.662361
GO:0098727	maintenance of cell number	0.310711	5	1	E1BDM8,
	Accession	Description	p_value	1_6
	E1BDM8	DEAD-box helicase 6 OS=Bos taurus GN=DDX6 PE=1 SV=1 - [E1BDM8_BOVIN]	5.05e-07	0.662361
GO:0001707	mesoderm formation	0.406359	7	1	P00517,
	Accession	Description	p_value	1_6
	P00517	cAMP-dependent protein kinase catalytic subunit alpha OS=Bos taurus GN=PRKACA PE=1 SV=3 - [KAPCA_BOVIN]	0.00285667	0.527609
GO:1902042	negative regulation of extrinsic apoptotic signaling pathway via death domain receptors	0.310711	5	1	Q5E946,
	Accession	Description	p_value	1_6
	Q5E946	Protein/nucleic acid deglycase DJ-1 OS=Bos taurus GN=PARK7 PE=2 SV=1 - [PARK7_BOVIN]	3.04e-07	0.570141
GO:0015866	ADP transport	0.0715726	1	1	P02722,
	Accession	Description	p_value	1_6
	P02722	ADP/ATP translocase 1 OS=Bos taurus GN=SLC25A4 PE=1 SV=3 - [ADT1_BOVIN]	8.6e-90	0.344935
GO:0031114	regulation of microtubule depolymerization	0.13809	2	1	E1BI79,
	Accession	Description	p_value	1_6
	E1BI79	APC2, WNT signaling pathway regulator OS=Bos taurus GN=APC2 PE=4 SV=2 - [E1BI79_BOVIN]	0.000195751	1.51343
GO:1900544	positive regulation of purine nucleotide metabolic process	0.621498	13	1	Q5E946,
	Accession	Description	p_value	1_6
	Q5E946	Protein/nucleic acid deglycase DJ-1 OS=Bos taurus GN=PARK7 PE=2 SV=1 - [PARK7_BOVIN]	3.04e-07	0.570141
GO:0090156	cellular sphingolipid homeostasis	0.13809	2	1	Q6IM73,
	Accession	Description	p_value	1_6
	Q6IM73	Reticulon OS=Bos taurus GN=RTN2 PE=2 SV=1 - [Q6IM73_BOVIN]	2.46e-13	0.609149
GO:1903197	positive regulation of L-dopa biosynthetic process	0.0715726	1	1	Q5E946,
	Accession	Description	p_value	1_6
	Q5E946	Protein/nucleic acid deglycase DJ-1 OS=Bos taurus GN=PARK7 PE=2 SV=1 - [PARK7_BOVIN]	3.04e-07	0.570141
GO:0072595	maintenance of protein localization in organelle	0.488896	9	1	Q5E946,
	Accession	Description	p_value	1_6
	Q5E946	Protein/nucleic acid deglycase DJ-1 OS=Bos taurus GN=PARK7 PE=2 SV=1 - [PARK7_BOVIN]	3.04e-07	0.570141
GO:1903428	positive regulation of reactive oxygen species biosynthetic process	0.310711	5	1	Q5E946,
	Accession	Description	p_value	1_6
	Q5E946	Protein/nucleic acid deglycase DJ-1 OS=Bos taurus GN=PARK7 PE=2 SV=1 - [PARK7_BOVIN]	3.04e-07	0.570141
GO:0051480	regulation of cytosolic calcium ion concentration	0.0380903	27	5	E1BDQ4,F1MGF2,F1MN23,F1MPR3,Q0VCY0,
	Accession	Description	p_value	1_6
	E1BDQ4	Uncharacterized protein OS=Bos taurus GN=RYR1 PE=4 SV=2 - [E1BDQ4_BOVIN]	2.42e-15	0.475759
	F1MGF2	Chromodomain helicase DNA binding protein 1 OS=Bos taurus GN=CHD1 PE=4 SV=2 - [F1MGF2_BOVIN]	9.41e-08	0.210937
	F1MN23	Dehydrogenase/reductase SDR family member 7B OS=Bos taurus GN=DHRS7B PE=3 SV=1 - [F1MN23_BOVIN]	8.16e-05	0.580383
	F1MPR3	Calcium-transporting ATPase OS=Bos taurus GN=ATP2A2 PE=3 SV=2 - [F1MPR3_BOVIN]	1.26e-58	0.532535
	Q0VCY0	Sarcoplasmic/endoplasmic reticulum calcium ATPase 1 OS=Bos taurus GN=ATP2A1 PE=1 SV=1 - [AT2A1_BOVIN]	1.79e-169	0.530067
GO:1902235	regulation of endoplasmic reticulum stress-induced intrinsic apoptotic signaling pathway	0.0715726	1	1	Q5E946,
	Accession	Description	p_value	1_6
	Q5E946	Protein/nucleic acid deglycase DJ-1 OS=Bos taurus GN=PARK7 PE=2 SV=1 - [PARK7_BOVIN]	3.04e-07	0.570141
GO:0044053	translocation of peptides or proteins into host cell cytoplasm	0.406359	7	1	F1MWR8,
	Accession	Description	p_value	1_6
	F1MWR8	T-complex protein 1 subunit eta OS=Bos taurus GN=CCT7 PE=3 SV=2 - [F1MWR8_BOVIN]	4.05e-05	1.62866
GO:0015872	dopamine transport	0.0715726	1	1	Q5E946,
	Accession	Description	p_value	1_6
	Q5E946	Protein/nucleic acid deglycase DJ-1 OS=Bos taurus GN=PARK7 PE=2 SV=1 - [PARK7_BOVIN]	3.04e-07	0.570141
GO:0051561	positive regulation of mitochondrial calcium ion concentration	0.0275873	4	2	F1MPR3,Q0VCY0,
	Accession	Description	p_value	1_6
	F1MPR3	Calcium-transporting ATPase OS=Bos taurus GN=ATP2A2 PE=3 SV=2 - [F1MPR3_BOVIN]	1.26e-58	0.532535
	Q0VCY0	Sarcoplasmic/endoplasmic reticulum calcium ATPase 1 OS=Bos taurus GN=ATP2A1 PE=1 SV=1 - [AT2A1_BOVIN]	1.79e-169	0.530067
GO:0006740	NADPH regeneration	0.0715726	1	1	P11024,
	Accession	Description	p_value	1_6
	P11024	NAD(P) transhydrogenase, mitochondrial OS=Bos taurus GN=NNT PE=1 SV=3 - [NNTM_BOVIN]	2.61e-49	0.654806
GO:0010460	positive regulation of heart rate	0.13809	2	1	E1BDQ4,
	Accession	Description	p_value	1_6
	E1BDQ4	Uncharacterized protein OS=Bos taurus GN=RYR1 PE=4 SV=2 - [E1BDQ4_BOVIN]	2.42e-15	0.475759
GO:0099072	regulation of postsynaptic membrane neurotransmitter receptor levels	0.13809	2	1	A6QLS9,
	Accession	Description	p_value	1_6
	A6QLS9	RAB10 protein OS=Bos taurus GN=RAB10 PE=1 SV=1 - [A6QLS9_BOVIN]	0.0432797	0.371333
GO:1901668	regulation of superoxide dismutase activity	0.0715726	1	1	Q5E946,
	Accession	Description	p_value	1_6
	Q5E946	Protein/nucleic acid deglycase DJ-1 OS=Bos taurus GN=PARK7 PE=2 SV=1 - [PARK7_BOVIN]	3.04e-07	0.570141
GO:0008219	cell death	0.145988	184	17	B5B3R8,E1BDM8,E1BDQ4,E1BI79,F1MGF2,F1MPR3,F1MWR8,F1MX12,P02722,P30404,P68002,Q0VCY0,Q2KJI7,Q3T0I5,Q5E946,Q6IM73,Q9MZ13,
	Accession	Description	p_value	1_6
	B5B3R8	Alpha S1 casein OS=Bos taurus GN=CSN1S1 PE=2 SV=1 - [B5B3R8_BOVIN]	0.000913656	1.79272
	E1BDM8	DEAD-box helicase 6 OS=Bos taurus GN=DDX6 PE=1 SV=1 - [E1BDM8_BOVIN]	5.05e-07	0.662361
	E1BDQ4	Uncharacterized protein OS=Bos taurus GN=RYR1 PE=4 SV=2 - [E1BDQ4_BOVIN]	2.42e-15	0.475759
	E1BI79	APC2, WNT signaling pathway regulator OS=Bos taurus GN=APC2 PE=4 SV=2 - [E1BI79_BOVIN]	0.000195751	1.51343
	F1MGF2	Chromodomain helicase DNA binding protein 1 OS=Bos taurus GN=CHD1 PE=4 SV=2 - [F1MGF2_BOVIN]	9.41e-08	0.210937
	F1MPR3	Calcium-transporting ATPase OS=Bos taurus GN=ATP2A2 PE=3 SV=2 - [F1MPR3_BOVIN]	1.26e-58	0.532535
	F1MWR8	T-complex protein 1 subunit eta OS=Bos taurus GN=CCT7 PE=3 SV=2 - [F1MWR8_BOVIN]	4.05e-05	1.62866
	F1MX12	Ankyrin repeat domain 2 OS=Bos taurus GN=ANKRD2 PE=4 SV=2 - [F1MX12_BOVIN]	0.000751893	0.547429
	P02722	ADP/ATP translocase 1 OS=Bos taurus GN=SLC25A4 PE=1 SV=3 - [ADT1_BOVIN]	8.6e-90	0.344935
	P30404	Peptidyl-prolyl cis-trans isomerase F, mitochondrial OS=Bos taurus GN=PPIF PE=1 SV=3 - [PPIF_BOVIN]	5.94e-08	2.05973
	P68002	Voltage-dependent anion-selective channel protein 2 OS=Bos taurus GN=VDAC2 PE=2 SV=2 - [VDAC2_BOVIN]	3.92e-42	0.624556
	Q0VCY0	Sarcoplasmic/endoplasmic reticulum calcium ATPase 1 OS=Bos taurus GN=ATP2A1 PE=1 SV=1 - [AT2A1_BOVIN]	1.79e-169	0.530067
	Q2KJI7	AFG3-like protein 2 OS=Bos taurus GN=AFG3L2 PE=2 SV=1 - [AFG32_BOVIN]	0.000678653	0.577909
	Q3T0I5	Mitochondrial fission 1 protein OS=Bos taurus GN=FIS1 PE=2 SV=1 - [FIS1_BOVIN]	2.58e-06	0.646204
	Q5E946	Protein/nucleic acid deglycase DJ-1 OS=Bos taurus GN=PARK7 PE=2 SV=1 - [PARK7_BOVIN]	3.04e-07	0.570141
	Q6IM73	Reticulon OS=Bos taurus GN=RTN2 PE=2 SV=1 - [Q6IM73_BOVIN]	2.46e-13	0.609149
	Q9MZ13	Voltage-dependent anion-selective channel protein 3 OS=Bos taurus GN=VDAC3 PE=2 SV=1 - [VDAC3_BOVIN]	1.54e-39	0.585278
GO:0051186	cofactor metabolic process	0.481975	91	7	E1BD64,F1MFX9,F1MGC0,P01966,P02070,P11024,Q5E946,
	Accession	Description	p_value	1_6
	E1BD64	Mitochondrial pyruvate carrier OS=Bos taurus GN=MPC2 PE=3 SV=2 - [E1BD64_BOVIN]	0.000903028	0.612417
	F1MFX9	Uncharacterized protein OS=Bos taurus GN=LOC504219 PE=4 SV=1 - [F1MFX9_BOVIN]	8.41e-06	1.86047
	F1MGC0	Succinate--CoA ligase [ADP-forming] subunit beta, mitochondrial OS=Bos taurus GN=SUCLA2 PE=3 SV=2 - [F1MGC0_BOVIN]	9.85e-08	0.616516
	P01966	Hemoglobin subunit alpha OS=Bos taurus GN=HBA PE=1 SV=2 - [HBA_BOVIN]	5.65e-20	0.573144
	P02070	Hemoglobin subunit beta OS=Bos taurus GN=HBB PE=1 SV=1 - [HBB_BOVIN]	4.86e-35	0.568966
	P11024	NAD(P) transhydrogenase, mitochondrial OS=Bos taurus GN=NNT PE=1 SV=3 - [NNTM_BOVIN]	2.61e-49	0.654806
	Q5E946	Protein/nucleic acid deglycase DJ-1 OS=Bos taurus GN=PARK7 PE=2 SV=1 - [PARK7_BOVIN]	3.04e-07	0.570141
GO:0046902	regulation of mitochondrial membrane permeability	0.0382354	11	3	P02722,P30404,Q2KJI7,
	Accession	Description	p_value	1_6
	P02722	ADP/ATP translocase 1 OS=Bos taurus GN=SLC25A4 PE=1 SV=3 - [ADT1_BOVIN]	8.6e-90	0.344935
	P30404	Peptidyl-prolyl cis-trans isomerase F, mitochondrial OS=Bos taurus GN=PPIF PE=1 SV=3 - [PPIF_BOVIN]	5.94e-08	2.05973
	Q2KJI7	AFG3-like protein 2 OS=Bos taurus GN=AFG3L2 PE=2 SV=1 - [AFG32_BOVIN]	0.000678653	0.577909
GO:0032570	response to progesterone	0.00317004	5	3	B5B3R8,P02663,P02666,
	Accession	Description	p_value	1_6
	B5B3R8	Alpha S1 casein OS=Bos taurus GN=CSN1S1 PE=2 SV=1 - [B5B3R8_BOVIN]	0.000913656	1.79272
	P02663	Alpha-S2-casein OS=Bos taurus GN=CSN1S2 PE=1 SV=2 - [CASA2_BOVIN]	2.21e-05	3.03951
	P02666	Beta-casein OS=Bos taurus GN=CSN2 PE=1 SV=2 - [CASB_BOVIN]	0.000202761	1.96367
GO:0051283	negative regulation of sequestering of calcium ion	0.263235	25	3	E1BDQ4,F1MGF2,F1MN23,
	Accession	Description	p_value	1_6
	E1BDQ4	Uncharacterized protein OS=Bos taurus GN=RYR1 PE=4 SV=2 - [E1BDQ4_BOVIN]	2.42e-15	0.475759
	F1MGF2	Chromodomain helicase DNA binding protein 1 OS=Bos taurus GN=CHD1 PE=4 SV=2 - [F1MGF2_BOVIN]	9.41e-08	0.210937
	F1MN23	Dehydrogenase/reductase SDR family member 7B OS=Bos taurus GN=DHRS7B PE=3 SV=1 - [F1MN23_BOVIN]	8.16e-05	0.580383
GO:0044764	multi-organism cellular process	0.199903	3	1	F1N7U2,
	Accession	Description	p_value	1_6
	F1N7U2	NPL4 homolog, ubiquitin recognition factor OS=Bos taurus GN=NPLOC4 PE=4 SV=2 - [F1N7U2_BOVIN]	1.3e-07	0.23663
GO:2001251	negative regulation of chromosome organization	0.199903	3	1	E1BF47,
	Accession	Description	p_value	1_6
	E1BF47	Translocated promoter region, nuclear basket protein OS=Bos taurus GN=TPR PE=4 SV=1 - [E1BF47_BOVIN]	9.82e-05	0.547795
GO:0035418	protein localization to synapse	0.199903	3	1	A6QLS9,
	Accession	Description	p_value	1_6
	A6QLS9	RAB10 protein OS=Bos taurus GN=RAB10 PE=1 SV=1 - [A6QLS9_BOVIN]	0.0432797	0.371333
GO:0003206	cardiac chamber morphogenesis	0.0860367	24	4	E1BDQ4,F1MGF2,F1N2G0,G3MYN5,
	Accession	Description	p_value	1_6
	E1BDQ4	Uncharacterized protein OS=Bos taurus GN=RYR1 PE=4 SV=2 - [E1BDQ4_BOVIN]	2.42e-15	0.475759
	F1MGF2	Chromodomain helicase DNA binding protein 1 OS=Bos taurus GN=CHD1 PE=4 SV=2 - [F1MGF2_BOVIN]	9.41e-08	0.210937
	F1N2G0	Uncharacterized protein OS=Bos taurus PE=3 SV=2 - [F1N2G0_BOVIN]	0.035294	0.353778
	G3MYN5	Uncharacterized protein OS=Bos taurus GN=TNNI1 PE=4 SV=1 - [G3MYN5_BOVIN]	0.00046226	0.522409
GO:1901029	negative regulation of mitochondrial outer membrane permeabilization involved in apoptotic signaling pathway	0.310711	5	1	P02722,
	Accession	Description	p_value	1_6
	P02722	ADP/ATP translocase 1 OS=Bos taurus GN=SLC25A4 PE=1 SV=3 - [ADT1_BOVIN]	8.6e-90	0.344935
GO:0048646	anatomical structure formation involved in morphogenesis	0.896713	123	6	F1N2G0,F1N2P7,P00517,P02639,Q6IM73,Q8MKH8,
	Accession	Description	p_value	1_6
	F1N2G0	Uncharacterized protein OS=Bos taurus PE=3 SV=2 - [F1N2G0_BOVIN]	0.035294	0.353778
	F1N2P7	Uncharacterized protein OS=Bos taurus GN=PLXNA4 PE=4 SV=2 - [F1N2P7_BOVIN]	6.32e-05	0.575236
	P00517	cAMP-dependent protein kinase catalytic subunit alpha OS=Bos taurus GN=PRKACA PE=1 SV=3 - [KAPCA_BOVIN]	0.00285667	0.527609
	P02639	Protein S100-A1 OS=Bos taurus GN=S100A1 PE=1 SV=2 - [S10A1_BOVIN]	0.000221276	0.62474
	Q6IM73	Reticulon OS=Bos taurus GN=RTN2 PE=2 SV=1 - [Q6IM73_BOVIN]	2.46e-13	0.609149
	Q8MKH8	Troponin T fast skeletal muscle type OS=Bos taurus GN=Tnnt3 PE=2 SV=1 - [Q8MKH8_BOVIN]	7.7e-08	1.58583
GO:0014896	muscle hypertrophy	0.58855	27	2	E1BDQ4,F1N2G0,
	Accession	Description	p_value	1_6
	E1BDQ4	Uncharacterized protein OS=Bos taurus GN=RYR1 PE=4 SV=2 - [E1BDQ4_BOVIN]	2.42e-15	0.475759
	F1N2G0	Uncharacterized protein OS=Bos taurus PE=3 SV=2 - [F1N2G0_BOVIN]	0.035294	0.353778
GO:0051154	negative regulation of striated muscle cell differentiation	0.257342	4	1	F1MX12,
	Accession	Description	p_value	1_6
	F1MX12	Ankyrin repeat domain 2 OS=Bos taurus GN=ANKRD2 PE=4 SV=2 - [F1MX12_BOVIN]	0.000751893	0.547429
GO:0007283	spermatogenesis	0.910707	32	1	Q0VCY0,
	Accession	Description	p_value	1_6
	Q0VCY0	Sarcoplasmic/endoplasmic reticulum calcium ATPase 1 OS=Bos taurus GN=ATP2A1 PE=1 SV=1 - [AT2A1_BOVIN]	1.79e-169	0.530067
GO:0043618	regulation of transcription from RNA polymerase II promoter in response to stress	0.591934	12	1	F1MX12,
	Accession	Description	p_value	1_6
	F1MX12	Ankyrin repeat domain 2 OS=Bos taurus GN=ANKRD2 PE=4 SV=2 - [F1MX12_BOVIN]	0.000751893	0.547429
GO:0046823	negative regulation of nucleocytoplasmic transport	0.13809	2	1	Q5E946,
	Accession	Description	p_value	1_6
	Q5E946	Protein/nucleic acid deglycase DJ-1 OS=Bos taurus GN=PARK7 PE=2 SV=1 - [PARK7_BOVIN]	3.04e-07	0.570141
GO:0055006	cardiac cell development	0.910707	32	1	F1N2G0,
	Accession	Description	p_value	1_6
	F1N2G0	Uncharacterized protein OS=Bos taurus PE=3 SV=2 - [F1N2G0_BOVIN]	0.035294	0.353778
GO:0060560	developmental growth involved in morphogenesis	0.264647	14	2	F1N2P7,Q6IM73,
	Accession	Description	p_value	1_6
	F1N2P7	Uncharacterized protein OS=Bos taurus GN=PLXNA4 PE=4 SV=2 - [F1N2P7_BOVIN]	6.32e-05	0.575236
	Q6IM73	Reticulon OS=Bos taurus GN=RTN2 PE=2 SV=1 - [Q6IM73_BOVIN]	2.46e-13	0.609149
GO:1901621	negative regulation of smoothened signaling pathway involved in dorsal/ventral neural tube patterning	0.0715726	1	1	P00517,
	Accession	Description	p_value	1_6
	P00517	cAMP-dependent protein kinase catalytic subunit alpha OS=Bos taurus GN=PRKACA PE=1 SV=3 - [KAPCA_BOVIN]	0.00285667	0.527609
GO:0065004	protein-DNA complex assembly	0.237167	13	2	G3X807,Q2KJI7,
	Accession	Description	p_value	1_6
	G3X807	Histone H4 OS=Bos taurus PE=3 SV=1 - [G3X807_BOVIN]	3.49e-08	0.500771
	Q2KJI7	AFG3-like protein 2 OS=Bos taurus GN=AFG3L2 PE=2 SV=1 - [AFG32_BOVIN]	0.000678653	0.577909
GO:0007413	axonal fasciculation	0.13809	2	1	Q6IM73,
	Accession	Description	p_value	1_6
	Q6IM73	Reticulon OS=Bos taurus GN=RTN2 PE=2 SV=1 - [Q6IM73_BOVIN]	2.46e-13	0.609149
GO:0010827	regulation of glucose transmembrane transport	0.310711	5	1	Q6IM73,
	Accession	Description	p_value	1_6
	Q6IM73	Reticulon OS=Bos taurus GN=RTN2 PE=2 SV=1 - [Q6IM73_BOVIN]	2.46e-13	0.609149
GO:0009755	hormone-mediated signaling pathway	0.674434	15	1	Q5E946,
	Accession	Description	p_value	1_6
	Q5E946	Protein/nucleic acid deglycase DJ-1 OS=Bos taurus GN=PARK7 PE=2 SV=1 - [PARK7_BOVIN]	3.04e-07	0.570141
GO:0045185	maintenance of protein location	0.776921	20	1	Q5E946,
	Accession	Description	p_value	1_6
	Q5E946	Protein/nucleic acid deglycase DJ-1 OS=Bos taurus GN=PARK7 PE=2 SV=1 - [PARK7_BOVIN]	3.04e-07	0.570141
GO:0002520	immune system development	0.241273	47	5	E1BJN9,F1MGF2,F1MKE7,F1MN23,P00517,
	Accession	Description	p_value	1_6
	E1BJN9	Phospholipase D family member 5 OS=Bos taurus GN=PLD5 PE=4 SV=2 - [E1BJN9_BOVIN]	0.00120872	1.67154
	F1MGF2	Chromodomain helicase DNA binding protein 1 OS=Bos taurus GN=CHD1 PE=4 SV=2 - [F1MGF2_BOVIN]	9.41e-08	0.210937
	F1MKE7	Uncharacterized protein OS=Bos taurus GN=KRT6C PE=3 SV=2 - [F1MKE7_BOVIN]	0.00478789	0.556754
	F1MN23	Dehydrogenase/reductase SDR family member 7B OS=Bos taurus GN=DHRS7B PE=3 SV=1 - [F1MN23_BOVIN]	8.16e-05	0.580383
	P00517	cAMP-dependent protein kinase catalytic subunit alpha OS=Bos taurus GN=PRKACA PE=1 SV=3 - [KAPCA_BOVIN]	0.00285667	0.527609
GO:0072522	purine-containing compound biosynthetic process	0.41705	59	5	B0JYN3,F1MFX9,P13621,Q28851,Q862H6,
	Accession	Description	p_value	1_6
	B0JYN3	L-lactate dehydrogenase OS=Bos taurus GN=LDHB PE=2 SV=1 - [B0JYN3_BOVIN]	1.76e-14	0.564657
	F1MFX9	Uncharacterized protein OS=Bos taurus GN=LOC504219 PE=4 SV=1 - [F1MFX9_BOVIN]	8.41e-06	1.86047
	P13621	ATP synthase subunit O, mitochondrial OS=Bos taurus GN=ATP5O PE=1 SV=2 - [ATPO_BOVIN]	0.0225285	0.461533
	Q28851	ATP synthase subunit f, mitochondrial OS=Bos taurus GN=ATP5J2 PE=1 SV=3 - [ATPK_BOVIN]	0.0451573	0.60289
	Q862H6	Similar to ATP synthase proteolipid P2 (Fragment) OS=Bos taurus PE=2 SV=1 - [Q862H6_BOVIN]	0.00541389	0.506297
GO:2001252	positive regulation of chromosome organization	0.698093	16	1	F1MWR8,
	Accession	Description	p_value	1_6
	F1MWR8	T-complex protein 1 subunit eta OS=Bos taurus GN=CCT7 PE=3 SV=2 - [F1MWR8_BOVIN]	4.05e-05	1.62866
GO:0006412	translation	0.914976	74	3	A5D954,A6QNZ7,E1BDM8,
	Accession	Description	p_value	1_6
	A5D954	Solute carrier family 25 (Mitochondrial carrier; oxoglutarate carrier), member 11 (Fragment) OS=Bos taurus GN=SLC25A11 PE=2 SV=1 - [A5D954_BOVIN]	1.96e-16	0.621104
	A6QNZ7	Keratin 10 (Epidermolytic hyperkeratosis; keratosis palmaris et plantaris) OS=Bos taurus GN=KRT10 PE=2 SV=1 - [A6QNZ7_BOVIN]	0.0113677	0.631961
	E1BDM8	DEAD-box helicase 6 OS=Bos taurus GN=DDX6 PE=1 SV=1 - [E1BDM8_BOVIN]	5.05e-07	0.662361
GO:0035909	aorta morphogenesis	0.0715726	1	1	F1MGF2,
	Accession	Description	p_value	1_6
	F1MGF2	Chromodomain helicase DNA binding protein 1 OS=Bos taurus GN=CHD1 PE=4 SV=2 - [F1MGF2_BOVIN]	9.41e-08	0.210937
GO:1905580	positive regulation of ERBB3 signaling pathway	0.13809	2	1	Q6IM73,
	Accession	Description	p_value	1_6
	Q6IM73	Reticulon OS=Bos taurus GN=RTN2 PE=2 SV=1 - [Q6IM73_BOVIN]	2.46e-13	0.609149
GO:0008611	ether lipid biosynthetic process	0.0715726	1	1	F1MN23,
	Accession	Description	p_value	1_6
	F1MN23	Dehydrogenase/reductase SDR family member 7B OS=Bos taurus GN=DHRS7B PE=3 SV=1 - [F1MN23_BOVIN]	8.16e-05	0.580383
GO:1901991	negative regulation of mitotic cell cycle phase transition	0.13809	2	1	E1BF47,
	Accession	Description	p_value	1_6
	E1BF47	Translocated promoter region, nuclear basket protein OS=Bos taurus GN=TPR PE=4 SV=1 - [E1BF47_BOVIN]	9.82e-05	0.547795
GO:2000379	positive regulation of reactive oxygen species metabolic process	0.360295	6	1	Q5E946,
	Accession	Description	p_value	1_6
	Q5E946	Protein/nucleic acid deglycase DJ-1 OS=Bos taurus GN=PARK7 PE=2 SV=1 - [PARK7_BOVIN]	3.04e-07	0.570141
GO:0009790	embryo development	0.3332	79	7	E1BDM8,E1BDQ4,F1MGF2,F1N2G0,F1N2P7,P00517,Q6IM73,
	Accession	Description	p_value	1_6
	E1BDM8	DEAD-box helicase 6 OS=Bos taurus GN=DDX6 PE=1 SV=1 - [E1BDM8_BOVIN]	5.05e-07	0.662361
	E1BDQ4	Uncharacterized protein OS=Bos taurus GN=RYR1 PE=4 SV=2 - [E1BDQ4_BOVIN]	2.42e-15	0.475759
	F1MGF2	Chromodomain helicase DNA binding protein 1 OS=Bos taurus GN=CHD1 PE=4 SV=2 - [F1MGF2_BOVIN]	9.41e-08	0.210937
	F1N2G0	Uncharacterized protein OS=Bos taurus PE=3 SV=2 - [F1N2G0_BOVIN]	0.035294	0.353778
	F1N2P7	Uncharacterized protein OS=Bos taurus GN=PLXNA4 PE=4 SV=2 - [F1N2P7_BOVIN]	6.32e-05	0.575236
	P00517	cAMP-dependent protein kinase catalytic subunit alpha OS=Bos taurus GN=PRKACA PE=1 SV=3 - [KAPCA_BOVIN]	0.00285667	0.527609
	Q6IM73	Reticulon OS=Bos taurus GN=RTN2 PE=2 SV=1 - [Q6IM73_BOVIN]	2.46e-13	0.609149
GO:0051353	positive regulation of oxidoreductase activity	0.0275873	4	2	P02639,Q5E946,
	Accession	Description	p_value	1_6
	P02639	Protein S100-A1 OS=Bos taurus GN=S100A1 PE=1 SV=2 - [S10A1_BOVIN]	0.000221276	0.62474
	Q5E946	Protein/nucleic acid deglycase DJ-1 OS=Bos taurus GN=PARK7 PE=2 SV=1 - [PARK7_BOVIN]	3.04e-07	0.570141
GO:0023052	signaling	0.351897	309	24	A6QLS9,B5B3R8,E1BD64,E1BDM8,E1BDQ4,E1BI79,F1MGF2,F1MPR3,F1MX12,F1N2G0,F1N2P7,F1N7U2,P00517,P02666,P02722,P30404,P68002,Q0VCY0,Q17R10,Q2KJI7,Q3SZX4,Q5E946,Q6IM73,Q9MZ13,
	Accession	Description	p_value	1_6
	A6QLS9	RAB10 protein OS=Bos taurus GN=RAB10 PE=1 SV=1 - [A6QLS9_BOVIN]	0.0432797	0.371333
	B5B3R8	Alpha S1 casein OS=Bos taurus GN=CSN1S1 PE=2 SV=1 - [B5B3R8_BOVIN]	0.000913656	1.79272
	E1BD64	Mitochondrial pyruvate carrier OS=Bos taurus GN=MPC2 PE=3 SV=2 - [E1BD64_BOVIN]	0.000903028	0.612417
	E1BDM8	DEAD-box helicase 6 OS=Bos taurus GN=DDX6 PE=1 SV=1 - [E1BDM8_BOVIN]	5.05e-07	0.662361
	E1BDQ4	Uncharacterized protein OS=Bos taurus GN=RYR1 PE=4 SV=2 - [E1BDQ4_BOVIN]	2.42e-15	0.475759
	E1BI79	APC2, WNT signaling pathway regulator OS=Bos taurus GN=APC2 PE=4 SV=2 - [E1BI79_BOVIN]	0.000195751	1.51343
	F1MGF2	Chromodomain helicase DNA binding protein 1 OS=Bos taurus GN=CHD1 PE=4 SV=2 - [F1MGF2_BOVIN]	9.41e-08	0.210937
	F1MPR3	Calcium-transporting ATPase OS=Bos taurus GN=ATP2A2 PE=3 SV=2 - [F1MPR3_BOVIN]	1.26e-58	0.532535
	F1MX12	Ankyrin repeat domain 2 OS=Bos taurus GN=ANKRD2 PE=4 SV=2 - [F1MX12_BOVIN]	0.000751893	0.547429
	F1N2G0	Uncharacterized protein OS=Bos taurus PE=3 SV=2 - [F1N2G0_BOVIN]	0.035294	0.353778
	F1N2P7	Uncharacterized protein OS=Bos taurus GN=PLXNA4 PE=4 SV=2 - [F1N2P7_BOVIN]	6.32e-05	0.575236
	F1N7U2	NPL4 homolog, ubiquitin recognition factor OS=Bos taurus GN=NPLOC4 PE=4 SV=2 - [F1N7U2_BOVIN]	1.3e-07	0.23663
	P00517	cAMP-dependent protein kinase catalytic subunit alpha OS=Bos taurus GN=PRKACA PE=1 SV=3 - [KAPCA_BOVIN]	0.00285667	0.527609
	P02666	Beta-casein OS=Bos taurus GN=CSN2 PE=1 SV=2 - [CASB_BOVIN]	0.000202761	1.96367
	P02722	ADP/ATP translocase 1 OS=Bos taurus GN=SLC25A4 PE=1 SV=3 - [ADT1_BOVIN]	8.6e-90	0.344935
	P30404	Peptidyl-prolyl cis-trans isomerase F, mitochondrial OS=Bos taurus GN=PPIF PE=1 SV=3 - [PPIF_BOVIN]	5.94e-08	2.05973
	P68002	Voltage-dependent anion-selective channel protein 2 OS=Bos taurus GN=VDAC2 PE=2 SV=2 - [VDAC2_BOVIN]	3.92e-42	0.624556
	Q0VCY0	Sarcoplasmic/endoplasmic reticulum calcium ATPase 1 OS=Bos taurus GN=ATP2A1 PE=1 SV=1 - [AT2A1_BOVIN]	1.79e-169	0.530067
	Q17R10	Actin filament-associated protein 1-like 2 OS=Bos taurus GN=AFAP1L2 PE=2 SV=1 - [AF1L2_BOVIN]	3.85e-11	1.64846
	Q2KJI7	AFG3-like protein 2 OS=Bos taurus GN=AFG3L2 PE=2 SV=1 - [AFG32_BOVIN]	0.000678653	0.577909
	Q3SZX4	Carbonic anhydrase 3 OS=Bos taurus GN=CA3 PE=2 SV=3 - [CAH3_BOVIN]	1.57e-193	0.477487
	Q5E946	Protein/nucleic acid deglycase DJ-1 OS=Bos taurus GN=PARK7 PE=2 SV=1 - [PARK7_BOVIN]	3.04e-07	0.570141
	Q6IM73	Reticulon OS=Bos taurus GN=RTN2 PE=2 SV=1 - [Q6IM73_BOVIN]	2.46e-13	0.609149
	Q9MZ13	Voltage-dependent anion-selective channel protein 3 OS=Bos taurus GN=VDAC3 PE=2 SV=1 - [VDAC3_BOVIN]	1.54e-39	0.585278
GO:0007610	behavior	0.112138	47	6	F1MGF2,F1MPR3,P68002,Q0VCY0,Q5E946,Q9MZ13,
	Accession	Description	p_value	1_6
	F1MGF2	Chromodomain helicase DNA binding protein 1 OS=Bos taurus GN=CHD1 PE=4 SV=2 - [F1MGF2_BOVIN]	9.41e-08	0.210937
	F1MPR3	Calcium-transporting ATPase OS=Bos taurus GN=ATP2A2 PE=3 SV=2 - [F1MPR3_BOVIN]	1.26e-58	0.532535
	P68002	Voltage-dependent anion-selective channel protein 2 OS=Bos taurus GN=VDAC2 PE=2 SV=2 - [VDAC2_BOVIN]	3.92e-42	0.624556
	Q0VCY0	Sarcoplasmic/endoplasmic reticulum calcium ATPase 1 OS=Bos taurus GN=ATP2A1 PE=1 SV=1 - [AT2A1_BOVIN]	1.79e-169	0.530067
	Q5E946	Protein/nucleic acid deglycase DJ-1 OS=Bos taurus GN=PARK7 PE=2 SV=1 - [PARK7_BOVIN]	3.04e-07	0.570141
	Q9MZ13	Voltage-dependent anion-selective channel protein 3 OS=Bos taurus GN=VDAC3 PE=2 SV=1 - [VDAC3_BOVIN]	1.54e-39	0.585278
GO:0010770	positive regulation of cell morphogenesis involved in differentiation	0.869044	27	1	F1N2P7,
	Accession	Description	p_value	1_6
	F1N2P7	Uncharacterized protein OS=Bos taurus GN=PLXNA4 PE=4 SV=2 - [F1N2P7_BOVIN]	6.32e-05	0.575236
GO:0097305	response to alcohol	0.0597836	13	3	B5B3R8,P02663,P02666,
	Accession	Description	p_value	1_6
	B5B3R8	Alpha S1 casein OS=Bos taurus GN=CSN1S1 PE=2 SV=1 - [B5B3R8_BOVIN]	0.000913656	1.79272
	P02663	Alpha-S2-casein OS=Bos taurus GN=CSN1S2 PE=1 SV=2 - [CASA2_BOVIN]	2.21e-05	3.03951
	P02666	Beta-casein OS=Bos taurus GN=CSN2 PE=1 SV=2 - [CASB_BOVIN]	0.000202761	1.96367
GO:0035774	positive regulation of insulin secretion involved in cellular response to glucose stimulus	0.13809	2	1	E1BD64,
	Accession	Description	p_value	1_6
	E1BD64	Mitochondrial pyruvate carrier OS=Bos taurus GN=MPC2 PE=3 SV=2 - [E1BD64_BOVIN]	0.000903028	0.612417
GO:0050819	negative regulation of coagulation	0.621498	13	1	P00517,
	Accession	Description	p_value	1_6
	P00517	cAMP-dependent protein kinase catalytic subunit alpha OS=Bos taurus GN=PRKACA PE=1 SV=3 - [KAPCA_BOVIN]	0.00285667	0.527609
GO:0002009	morphogenesis of an epithelium	0.175364	42	5	A6QNZ7,E1BDQ4,F1N2P7,P00517,Q3SZX4,
	Accession	Description	p_value	1_6
	A6QNZ7	Keratin 10 (Epidermolytic hyperkeratosis; keratosis palmaris et plantaris) OS=Bos taurus GN=KRT10 PE=2 SV=1 - [A6QNZ7_BOVIN]	0.0113677	0.631961
	E1BDQ4	Uncharacterized protein OS=Bos taurus GN=RYR1 PE=4 SV=2 - [E1BDQ4_BOVIN]	2.42e-15	0.475759
	F1N2P7	Uncharacterized protein OS=Bos taurus GN=PLXNA4 PE=4 SV=2 - [F1N2P7_BOVIN]	6.32e-05	0.575236
	P00517	cAMP-dependent protein kinase catalytic subunit alpha OS=Bos taurus GN=PRKACA PE=1 SV=3 - [KAPCA_BOVIN]	0.00285667	0.527609
	Q3SZX4	Carbonic anhydrase 3 OS=Bos taurus GN=CA3 PE=2 SV=3 - [CAH3_BOVIN]	1.57e-193	0.477487
GO:0071840	cellular component organization or biogenesis	0.706642	471	32	A1A4R1,A6QLS9,A6QNZ7,B5B3R8,C0LSL0,E1BDM8,E1BF47,E1BI79,F1MGF2,F1MKE7,F1MPR3,F1MWR8,F1N2G0,F1N2P7,G3X807,P00517,P01966,P02070,P02722,P30404,P68002,Q02367,Q0VCY0,Q17R10,Q2KJI7,Q3SZE5,Q3T0I5,Q5E946,Q6IM73,Q8HXG5,Q8MKH8,Q9MZ13,
	Accession	Description	p_value	1_6
	A1A4R1	Histone H2A type 2-C OS=Bos taurus GN=HIST2H2AC PE=2 SV=1 - [H2A2C_BOVIN]	0.0054494	0.465383
	A6QLS9	RAB10 protein OS=Bos taurus GN=RAB10 PE=1 SV=1 - [A6QLS9_BOVIN]	0.0432797	0.371333
	A6QNZ7	Keratin 10 (Epidermolytic hyperkeratosis; keratosis palmaris et plantaris) OS=Bos taurus GN=KRT10 PE=2 SV=1 - [A6QNZ7_BOVIN]	0.0113677	0.631961
	B5B3R8	Alpha S1 casein OS=Bos taurus GN=CSN1S1 PE=2 SV=1 - [B5B3R8_BOVIN]	0.000913656	1.79272
	C0LSL0	Heart fatty acid-binding protein OS=Bos taurus GN=H-FABP PE=2 SV=1 - [C0LSL0_BOVIN]	2.33e-32	0.658106
	E1BDM8	DEAD-box helicase 6 OS=Bos taurus GN=DDX6 PE=1 SV=1 - [E1BDM8_BOVIN]	5.05e-07	0.662361
	E1BF47	Translocated promoter region, nuclear basket protein OS=Bos taurus GN=TPR PE=4 SV=1 - [E1BF47_BOVIN]	9.82e-05	0.547795
	E1BI79	APC2, WNT signaling pathway regulator OS=Bos taurus GN=APC2 PE=4 SV=2 - [E1BI79_BOVIN]	0.000195751	1.51343
	F1MGF2	Chromodomain helicase DNA binding protein 1 OS=Bos taurus GN=CHD1 PE=4 SV=2 - [F1MGF2_BOVIN]	9.41e-08	0.210937
	F1MKE7	Uncharacterized protein OS=Bos taurus GN=KRT6C PE=3 SV=2 - [F1MKE7_BOVIN]	0.00478789	0.556754
	F1MPR3	Calcium-transporting ATPase OS=Bos taurus GN=ATP2A2 PE=3 SV=2 - [F1MPR3_BOVIN]	1.26e-58	0.532535
	F1MWR8	T-complex protein 1 subunit eta OS=Bos taurus GN=CCT7 PE=3 SV=2 - [F1MWR8_BOVIN]	4.05e-05	1.62866
	F1N2G0	Uncharacterized protein OS=Bos taurus PE=3 SV=2 - [F1N2G0_BOVIN]	0.035294	0.353778
	F1N2P7	Uncharacterized protein OS=Bos taurus GN=PLXNA4 PE=4 SV=2 - [F1N2P7_BOVIN]	6.32e-05	0.575236
	G3X807	Histone H4 OS=Bos taurus PE=3 SV=1 - [G3X807_BOVIN]	3.49e-08	0.500771
	P00517	cAMP-dependent protein kinase catalytic subunit alpha OS=Bos taurus GN=PRKACA PE=1 SV=3 - [KAPCA_BOVIN]	0.00285667	0.527609
	P01966	Hemoglobin subunit alpha OS=Bos taurus GN=HBA PE=1 SV=2 - [HBA_BOVIN]	5.65e-20	0.573144
	P02070	Hemoglobin subunit beta OS=Bos taurus GN=HBB PE=1 SV=1 - [HBB_BOVIN]	4.86e-35	0.568966
	P02722	ADP/ATP translocase 1 OS=Bos taurus GN=SLC25A4 PE=1 SV=3 - [ADT1_BOVIN]	8.6e-90	0.344935
	P30404	Peptidyl-prolyl cis-trans isomerase F, mitochondrial OS=Bos taurus GN=PPIF PE=1 SV=3 - [PPIF_BOVIN]	5.94e-08	2.05973
	P68002	Voltage-dependent anion-selective channel protein 2 OS=Bos taurus GN=VDAC2 PE=2 SV=2 - [VDAC2_BOVIN]	3.92e-42	0.624556
	Q02367	NADH dehydrogenase [ubiquinone] 1 beta subcomplex subunit 6 OS=Bos taurus GN=NDUFB6 PE=1 SV=2 - [NDUB6_BOVIN]	1.4e-06	0.494988
	Q0VCY0	Sarcoplasmic/endoplasmic reticulum calcium ATPase 1 OS=Bos taurus GN=ATP2A1 PE=1 SV=1 - [AT2A1_BOVIN]	1.79e-169	0.530067
	Q17R10	Actin filament-associated protein 1-like 2 OS=Bos taurus GN=AFAP1L2 PE=2 SV=1 - [AF1L2_BOVIN]	3.85e-11	1.64846
	Q2KJI7	AFG3-like protein 2 OS=Bos taurus GN=AFG3L2 PE=2 SV=1 - [AFG32_BOVIN]	0.000678653	0.577909
	Q3SZE5	Myosin regulatory light chain 2, ventricular/cardiac muscle isoform OS=Bos taurus GN=MYL2 PE=1 SV=1 - [MLRV_BOVIN]	0.00137699	1.7452
	Q3T0I5	Mitochondrial fission 1 protein OS=Bos taurus GN=FIS1 PE=2 SV=1 - [FIS1_BOVIN]	2.58e-06	0.646204
	Q5E946	Protein/nucleic acid deglycase DJ-1 OS=Bos taurus GN=PARK7 PE=2 SV=1 - [PARK7_BOVIN]	3.04e-07	0.570141
	Q6IM73	Reticulon OS=Bos taurus GN=RTN2 PE=2 SV=1 - [Q6IM73_BOVIN]	2.46e-13	0.609149
	Q8HXG5	NADH dehydrogenase [ubiquinone] 1 beta subcomplex subunit 11, mitochondrial OS=Bos taurus GN=NDUFB11 PE=1 SV=2 - [NDUBB_BOVIN]	0.0387322	0.658924
	Q8MKH8	Troponin T fast skeletal muscle type OS=Bos taurus GN=Tnnt3 PE=2 SV=1 - [Q8MKH8_BOVIN]	7.7e-08	1.58583
	Q9MZ13	Voltage-dependent anion-selective channel protein 3 OS=Bos taurus GN=VDAC3 PE=2 SV=1 - [VDAC3_BOVIN]	1.54e-39	0.585278
GO:0006402	mRNA catabolic process	0.621498	13	1	E1BDM8,
	Accession	Description	p_value	1_6
	E1BDM8	DEAD-box helicase 6 OS=Bos taurus GN=DDX6 PE=1 SV=1 - [E1BDM8_BOVIN]	5.05e-07	0.662361
GO:0021799	cerebral cortex radially oriented cell migration	0.13809	2	1	Q6IM73,
	Accession	Description	p_value	1_6
	Q6IM73	Reticulon OS=Bos taurus GN=RTN2 PE=2 SV=1 - [Q6IM73_BOVIN]	2.46e-13	0.609149
GO:0072330	monocarboxylic acid biosynthetic process	0.487713	50	4	B0JYN3,F1MFX9,Q3ZCD7,Q5E946,
	Accession	Description	p_value	1_6
	B0JYN3	L-lactate dehydrogenase OS=Bos taurus GN=LDHB PE=2 SV=1 - [B0JYN3_BOVIN]	1.76e-14	0.564657
	F1MFX9	Uncharacterized protein OS=Bos taurus GN=LOC504219 PE=4 SV=1 - [F1MFX9_BOVIN]	8.41e-06	1.86047
	Q3ZCD7	Very-long-chain enoyl-CoA reductase OS=Bos taurus GN=TECR PE=2 SV=1 - [TECR_BOVIN]	0.000173837	0.542888
	Q5E946	Protein/nucleic acid deglycase DJ-1 OS=Bos taurus GN=PARK7 PE=2 SV=1 - [PARK7_BOVIN]	3.04e-07	0.570141
GO:0097191	extrinsic apoptotic signaling pathway	0.567448	26	2	E1BDM8,Q5E946,
	Accession	Description	p_value	1_6
	E1BDM8	DEAD-box helicase 6 OS=Bos taurus GN=DDX6 PE=1 SV=1 - [E1BDM8_BOVIN]	5.05e-07	0.662361
	Q5E946	Protein/nucleic acid deglycase DJ-1 OS=Bos taurus GN=PARK7 PE=2 SV=1 - [PARK7_BOVIN]	3.04e-07	0.570141
GO:0001505	regulation of neurotransmitter levels	0.344431	29	3	F1MPR3,Q0VCY0,Q5E946,
	Accession	Description	p_value	1_6
	F1MPR3	Calcium-transporting ATPase OS=Bos taurus GN=ATP2A2 PE=3 SV=2 - [F1MPR3_BOVIN]	1.26e-58	0.532535
	Q0VCY0	Sarcoplasmic/endoplasmic reticulum calcium ATPase 1 OS=Bos taurus GN=ATP2A1 PE=1 SV=1 - [AT2A1_BOVIN]	1.79e-169	0.530067
	Q5E946	Protein/nucleic acid deglycase DJ-1 OS=Bos taurus GN=PARK7 PE=2 SV=1 - [PARK7_BOVIN]	3.04e-07	0.570141
GO:0045964	positive regulation of dopamine metabolic process	0.0715726	1	1	Q5E946,
	Accession	Description	p_value	1_6
	Q5E946	Protein/nucleic acid deglycase DJ-1 OS=Bos taurus GN=PARK7 PE=2 SV=1 - [PARK7_BOVIN]	3.04e-07	0.570141
GO:0002832	negative regulation of response to biotic stimulus	0.406359	7	1	F1N7U2,
	Accession	Description	p_value	1_6
	F1N7U2	NPL4 homolog, ubiquitin recognition factor OS=Bos taurus GN=NPLOC4 PE=4 SV=2 - [F1N7U2_BOVIN]	1.3e-07	0.23663
GO:0097659	nucleic acid-templated transcription	0.478878	146	11	C0LSL0,E1BDM8,E1BDQ4,F1MGF2,F1MX12,F1N2G0,G3MYN5,G3X807,P30404,Q2KJI7,Q5E946,
	Accession	Description	p_value	1_6
	C0LSL0	Heart fatty acid-binding protein OS=Bos taurus GN=H-FABP PE=2 SV=1 - [C0LSL0_BOVIN]	2.33e-32	0.658106
	E1BDM8	DEAD-box helicase 6 OS=Bos taurus GN=DDX6 PE=1 SV=1 - [E1BDM8_BOVIN]	5.05e-07	0.662361
	E1BDQ4	Uncharacterized protein OS=Bos taurus GN=RYR1 PE=4 SV=2 - [E1BDQ4_BOVIN]	2.42e-15	0.475759
	F1MGF2	Chromodomain helicase DNA binding protein 1 OS=Bos taurus GN=CHD1 PE=4 SV=2 - [F1MGF2_BOVIN]	9.41e-08	0.210937
	F1MX12	Ankyrin repeat domain 2 OS=Bos taurus GN=ANKRD2 PE=4 SV=2 - [F1MX12_BOVIN]	0.000751893	0.547429
	F1N2G0	Uncharacterized protein OS=Bos taurus PE=3 SV=2 - [F1N2G0_BOVIN]	0.035294	0.353778
	G3MYN5	Uncharacterized protein OS=Bos taurus GN=TNNI1 PE=4 SV=1 - [G3MYN5_BOVIN]	0.00046226	0.522409
	G3X807	Histone H4 OS=Bos taurus PE=3 SV=1 - [G3X807_BOVIN]	3.49e-08	0.500771
	P30404	Peptidyl-prolyl cis-trans isomerase F, mitochondrial OS=Bos taurus GN=PPIF PE=1 SV=3 - [PPIF_BOVIN]	5.94e-08	2.05973
	Q2KJI7	AFG3-like protein 2 OS=Bos taurus GN=AFG3L2 PE=2 SV=1 - [AFG32_BOVIN]	0.000678653	0.577909
	Q5E946	Protein/nucleic acid deglycase DJ-1 OS=Bos taurus GN=PARK7 PE=2 SV=1 - [PARK7_BOVIN]	3.04e-07	0.570141
GO:0006865	amino acid transport	0.13809	2	1	A6QNM9,
	Accession	Description	p_value	1_6
	A6QNM9	SLC25A12 protein OS=Bos taurus GN=SLC25A12 PE=2 SV=1 - [A6QNM9_BOVIN]	6.75e-05	0.443634
GO:0050727	regulation of inflammatory response	0.100427	16	3	C0LSL0,P02666,Q5E946,
	Accession	Description	p_value	1_6
	C0LSL0	Heart fatty acid-binding protein OS=Bos taurus GN=H-FABP PE=2 SV=1 - [C0LSL0_BOVIN]	2.33e-32	0.658106
	P02666	Beta-casein OS=Bos taurus GN=CSN2 PE=1 SV=2 - [CASB_BOVIN]	0.000202761	1.96367
	Q5E946	Protein/nucleic acid deglycase DJ-1 OS=Bos taurus GN=PARK7 PE=2 SV=1 - [PARK7_BOVIN]	3.04e-07	0.570141
GO:0016071	mRNA metabolic process	0.818943	42	2	E1BDM8,P30404,
	Accession	Description	p_value	1_6
	E1BDM8	DEAD-box helicase 6 OS=Bos taurus GN=DDX6 PE=1 SV=1 - [E1BDM8_BOVIN]	5.05e-07	0.662361
	P30404	Peptidyl-prolyl cis-trans isomerase F, mitochondrial OS=Bos taurus GN=PPIF PE=1 SV=3 - [PPIF_BOVIN]	5.94e-08	2.05973
GO:0090200	positive regulation of release of cytochrome c from mitochondria	0.310711	5	1	P30404,
	Accession	Description	p_value	1_6
	P30404	Peptidyl-prolyl cis-trans isomerase F, mitochondrial OS=Bos taurus GN=PPIF PE=1 SV=3 - [PPIF_BOVIN]	5.94e-08	2.05973
GO:0008053	mitochondrial fusion	0.014462	3	2	Q2KJI7,Q3T0I5,
	Accession	Description	p_value	1_6
	Q2KJI7	AFG3-like protein 2 OS=Bos taurus GN=AFG3L2 PE=2 SV=1 - [AFG32_BOVIN]	0.000678653	0.577909
	Q3T0I5	Mitochondrial fission 1 protein OS=Bos taurus GN=FIS1 PE=2 SV=1 - [FIS1_BOVIN]	2.58e-06	0.646204
GO:1903317	regulation of protein maturation	0.720056	17	1	P00517,
	Accession	Description	p_value	1_6
	P00517	cAMP-dependent protein kinase catalytic subunit alpha OS=Bos taurus GN=PRKACA PE=1 SV=3 - [KAPCA_BOVIN]	0.00285667	0.527609
GO:0015670	carbon dioxide transport	0.13809	2	1	Q3SZX4,
	Accession	Description	p_value	1_6
	Q3SZX4	Carbonic anhydrase 3 OS=Bos taurus GN=CA3 PE=2 SV=3 - [CAH3_BOVIN]	1.57e-193	0.477487
GO:0007162	negative regulation of cell adhesion	0.451024	21	2	F1N2P7,P00517,
	Accession	Description	p_value	1_6
	F1N2P7	Uncharacterized protein OS=Bos taurus GN=PLXNA4 PE=4 SV=2 - [F1N2P7_BOVIN]	6.32e-05	0.575236
	P00517	cAMP-dependent protein kinase catalytic subunit alpha OS=Bos taurus GN=PRKACA PE=1 SV=3 - [KAPCA_BOVIN]	0.00285667	0.527609
GO:0034599	cellular response to oxidative stress	0.344431	29	3	F1MX12,P30404,Q5E946,
	Accession	Description	p_value	1_6
	F1MX12	Ankyrin repeat domain 2 OS=Bos taurus GN=ANKRD2 PE=4 SV=2 - [F1MX12_BOVIN]	0.000751893	0.547429
	P30404	Peptidyl-prolyl cis-trans isomerase F, mitochondrial OS=Bos taurus GN=PPIF PE=1 SV=3 - [PPIF_BOVIN]	5.94e-08	2.05973
	Q5E946	Protein/nucleic acid deglycase DJ-1 OS=Bos taurus GN=PARK7 PE=2 SV=1 - [PARK7_BOVIN]	3.04e-07	0.570141
GO:0071560	cellular response to transforming growth factor beta stimulus	0.793216	21	1	F1MX12,
	Accession	Description	p_value	1_6
	F1MX12	Ankyrin repeat domain 2 OS=Bos taurus GN=ANKRD2 PE=4 SV=2 - [F1MX12_BOVIN]	0.000751893	0.547429
GO:0040017	positive regulation of locomotion	0.985071	55	1	Q6IM73,
	Accession	Description	p_value	1_6
	Q6IM73	Reticulon OS=Bos taurus GN=RTN2 PE=2 SV=1 - [Q6IM73_BOVIN]	2.46e-13	0.609149
GO:0002521	leukocyte differentiation	0.475693	22	2	F1MGF2,F1MN23,
	Accession	Description	p_value	1_6
	F1MGF2	Chromodomain helicase DNA binding protein 1 OS=Bos taurus GN=CHD1 PE=4 SV=2 - [F1MGF2_BOVIN]	9.41e-08	0.210937
	F1MN23	Dehydrogenase/reductase SDR family member 7B OS=Bos taurus GN=DHRS7B PE=3 SV=1 - [F1MN23_BOVIN]	8.16e-05	0.580383
GO:0072599	establishment of protein localization to endoplasmic reticulum	0.0275873	4	2	A6QLS9,E1BDQ4,
	Accession	Description	p_value	1_6
	A6QLS9	RAB10 protein OS=Bos taurus GN=RAB10 PE=1 SV=1 - [A6QLS9_BOVIN]	0.0432797	0.371333
	E1BDQ4	Uncharacterized protein OS=Bos taurus GN=RYR1 PE=4 SV=2 - [E1BDQ4_BOVIN]	2.42e-15	0.475759
GO:0006952	defense response	0.14213	73	8	C0LSL0,F1N7U2,P02663,P02666,P68002,Q5E946,Q6IM73,Q9MZ13,
	Accession	Description	p_value	1_6
	C0LSL0	Heart fatty acid-binding protein OS=Bos taurus GN=H-FABP PE=2 SV=1 - [C0LSL0_BOVIN]	2.33e-32	0.658106
	F1N7U2	NPL4 homolog, ubiquitin recognition factor OS=Bos taurus GN=NPLOC4 PE=4 SV=2 - [F1N7U2_BOVIN]	1.3e-07	0.23663
	P02663	Alpha-S2-casein OS=Bos taurus GN=CSN1S2 PE=1 SV=2 - [CASA2_BOVIN]	2.21e-05	3.03951
	P02666	Beta-casein OS=Bos taurus GN=CSN2 PE=1 SV=2 - [CASB_BOVIN]	0.000202761	1.96367
	P68002	Voltage-dependent anion-selective channel protein 2 OS=Bos taurus GN=VDAC2 PE=2 SV=2 - [VDAC2_BOVIN]	3.92e-42	0.624556
	Q5E946	Protein/nucleic acid deglycase DJ-1 OS=Bos taurus GN=PARK7 PE=2 SV=1 - [PARK7_BOVIN]	3.04e-07	0.570141
	Q6IM73	Reticulon OS=Bos taurus GN=RTN2 PE=2 SV=1 - [Q6IM73_BOVIN]	2.46e-13	0.609149
	Q9MZ13	Voltage-dependent anion-selective channel protein 3 OS=Bos taurus GN=VDAC3 PE=2 SV=1 - [VDAC3_BOVIN]	1.54e-39	0.585278
GO:1904018	positive regulation of vasculature development	0.621498	13	1	P02639,
	Accession	Description	p_value	1_6
	P02639	Protein S100-A1 OS=Bos taurus GN=S100A1 PE=1 SV=2 - [S10A1_BOVIN]	0.000221276	0.62474
GO:0098907	regulation of SA node cell action potential	0.13809	2	1	E1BDQ4,
	Accession	Description	p_value	1_6
	E1BDQ4	Uncharacterized protein OS=Bos taurus GN=RYR1 PE=4 SV=2 - [E1BDQ4_BOVIN]	2.42e-15	0.475759
GO:0048755	branching morphogenesis of a nerve	0.13809	2	1	Q6IM73,
	Accession	Description	p_value	1_6
	Q6IM73	Reticulon OS=Bos taurus GN=RTN2 PE=2 SV=1 - [Q6IM73_BOVIN]	2.46e-13	0.609149
GO:0045664	regulation of neuron differentiation	0.669504	47	3	E1BDM8,F1N2P7,Q6IM73,
	Accession	Description	p_value	1_6
	E1BDM8	DEAD-box helicase 6 OS=Bos taurus GN=DDX6 PE=1 SV=1 - [E1BDM8_BOVIN]	5.05e-07	0.662361
	F1N2P7	Uncharacterized protein OS=Bos taurus GN=PLXNA4 PE=4 SV=2 - [F1N2P7_BOVIN]	6.32e-05	0.575236
	Q6IM73	Reticulon OS=Bos taurus GN=RTN2 PE=2 SV=1 - [Q6IM73_BOVIN]	2.46e-13	0.609149
GO:0050793	regulation of developmental process	0.331323	171	14	A6QNZ7,B5B3R8,E1BDM8,E1BI79,F1MGF2,F1MX12,F1N2G0,F1N2P7,P00517,P02639,P02666,Q2KJI7,Q3T0I5,Q6IM73,
	Accession	Description	p_value	1_6
	A6QNZ7	Keratin 10 (Epidermolytic hyperkeratosis; keratosis palmaris et plantaris) OS=Bos taurus GN=KRT10 PE=2 SV=1 - [A6QNZ7_BOVIN]	0.0113677	0.631961
	B5B3R8	Alpha S1 casein OS=Bos taurus GN=CSN1S1 PE=2 SV=1 - [B5B3R8_BOVIN]	0.000913656	1.79272
	E1BDM8	DEAD-box helicase 6 OS=Bos taurus GN=DDX6 PE=1 SV=1 - [E1BDM8_BOVIN]	5.05e-07	0.662361
	E1BI79	APC2, WNT signaling pathway regulator OS=Bos taurus GN=APC2 PE=4 SV=2 - [E1BI79_BOVIN]	0.000195751	1.51343
	F1MGF2	Chromodomain helicase DNA binding protein 1 OS=Bos taurus GN=CHD1 PE=4 SV=2 - [F1MGF2_BOVIN]	9.41e-08	0.210937
	F1MX12	Ankyrin repeat domain 2 OS=Bos taurus GN=ANKRD2 PE=4 SV=2 - [F1MX12_BOVIN]	0.000751893	0.547429
	F1N2G0	Uncharacterized protein OS=Bos taurus PE=3 SV=2 - [F1N2G0_BOVIN]	0.035294	0.353778
	F1N2P7	Uncharacterized protein OS=Bos taurus GN=PLXNA4 PE=4 SV=2 - [F1N2P7_BOVIN]	6.32e-05	0.575236
	P00517	cAMP-dependent protein kinase catalytic subunit alpha OS=Bos taurus GN=PRKACA PE=1 SV=3 - [KAPCA_BOVIN]	0.00285667	0.527609
	P02639	Protein S100-A1 OS=Bos taurus GN=S100A1 PE=1 SV=2 - [S10A1_BOVIN]	0.000221276	0.62474
	P02666	Beta-casein OS=Bos taurus GN=CSN2 PE=1 SV=2 - [CASB_BOVIN]	0.000202761	1.96367
	Q2KJI7	AFG3-like protein 2 OS=Bos taurus GN=AFG3L2 PE=2 SV=1 - [AFG32_BOVIN]	0.000678653	0.577909
	Q3T0I5	Mitochondrial fission 1 protein OS=Bos taurus GN=FIS1 PE=2 SV=1 - [FIS1_BOVIN]	2.58e-06	0.646204
	Q6IM73	Reticulon OS=Bos taurus GN=RTN2 PE=2 SV=1 - [Q6IM73_BOVIN]	2.46e-13	0.609149
GO:0002221	pattern recognition receptor signaling pathway	0.106827	8	2	F1N7U2,Q6IM73,
	Accession	Description	p_value	1_6
	F1N7U2	NPL4 homolog, ubiquitin recognition factor OS=Bos taurus GN=NPLOC4 PE=4 SV=2 - [F1N7U2_BOVIN]	1.3e-07	0.23663
	Q6IM73	Reticulon OS=Bos taurus GN=RTN2 PE=2 SV=1 - [Q6IM73_BOVIN]	2.46e-13	0.609149
GO:0006355	regulation of transcription, DNA-templated	0.558815	140	10	C0LSL0,E1BDM8,E1BDQ4,F1MGF2,F1MX12,F1N2G0,G3MYN5,P30404,Q2KJI7,Q5E946,
	Accession	Description	p_value	1_6
	C0LSL0	Heart fatty acid-binding protein OS=Bos taurus GN=H-FABP PE=2 SV=1 - [C0LSL0_BOVIN]	2.33e-32	0.658106
	E1BDM8	DEAD-box helicase 6 OS=Bos taurus GN=DDX6 PE=1 SV=1 - [E1BDM8_BOVIN]	5.05e-07	0.662361
	E1BDQ4	Uncharacterized protein OS=Bos taurus GN=RYR1 PE=4 SV=2 - [E1BDQ4_BOVIN]	2.42e-15	0.475759
	F1MGF2	Chromodomain helicase DNA binding protein 1 OS=Bos taurus GN=CHD1 PE=4 SV=2 - [F1MGF2_BOVIN]	9.41e-08	0.210937
	F1MX12	Ankyrin repeat domain 2 OS=Bos taurus GN=ANKRD2 PE=4 SV=2 - [F1MX12_BOVIN]	0.000751893	0.547429
	F1N2G0	Uncharacterized protein OS=Bos taurus PE=3 SV=2 - [F1N2G0_BOVIN]	0.035294	0.353778
	G3MYN5	Uncharacterized protein OS=Bos taurus GN=TNNI1 PE=4 SV=1 - [G3MYN5_BOVIN]	0.00046226	0.522409
	P30404	Peptidyl-prolyl cis-trans isomerase F, mitochondrial OS=Bos taurus GN=PPIF PE=1 SV=3 - [PPIF_BOVIN]	5.94e-08	2.05973
	Q2KJI7	AFG3-like protein 2 OS=Bos taurus GN=AFG3L2 PE=2 SV=1 - [AFG32_BOVIN]	0.000678653	0.577909
	Q5E946	Protein/nucleic acid deglycase DJ-1 OS=Bos taurus GN=PARK7 PE=2 SV=1 - [PARK7_BOVIN]	3.04e-07	0.570141
GO:0080090	regulation of primary metabolic process	0.891833	309	18	A6QNZ7,B5B3R8,C0LSL0,E1BDM8,E1BDQ4,E1BI79,F1MFX9,F1MGF2,F1MK91,F1MWR8,F1MX12,F1N2G0,G3MYN5,P00517,P02666,P30404,Q2KJI7,Q5E946,
	Accession	Description	p_value	1_6
	A6QNZ7	Keratin 10 (Epidermolytic hyperkeratosis; keratosis palmaris et plantaris) OS=Bos taurus GN=KRT10 PE=2 SV=1 - [A6QNZ7_BOVIN]	0.0113677	0.631961
	B5B3R8	Alpha S1 casein OS=Bos taurus GN=CSN1S1 PE=2 SV=1 - [B5B3R8_BOVIN]	0.000913656	1.79272
	C0LSL0	Heart fatty acid-binding protein OS=Bos taurus GN=H-FABP PE=2 SV=1 - [C0LSL0_BOVIN]	2.33e-32	0.658106
	E1BDM8	DEAD-box helicase 6 OS=Bos taurus GN=DDX6 PE=1 SV=1 - [E1BDM8_BOVIN]	5.05e-07	0.662361
	E1BDQ4	Uncharacterized protein OS=Bos taurus GN=RYR1 PE=4 SV=2 - [E1BDQ4_BOVIN]	2.42e-15	0.475759
	E1BI79	APC2, WNT signaling pathway regulator OS=Bos taurus GN=APC2 PE=4 SV=2 - [E1BI79_BOVIN]	0.000195751	1.51343
	F1MFX9	Uncharacterized protein OS=Bos taurus GN=LOC504219 PE=4 SV=1 - [F1MFX9_BOVIN]	8.41e-06	1.86047
	F1MGF2	Chromodomain helicase DNA binding protein 1 OS=Bos taurus GN=CHD1 PE=4 SV=2 - [F1MGF2_BOVIN]	9.41e-08	0.210937
	F1MK91	Hedgehog acyltransferase like OS=Bos taurus GN=HHATL PE=3 SV=2 - [F1MK91_BOVIN]	8.35e-06	0.623101
	F1MWR8	T-complex protein 1 subunit eta OS=Bos taurus GN=CCT7 PE=3 SV=2 - [F1MWR8_BOVIN]	4.05e-05	1.62866
	F1MX12	Ankyrin repeat domain 2 OS=Bos taurus GN=ANKRD2 PE=4 SV=2 - [F1MX12_BOVIN]	0.000751893	0.547429
	F1N2G0	Uncharacterized protein OS=Bos taurus PE=3 SV=2 - [F1N2G0_BOVIN]	0.035294	0.353778
	G3MYN5	Uncharacterized protein OS=Bos taurus GN=TNNI1 PE=4 SV=1 - [G3MYN5_BOVIN]	0.00046226	0.522409
	P00517	cAMP-dependent protein kinase catalytic subunit alpha OS=Bos taurus GN=PRKACA PE=1 SV=3 - [KAPCA_BOVIN]	0.00285667	0.527609
	P02666	Beta-casein OS=Bos taurus GN=CSN2 PE=1 SV=2 - [CASB_BOVIN]	0.000202761	1.96367
	P30404	Peptidyl-prolyl cis-trans isomerase F, mitochondrial OS=Bos taurus GN=PPIF PE=1 SV=3 - [PPIF_BOVIN]	5.94e-08	2.05973
	Q2KJI7	AFG3-like protein 2 OS=Bos taurus GN=AFG3L2 PE=2 SV=1 - [AFG32_BOVIN]	0.000678653	0.577909
	Q5E946	Protein/nucleic acid deglycase DJ-1 OS=Bos taurus GN=PARK7 PE=2 SV=1 - [PARK7_BOVIN]	3.04e-07	0.570141
GO:1903384	negative regulation of hydrogen peroxide-induced neuron intrinsic apoptotic signaling pathway	0.0715726	1	1	Q5E946,
	Accession	Description	p_value	1_6
	Q5E946	Protein/nucleic acid deglycase DJ-1 OS=Bos taurus GN=PARK7 PE=2 SV=1 - [PARK7_BOVIN]	3.04e-07	0.570141
GO:0033692	cellular polysaccharide biosynthetic process	0.406359	7	1	F1MFX9,
	Accession	Description	p_value	1_6
	F1MFX9	Uncharacterized protein OS=Bos taurus GN=LOC504219 PE=4 SV=1 - [F1MFX9_BOVIN]	8.41e-06	1.86047
GO:0006874	cellular calcium ion homeostasis	0.0797713	43	6	E1BDQ4,F1MGF2,F1MN23,F1MPR3,Q0VCY0,Q2KJI7,
	Accession	Description	p_value	1_6
	E1BDQ4	Uncharacterized protein OS=Bos taurus GN=RYR1 PE=4 SV=2 - [E1BDQ4_BOVIN]	2.42e-15	0.475759
	F1MGF2	Chromodomain helicase DNA binding protein 1 OS=Bos taurus GN=CHD1 PE=4 SV=2 - [F1MGF2_BOVIN]	9.41e-08	0.210937
	F1MN23	Dehydrogenase/reductase SDR family member 7B OS=Bos taurus GN=DHRS7B PE=3 SV=1 - [F1MN23_BOVIN]	8.16e-05	0.580383
	F1MPR3	Calcium-transporting ATPase OS=Bos taurus GN=ATP2A2 PE=3 SV=2 - [F1MPR3_BOVIN]	1.26e-58	0.532535
	Q0VCY0	Sarcoplasmic/endoplasmic reticulum calcium ATPase 1 OS=Bos taurus GN=ATP2A1 PE=1 SV=1 - [AT2A1_BOVIN]	1.79e-169	0.530067
	Q2KJI7	AFG3-like protein 2 OS=Bos taurus GN=AFG3L2 PE=2 SV=1 - [AFG32_BOVIN]	0.000678653	0.577909
GO:1903122	negative regulation of TRAIL-activated apoptotic signaling pathway	0.0715726	1	1	Q5E946,
	Accession	Description	p_value	1_6
	Q5E946	Protein/nucleic acid deglycase DJ-1 OS=Bos taurus GN=PARK7 PE=2 SV=1 - [PARK7_BOVIN]	3.04e-07	0.570141
GO:0019074	viral RNA genome packaging	0.13809	2	1	E1BDM8,
	Accession	Description	p_value	1_6
	E1BDM8	DEAD-box helicase 6 OS=Bos taurus GN=DDX6 PE=1 SV=1 - [E1BDM8_BOVIN]	5.05e-07	0.662361
GO:0106045	guanine deglycation, methylglyoxal removal	0.0715726	1	1	Q5E946,
	Accession	Description	p_value	1_6
	Q5E946	Protein/nucleic acid deglycase DJ-1 OS=Bos taurus GN=PARK7 PE=2 SV=1 - [PARK7_BOVIN]	3.04e-07	0.570141
GO:0046685	response to arsenic-containing substance	0.44915	8	1	P30404,
	Accession	Description	p_value	1_6
	P30404	Peptidyl-prolyl cis-trans isomerase F, mitochondrial OS=Bos taurus GN=PPIF PE=1 SV=3 - [PPIF_BOVIN]	5.94e-08	2.05973
GO:0009583	detection of light stimulus	0.199903	3	1	F1MDM4,
	Accession	Description	p_value	1_6
	F1MDM4	Receptor expression-enhancing protein OS=Bos taurus GN=REEP5 PE=3 SV=1 - [F1MDM4_BOVIN]	0.000823581	0.643708
GO:0090407	organophosphate biosynthetic process	0.587416	71	5	B0JYN3,F1MFX9,P13621,Q28851,Q862H6,
	Accession	Description	p_value	1_6
	B0JYN3	L-lactate dehydrogenase OS=Bos taurus GN=LDHB PE=2 SV=1 - [B0JYN3_BOVIN]	1.76e-14	0.564657
	F1MFX9	Uncharacterized protein OS=Bos taurus GN=LOC504219 PE=4 SV=1 - [F1MFX9_BOVIN]	8.41e-06	1.86047
	P13621	ATP synthase subunit O, mitochondrial OS=Bos taurus GN=ATP5O PE=1 SV=2 - [ATPO_BOVIN]	0.0225285	0.461533
	Q28851	ATP synthase subunit f, mitochondrial OS=Bos taurus GN=ATP5J2 PE=1 SV=3 - [ATPK_BOVIN]	0.0451573	0.60289
	Q862H6	Similar to ATP synthase proteolipid P2 (Fragment) OS=Bos taurus PE=2 SV=1 - [Q862H6_BOVIN]	0.00541389	0.506297
GO:0007156	homophilic cell adhesion via plasma membrane adhesion molecules	0.488896	9	1	F1N2P7,
	Accession	Description	p_value	1_6
	F1N2P7	Uncharacterized protein OS=Bos taurus GN=PLXNA4 PE=4 SV=2 - [F1N2P7_BOVIN]	6.32e-05	0.575236
GO:0060284	regulation of cell development	0.767017	71	4	E1BDM8,F1MGF2,F1N2P7,Q6IM73,
	Accession	Description	p_value	1_6
	E1BDM8	DEAD-box helicase 6 OS=Bos taurus GN=DDX6 PE=1 SV=1 - [E1BDM8_BOVIN]	5.05e-07	0.662361
	F1MGF2	Chromodomain helicase DNA binding protein 1 OS=Bos taurus GN=CHD1 PE=4 SV=2 - [F1MGF2_BOVIN]	9.41e-08	0.210937
	F1N2P7	Uncharacterized protein OS=Bos taurus GN=PLXNA4 PE=4 SV=2 - [F1N2P7_BOVIN]	6.32e-05	0.575236
	Q6IM73	Reticulon OS=Bos taurus GN=RTN2 PE=2 SV=1 - [Q6IM73_BOVIN]	2.46e-13	0.609149
GO:0045661	regulation of myoblast differentiation	0.310711	5	1	F1MX12,
	Accession	Description	p_value	1_6
	F1MX12	Ankyrin repeat domain 2 OS=Bos taurus GN=ANKRD2 PE=4 SV=2 - [F1MX12_BOVIN]	0.000751893	0.547429
GO:0014883	transition between fast and slow fiber	0.346693	17	2	F1N2G0,G3MYN5,
	Accession	Description	p_value	1_6
	F1N2G0	Uncharacterized protein OS=Bos taurus PE=3 SV=2 - [F1N2G0_BOVIN]	0.035294	0.353778
	G3MYN5	Uncharacterized protein OS=Bos taurus GN=TNNI1 PE=4 SV=1 - [G3MYN5_BOVIN]	0.00046226	0.522409
GO:0090324	negative regulation of oxidative phosphorylation	0.488896	9	1	P30404,
	Accession	Description	p_value	1_6
	P30404	Peptidyl-prolyl cis-trans isomerase F, mitochondrial OS=Bos taurus GN=PPIF PE=1 SV=3 - [PPIF_BOVIN]	5.94e-08	2.05973
GO:0033689	negative regulation of osteoblast proliferation	0.0715726	1	1	F1N2P7,
	Accession	Description	p_value	1_6
	F1N2P7	Uncharacterized protein OS=Bos taurus GN=PLXNA4 PE=4 SV=2 - [F1N2P7_BOVIN]	6.32e-05	0.575236
GO:2000196	positive regulation of female gonad development	0.0715726	1	1	B5B3R8,
	Accession	Description	p_value	1_6
	B5B3R8	Alpha S1 casein OS=Bos taurus GN=CSN1S1 PE=2 SV=1 - [B5B3R8_BOVIN]	0.000913656	1.79272
GO:1990748	cellular detoxification	0.021594	9	3	P01966,P02070,Q5E946,
	Accession	Description	p_value	1_6
	P01966	Hemoglobin subunit alpha OS=Bos taurus GN=HBA PE=1 SV=2 - [HBA_BOVIN]	5.65e-20	0.573144
	P02070	Hemoglobin subunit beta OS=Bos taurus GN=HBB PE=1 SV=1 - [HBB_BOVIN]	4.86e-35	0.568966
	Q5E946	Protein/nucleic acid deglycase DJ-1 OS=Bos taurus GN=PARK7 PE=2 SV=1 - [PARK7_BOVIN]	3.04e-07	0.570141
GO:0050890	cognition	0.0108413	20	5	F1MGF2,F1MPR3,P68002,Q0VCY0,Q9MZ13,
	Accession	Description	p_value	1_6
	F1MGF2	Chromodomain helicase DNA binding protein 1 OS=Bos taurus GN=CHD1 PE=4 SV=2 - [F1MGF2_BOVIN]	9.41e-08	0.210937
	F1MPR3	Calcium-transporting ATPase OS=Bos taurus GN=ATP2A2 PE=3 SV=2 - [F1MPR3_BOVIN]	1.26e-58	0.532535
	P68002	Voltage-dependent anion-selective channel protein 2 OS=Bos taurus GN=VDAC2 PE=2 SV=2 - [VDAC2_BOVIN]	3.92e-42	0.624556
	Q0VCY0	Sarcoplasmic/endoplasmic reticulum calcium ATPase 1 OS=Bos taurus GN=ATP2A1 PE=1 SV=1 - [AT2A1_BOVIN]	1.79e-169	0.530067
	Q9MZ13	Voltage-dependent anion-selective channel protein 3 OS=Bos taurus GN=VDAC3 PE=2 SV=1 - [VDAC3_BOVIN]	1.54e-39	0.585278
GO:0010243	response to organonitrogen compound	0.530391	95	7	A6QLS9,B5B3R8,E1BDQ4,F1N7U2,P02663,Q2KJI7,Q3SZX4,
	Accession	Description	p_value	1_6
	A6QLS9	RAB10 protein OS=Bos taurus GN=RAB10 PE=1 SV=1 - [A6QLS9_BOVIN]	0.0432797	0.371333
	B5B3R8	Alpha S1 casein OS=Bos taurus GN=CSN1S1 PE=2 SV=1 - [B5B3R8_BOVIN]	0.000913656	1.79272
	E1BDQ4	Uncharacterized protein OS=Bos taurus GN=RYR1 PE=4 SV=2 - [E1BDQ4_BOVIN]	2.42e-15	0.475759
	F1N7U2	NPL4 homolog, ubiquitin recognition factor OS=Bos taurus GN=NPLOC4 PE=4 SV=2 - [F1N7U2_BOVIN]	1.3e-07	0.23663
	P02663	Alpha-S2-casein OS=Bos taurus GN=CSN1S2 PE=1 SV=2 - [CASA2_BOVIN]	2.21e-05	3.03951
	Q2KJI7	AFG3-like protein 2 OS=Bos taurus GN=AFG3L2 PE=2 SV=1 - [AFG32_BOVIN]	0.000678653	0.577909
	Q3SZX4	Carbonic anhydrase 3 OS=Bos taurus GN=CA3 PE=2 SV=3 - [CAH3_BOVIN]	1.57e-193	0.477487
GO:1902882	regulation of response to oxidative stress	0.591934	12	1	Q5E946,
	Accession	Description	p_value	1_6
	Q5E946	Protein/nucleic acid deglycase DJ-1 OS=Bos taurus GN=PARK7 PE=2 SV=1 - [PARK7_BOVIN]	3.04e-07	0.570141
GO:0019068	virion assembly	0.13809	2	1	E1BDM8,
	Accession	Description	p_value	1_6
	E1BDM8	DEAD-box helicase 6 OS=Bos taurus GN=DDX6 PE=1 SV=1 - [E1BDM8_BOVIN]	5.05e-07	0.662361
GO:0090304	nucleic acid metabolic process	0.740769	205	13	A1A4R1,C0LSL0,E1BDM8,E1BDQ4,F1MGF2,F1MWR8,F1MX12,F1N2G0,G3MYN5,G3X807,P30404,Q2KJI7,Q5E946,
	Accession	Description	p_value	1_6
	A1A4R1	Histone H2A type 2-C OS=Bos taurus GN=HIST2H2AC PE=2 SV=1 - [H2A2C_BOVIN]	0.0054494	0.465383
	C0LSL0	Heart fatty acid-binding protein OS=Bos taurus GN=H-FABP PE=2 SV=1 - [C0LSL0_BOVIN]	2.33e-32	0.658106
	E1BDM8	DEAD-box helicase 6 OS=Bos taurus GN=DDX6 PE=1 SV=1 - [E1BDM8_BOVIN]	5.05e-07	0.662361
	E1BDQ4	Uncharacterized protein OS=Bos taurus GN=RYR1 PE=4 SV=2 - [E1BDQ4_BOVIN]	2.42e-15	0.475759
	F1MGF2	Chromodomain helicase DNA binding protein 1 OS=Bos taurus GN=CHD1 PE=4 SV=2 - [F1MGF2_BOVIN]	9.41e-08	0.210937
	F1MWR8	T-complex protein 1 subunit eta OS=Bos taurus GN=CCT7 PE=3 SV=2 - [F1MWR8_BOVIN]	4.05e-05	1.62866
	F1MX12	Ankyrin repeat domain 2 OS=Bos taurus GN=ANKRD2 PE=4 SV=2 - [F1MX12_BOVIN]	0.000751893	0.547429
	F1N2G0	Uncharacterized protein OS=Bos taurus PE=3 SV=2 - [F1N2G0_BOVIN]	0.035294	0.353778
	G3MYN5	Uncharacterized protein OS=Bos taurus GN=TNNI1 PE=4 SV=1 - [G3MYN5_BOVIN]	0.00046226	0.522409
	G3X807	Histone H4 OS=Bos taurus PE=3 SV=1 - [G3X807_BOVIN]	3.49e-08	0.500771
	P30404	Peptidyl-prolyl cis-trans isomerase F, mitochondrial OS=Bos taurus GN=PPIF PE=1 SV=3 - [PPIF_BOVIN]	5.94e-08	2.05973
	Q2KJI7	AFG3-like protein 2 OS=Bos taurus GN=AFG3L2 PE=2 SV=1 - [AFG32_BOVIN]	0.000678653	0.577909
	Q5E946	Protein/nucleic acid deglycase DJ-1 OS=Bos taurus GN=PARK7 PE=2 SV=1 - [PARK7_BOVIN]	3.04e-07	0.570141
GO:0006897	endocytosis	0.995813	71	1	E1BJN9,
	Accession	Description	p_value	1_6
	E1BJN9	Phospholipase D family member 5 OS=Bos taurus GN=PLD5 PE=4 SV=2 - [E1BJN9_BOVIN]	0.00120872	1.67154
GO:0031324	negative regulation of cellular metabolic process	0.79544	153	9	C0LSL0,E1BDM8,F1MGF2,F1MK91,F1MX12,P02666,P30404,Q2KJI7,Q5E946,
	Accession	Description	p_value	1_6
	C0LSL0	Heart fatty acid-binding protein OS=Bos taurus GN=H-FABP PE=2 SV=1 - [C0LSL0_BOVIN]	2.33e-32	0.658106
	E1BDM8	DEAD-box helicase 6 OS=Bos taurus GN=DDX6 PE=1 SV=1 - [E1BDM8_BOVIN]	5.05e-07	0.662361
	F1MGF2	Chromodomain helicase DNA binding protein 1 OS=Bos taurus GN=CHD1 PE=4 SV=2 - [F1MGF2_BOVIN]	9.41e-08	0.210937
	F1MK91	Hedgehog acyltransferase like OS=Bos taurus GN=HHATL PE=3 SV=2 - [F1MK91_BOVIN]	8.35e-06	0.623101
	F1MX12	Ankyrin repeat domain 2 OS=Bos taurus GN=ANKRD2 PE=4 SV=2 - [F1MX12_BOVIN]	0.000751893	0.547429
	P02666	Beta-casein OS=Bos taurus GN=CSN2 PE=1 SV=2 - [CASB_BOVIN]	0.000202761	1.96367
	P30404	Peptidyl-prolyl cis-trans isomerase F, mitochondrial OS=Bos taurus GN=PPIF PE=1 SV=3 - [PPIF_BOVIN]	5.94e-08	2.05973
	Q2KJI7	AFG3-like protein 2 OS=Bos taurus GN=AFG3L2 PE=2 SV=1 - [AFG32_BOVIN]	0.000678653	0.577909
	Q5E946	Protein/nucleic acid deglycase DJ-1 OS=Bos taurus GN=PARK7 PE=2 SV=1 - [PARK7_BOVIN]	3.04e-07	0.570141
GO:0003007	heart morphogenesis	0.049005	48	7	E1BDQ4,F1MGF2,F1MX12,F1N2G0,F1N2P7,G3MYN5,Q6IM73,
	Accession	Description	p_value	1_6
	E1BDQ4	Uncharacterized protein OS=Bos taurus GN=RYR1 PE=4 SV=2 - [E1BDQ4_BOVIN]	2.42e-15	0.475759
	F1MGF2	Chromodomain helicase DNA binding protein 1 OS=Bos taurus GN=CHD1 PE=4 SV=2 - [F1MGF2_BOVIN]	9.41e-08	0.210937
	F1MX12	Ankyrin repeat domain 2 OS=Bos taurus GN=ANKRD2 PE=4 SV=2 - [F1MX12_BOVIN]	0.000751893	0.547429
	F1N2G0	Uncharacterized protein OS=Bos taurus PE=3 SV=2 - [F1N2G0_BOVIN]	0.035294	0.353778
	F1N2P7	Uncharacterized protein OS=Bos taurus GN=PLXNA4 PE=4 SV=2 - [F1N2P7_BOVIN]	6.32e-05	0.575236
	G3MYN5	Uncharacterized protein OS=Bos taurus GN=TNNI1 PE=4 SV=1 - [G3MYN5_BOVIN]	0.00046226	0.522409
[truncated: 11,287 more rows]

## Sheet: Molecular Function
Term	Description	P-value	# in background	# in different	Protein involve
GO:0044548	S100 protein binding	0.488896	9	1	P02639,
	Accession	Description	p_value	1_6
	P02639	Protein S100-A1 OS=Bos taurus GN=S100A1 PE=1 SV=2 - [S10A1_BOVIN]	0.000221276	0.62474
GO:0004364	glutathione transferase activity	0.44915	8	1	Q3T100,
	Accession	Description	p_value	1_6
	Q3T100	Microsomal glutathione S-transferase 3 OS=Bos taurus GN=MGST3 PE=2 SV=1 - [MGST3_BOVIN]	1.85e-06	0.664121
GO:0015140	malate transmembrane transporter activity	0.0715726	1	1	A5D954,
	Accession	Description	p_value	1_6
	A5D954	Solute carrier family 25 (Mitochondrial carrier; oxoglutarate carrier), member 11 (Fragment) OS=Bos taurus GN=SLC25A11 PE=2 SV=1 - [A5D954_BOVIN]	1.96e-16	0.621104
GO:0000166	nucleotide binding	0.570701	212	15	A6QLS9,E1BDM8,F1MFX9,F1MGC0,F1MGF2,F1MPR3,F1MWR8,F1N2G0,G3MYN5,P00517,P11024,P68002,Q0VCY0,Q2KJI7,Q9MZ13,
	Accession	Description	p_value	1_6
	A6QLS9	RAB10 protein OS=Bos taurus GN=RAB10 PE=1 SV=1 - [A6QLS9_BOVIN]	0.0432797	0.371333
	E1BDM8	DEAD-box helicase 6 OS=Bos taurus GN=DDX6 PE=1 SV=1 - [E1BDM8_BOVIN]	5.05e-07	0.662361
	F1MFX9	Uncharacterized protein OS=Bos taurus GN=LOC504219 PE=4 SV=1 - [F1MFX9_BOVIN]	8.41e-06	1.86047
	F1MGC0	Succinate--CoA ligase [ADP-forming] subunit beta, mitochondrial OS=Bos taurus GN=SUCLA2 PE=3 SV=2 - [F1MGC0_BOVIN]	9.85e-08	0.616516
	F1MGF2	Chromodomain helicase DNA binding protein 1 OS=Bos taurus GN=CHD1 PE=4 SV=2 - [F1MGF2_BOVIN]	9.41e-08	0.210937
	F1MPR3	Calcium-transporting ATPase OS=Bos taurus GN=ATP2A2 PE=3 SV=2 - [F1MPR3_BOVIN]	1.26e-58	0.532535
	F1MWR8	T-complex protein 1 subunit eta OS=Bos taurus GN=CCT7 PE=3 SV=2 - [F1MWR8_BOVIN]	4.05e-05	1.62866
	F1N2G0	Uncharacterized protein OS=Bos taurus PE=3 SV=2 - [F1N2G0_BOVIN]	0.035294	0.353778
	G3MYN5	Uncharacterized protein OS=Bos taurus GN=TNNI1 PE=4 SV=1 - [G3MYN5_BOVIN]	0.00046226	0.522409
	P00517	cAMP-dependent protein kinase catalytic subunit alpha OS=Bos taurus GN=PRKACA PE=1 SV=3 - [KAPCA_BOVIN]	0.00285667	0.527609
	P11024	NAD(P) transhydrogenase, mitochondrial OS=Bos taurus GN=NNT PE=1 SV=3 - [NNTM_BOVIN]	2.61e-49	0.654806
	P68002	Voltage-dependent anion-selective channel protein 2 OS=Bos taurus GN=VDAC2 PE=2 SV=2 - [VDAC2_BOVIN]	3.92e-42	0.624556
	Q0VCY0	Sarcoplasmic/endoplasmic reticulum calcium ATPase 1 OS=Bos taurus GN=ATP2A1 PE=1 SV=1 - [AT2A1_BOVIN]	1.79e-169	0.530067
	Q2KJI7	AFG3-like protein 2 OS=Bos taurus GN=AFG3L2 PE=2 SV=1 - [AFG32_BOVIN]	0.000678653	0.577909
	Q9MZ13	Voltage-dependent anion-selective channel protein 3 OS=Bos taurus GN=VDAC3 PE=2 SV=1 - [VDAC3_BOVIN]	1.54e-39	0.585278
GO:0003743	translation initiation factor activity	0.44915	8	1	E1BDM8,
	Accession	Description	p_value	1_6
	E1BDM8	DEAD-box helicase 6 OS=Bos taurus GN=DDX6 PE=1 SV=1 - [E1BDM8_BOVIN]	5.05e-07	0.662361
GO:0008233	peptidase activity	0.8081	41	2	Q2KJI7,Q5E946,
	Accession	Description	p_value	1_6
	Q2KJI7	AFG3-like protein 2 OS=Bos taurus GN=AFG3L2 PE=2 SV=1 - [AFG32_BOVIN]	0.000678653	0.577909
	Q5E946	Protein/nucleic acid deglycase DJ-1 OS=Bos taurus GN=PARK7 PE=2 SV=1 - [PARK7_BOVIN]	3.04e-07	0.570141
GO:0000978	RNA polymerase II proximal promoter sequence-specific DNA binding	0.406359	7	1	F1MGF2,
	Accession	Description	p_value	1_6
	F1MGF2	Chromodomain helicase DNA binding protein 1 OS=Bos taurus GN=CHD1 PE=4 SV=2 - [F1MGF2_BOVIN]	9.41e-08	0.210937
GO:0061629	RNA polymerase II sequence-specific DNA binding transcription factor binding	0.0715726	1	1	F1MX12,
	Accession	Description	p_value	1_6
	F1MX12	Ankyrin repeat domain 2 OS=Bos taurus GN=ANKRD2 PE=4 SV=2 - [F1MX12_BOVIN]	0.000751893	0.547429
GO:0016532	superoxide dismutase copper chaperone activity	0.13809	2	1	Q5E946,
	Accession	Description	p_value	1_6
	Q5E946	Protein/nucleic acid deglycase DJ-1 OS=Bos taurus GN=PARK7 PE=2 SV=1 - [PARK7_BOVIN]	3.04e-07	0.570141
GO:0015605	organophosphate ester transmembrane transporter activity	0.0715726	1	1	P02722,
	Accession	Description	p_value	1_6
	P02722	ADP/ATP translocase 1 OS=Bos taurus GN=SLC25A4 PE=1 SV=3 - [ADT1_BOVIN]	8.6e-90	0.344935
GO:0003713	transcription coactivator activity	0.237167	13	2	F1MX12,Q5E946,
	Accession	Description	p_value	1_6
	F1MX12	Ankyrin repeat domain 2 OS=Bos taurus GN=ANKRD2 PE=4 SV=2 - [F1MX12_BOVIN]	0.000751893	0.547429
	Q5E946	Protein/nucleic acid deglycase DJ-1 OS=Bos taurus GN=PARK7 PE=2 SV=1 - [PARK7_BOVIN]	3.04e-07	0.570141
GO:0016616	oxidoreductase activity, acting on the CH-OH group of donors, NAD or NADP as acceptor	0.385049	31	3	A7E3P5,B0JYN3,F1MN23,
	Accession	Description	p_value	1_6
	A7E3P5	Zinc binding alcohol dehydrogenase, domain containing 1 OS=Bos taurus GN=ZADH1 PE=2 SV=1 - [A7E3P5_BOVIN]	0.000441079	0.616404
	B0JYN3	L-lactate dehydrogenase OS=Bos taurus GN=LDHB PE=2 SV=1 - [B0JYN3_BOVIN]	1.76e-14	0.564657
	F1MN23	Dehydrogenase/reductase SDR family member 7B OS=Bos taurus GN=DHRS7B PE=3 SV=1 - [F1MN23_BOVIN]	8.16e-05	0.580383
GO:0034236	protein kinase A catalytic subunit binding	0.257342	4	1	E1BDQ4,
	Accession	Description	p_value	1_6
	E1BDQ4	Uncharacterized protein OS=Bos taurus GN=RYR1 PE=4 SV=2 - [E1BDQ4_BOVIN]	2.42e-15	0.475759
GO:0045340	mercury ion binding	0.0715726	1	1	Q5E946,
	Accession	Description	p_value	1_6
	Q5E946	Protein/nucleic acid deglycase DJ-1 OS=Bos taurus GN=PARK7 PE=2 SV=1 - [PARK7_BOVIN]	3.04e-07	0.570141
GO:0008177	succinate dehydrogenase (ubiquinone) activity	0.199903	3	1	P35720,
	Accession	Description	p_value	1_6
	P35720	Succinate dehydrogenase cytochrome b560 subunit, mitochondrial OS=Bos taurus GN=SDHC PE=1 SV=2 - [C560_BOVIN]	0.00215926	0.66291
GO:0005198	structural molecule activity	0.987011	126	4	A5D954,A6QNZ7,E1BF47,F1MKE7,
	Accession	Description	p_value	1_6
	A5D954	Solute carrier family 25 (Mitochondrial carrier; oxoglutarate carrier), member 11 (Fragment) OS=Bos taurus GN=SLC25A11 PE=2 SV=1 - [A5D954_BOVIN]	1.96e-16	0.621104
	A6QNZ7	Keratin 10 (Epidermolytic hyperkeratosis; keratosis palmaris et plantaris) OS=Bos taurus GN=KRT10 PE=2 SV=1 - [A6QNZ7_BOVIN]	0.0113677	0.631961
	E1BF47	Translocated promoter region, nuclear basket protein OS=Bos taurus GN=TPR PE=4 SV=1 - [E1BF47_BOVIN]	9.82e-05	0.547795
	F1MKE7	Uncharacterized protein OS=Bos taurus GN=KRT6C PE=3 SV=2 - [F1MKE7_BOVIN]	0.00478789	0.556754
GO:0031531	thyrotropin-releasing hormone receptor binding	0.360295	6	1	Q2KJI7,
	Accession	Description	p_value	1_6
	Q2KJI7	AFG3-like protein 2 OS=Bos taurus GN=AFG3L2 PE=2 SV=1 - [AFG32_BOVIN]	0.000678653	0.577909
GO:0022839	ion gated channel activity	0.115918	17	3	E1BDQ4,P68002,Q9MZ13,
	Accession	Description	p_value	1_6
	E1BDQ4	Uncharacterized protein OS=Bos taurus GN=RYR1 PE=4 SV=2 - [E1BDQ4_BOVIN]	2.42e-15	0.475759
	P68002	Voltage-dependent anion-selective channel protein 2 OS=Bos taurus GN=VDAC2 PE=2 SV=2 - [VDAC2_BOVIN]	3.92e-42	0.624556
	Q9MZ13	Voltage-dependent anion-selective channel protein 3 OS=Bos taurus GN=VDAC3 PE=2 SV=1 - [VDAC3_BOVIN]	1.54e-39	0.585278
GO:0005516	calmodulin binding	0.772108	38	2	E1BDQ4,F1N2G0,
[truncated: 2,103 more rows]
