# Supplementary material for: The Quality Changes and Proteomic Analysis of Cattle Muscle Postmortem during Rigor Mortis
Source: Foods. 2022 Jan 13;11(2):217. doi: 10.3390/foods11020217 (PMC8775072; doi:10.3390/foods11020217)
Supplement: Supplementary file 1 [file foods-11-00217-s001.zip › foods-1503078 (5)/Table S5.xls]

## Sheet: Sheet1
Pathway_acc	Pathway_Name	P-value	# Protein in Background	# Protein in Diff Exp	Protein List	Resource
map00010	Glycolysis / Gluconeogenesis	7.76923e-09	25	13	A5D984;B3IVN4;E1B959;F1N206;F1N2F2;P10096;Q08DP0;Q2KJJ9;Q32KN6;Q3T0P6;Q3ZBD7;Q3ZC09;Q5E956	./src/00010.html
map00020	Citrate cycle (TCA cycle)	0.0749049	20	4	A0A140T8A5;F1N206;Q32LG3;Q3T145	./src/00020.html
map00030	Pentose phosphate pathway	0.00407833	9	4	Q08DP0;Q2KJJ9;Q3ZBD7;Q3ZC09	./src/00030.html
map00040	Pentose and glucuronate interconversions	0.23038	3	1	P16116	./src/00040.html
map00051	Fructose and mannose metabolism	0.00931659	6	3	P16116;Q2KJJ9;Q5E956	./src/00051.html
map00052	Galactose metabolism	0.0370042	4	2	P16116;Q08DP0	./src/00052.html
map00061	Fatty acid biosynthesis	0.0836694	1	1	Q0VCZ8	./src/00061.html
map00071	Fatty acid degradation	0.444401	18	2	Q0VCZ8;Q3ZC41	./src/00071.html
map00190	Oxidative phosphorylation	0.834296	72	4	P00426;P00429;P25712;Q0VD18	./src/00190.html
map00220	Arginine biosynthesis	0.0370042	4	2	P33097;Q862R2	./src/00220.html
map00230	Purine metabolism	0.102309	14	3	A5D984;B3IVN4;Q08DP0	./src/00230.html
map00240	Pyrimidine metabolism	0.1093	7	2	P00570;Q2KIW9	./src/00240.html
map00250	Alanine, aspartate and glutamate metabolism	0.137856	8	2	P33097;Q862R2	./src/00250.html
map00260	Glycine, serine and threonine metabolism	0.0558918	11	3	E1B959;F1N206;F1N2F2	./src/00260.html
map00270	Cysteine and methionine metabolism	0.00634622	10	4	P33097;Q32LG3;Q3T145;Q862R2	./src/00270.html
map00280	Valine, leucine and isoleucine degradation	0.444401	18	2	F1N206;Q3ZC41	./src/00280.html
map00330	Arginine and proline metabolism	0.19855	10	2	P33097;Q862R2	./src/00330.html
map00350	Tyrosine metabolism	0.0582529	5	2	P33097;Q862R2	./src/00350.html
map00360	Phenylalanine metabolism	0.0370042	4	2	P33097;Q862R2	./src/00360.html
map00400	Phenylalanine, tyrosine and tryptophan biosynthesis	0.0370042	4	2	P33097;Q862R2	./src/00400.html
map00480	Glutathione metabolism	0.00634622	10	4	A0A140T8A5;A1A4L7;A4IFG0;F1MUX6	./src/00480.html
map00500	Starch and sucrose metabolism	0.0322852	9	3	Q08DP0;Q3ZBD7;Q3ZC09	./src/00500.html
map00520	Amino sugar and nucleotide sugar metabolism	0.0432906	10	3	Q08DP0;Q3ZBD7;Q3ZC09	./src/00520.html
map00561	Glycerolipid metabolism	0.23038	3	1	P16116	./src/00561.html
map00562	Inositol phosphate metabolism	0.0370042	4	2	Q17QS4-2;Q5E956	./src/00562.html
map00590	Arachidonic acid metabolism	0.0558918	11	3	A1A4L7;A4IFG0;F1MUX6	./src/00590.html
map00592	alpha-Linolenic acid metabolism	0.160261	2	1	Q3ZC41	./src/00592.html
map00620	Pyruvate metabolism	0.00110204	16	6	A4FUZ1;A5D984;B3IVN4;F1N206;Q32LG3;Q3T145	./src/00620.html
map00630	Glyoxylate and dicarboxylate metabolism	0.0558918	11	3	F1N206;Q32LG3;Q3T145	./src/00630.html
map00640	Propanoate metabolism	0.355378	15	2	F1N206;Q29RK1	./src/00640.html
map00750	Vitamin B6 metabolism	0.0069232	2	2	P10096;Q9XSN4	./src/00750.html
map00790	Folate biosynthesis	0.0836694	1	1	P16116	./src/00790.html
map00920	Sulfur metabolism	0.294579	4	1	P62894	./src/00920.html
map00980	Metabolism of xenobiotics by cytochrome P450	0.0152862	7	3	A1A4L7;A4IFG0;F1MUX6	./src/00980.html
map00982	Drug metabolism - cytochrome P450	0.00931659	6	3	A1A4L7;A4IFG0;F1MUX6	./src/00982.html
map00983	Drug metabolism - other enzymes	0.160261	2	1	Q2KIW9	./src/00983.html
map01040	Biosynthesis of unsaturated fatty acids	0.23038	3	1	Q3ZC41	./src/01040.html
map01100	Metabolic pathways	3.48071e-07	200	33	A0A140T8A5;A1A4L7;A4IFG0;A5D984;B3IVN4;E1B959;F1MUX6;F1N206;F1N2F2;O77834;P00426;P00429;P00570;P10096;P16116;P25712;P33097;P62894;Q08DP0;Q0VCZ8;Q17QS4-2;Q2KIW9;Q2KJJ9;Q32KN6;Q32LG3;Q3T0P6;Q3T145;Q3ZBD7;Q3ZC09;Q3ZC41;Q5E956;Q862R2;Q9XSN4	./src/01100.html
map01110	Biosynthesis of secondary metabolites	0.456498	7	1	Q3ZC09	./src/01110.html
map01130	Biosynthesis of antibiotics	0.353364	5	1	Q3ZC09	./src/01130.html
map01200	Carbon metabolism	7.46702e-06	54	15	A0A140T8A5;A5D984;B3IVN4;F1N206;F1N2F2;P33097;Q2KJJ9;Q32KN6;Q32LG3;Q3T0P6;Q3T145;Q3ZBD7;Q3ZC09;Q5E956;Q862R2	./src/01200.html
map01210	2-Oxocarboxylic acid metabolism	0.0432906	10	3	A0A140T8A5;P33097;Q862R2	./src/01210.html
map01212	Fatty acid metabolism	0.355378	15	2	Q0VCZ8;Q3ZC41	./src/01212.html
map01230	Biosynthesis of amino acids	2.38943e-05	22	9	A0A140T8A5;A5D984;B3IVN4;F1N2F2;P33097;Q32KN6;Q3T0P6;Q5E956;Q862R2	./src/01230.html
map01524	Platinum drug resistance	0.23038	3	1	P62894	./src/01524.html
map03018	RNA degradation	0.456498	7	1	A3KN43	./src/03018.html
map03320	PPAR signaling pathway	0.355378	15	2	Q0VCZ8;Q3ZC41	./src/03320.html
map04014	Ras signaling pathway	0.647431	12	1	P63315	./src/04014.html
map04015	Rap1 signaling pathway	0.82277	20	1	P63315	./src/04015.html
map04016	MAPK signaling pathway - plant	0.23038	3	1	P63315	./src/04016.html
map04020	Calcium signaling pathway	0.700293	29	2	A4IFH6;P63315	./src/04020.html
map04022	cGMP-PKG signaling pathway	0.551154	22	2	A4IFH6;P63315	./src/04022.html
map04024	cAMP signaling pathway	0.415469	17	2	A4IFH6;P63315	./src/04024.html
map04068	FoxO signaling pathway	0.137856	8	2	F1MFX9;P41976	./src/04068.html
map04070	Phosphatidylinositol signaling system	0.294579	4	1	P63315	./src/04070.html
map04114	Oocyte meiosis	0.789631	18	1	P63315	./src/04114.html
map04115	p53 signaling pathway	0.160261	2	1	P62894	./src/04115.html
map04120	Ubiquitin mediated proteolysis	0.676578	13	1	Q3ZC09	./src/04120.html
map04137	Mitophagy - animal	0.23038	3	1	Q3T0I5	./src/04137.html
map04144	Endocytosis	0.862862	23	1	Q17QS4-2	./src/04144.html
map04146	Peroxisome	0.0230533	14	4	A0A140T8A5;F1MNQ4;P41976;Q3ZC41	./src/04146.html
map04150	mTOR signaling pathway	0.615623	11	1	Q29RI6	./src/04150.html
map04152	AMPK signaling pathway	0.139252	16	3	F1MFX9;Q29RI6;Q2KJJ9	./src/04152.html
map04210	Apoptosis	0.750207	16	1	P62894	./src/04210.html
map04211	Longevity regulating pathway	0.0582529	5	2	F1MFX9;P41976	./src/04211.html
map04213	Longevity regulating pathway - multiple species	0.00931659	6	3	F1MFX9;F1MNQ4;P41976	./src/04213.html
map04215	Apoptosis - multiple species	0.160261	2	1	P62894	./src/04215.html
map04218	Cellular senescence	0.727769	15	1	P63315	./src/04218.html
map04260	Cardiac muscle contraction	0.295742	34	4	F1N2G0;P00426;P00429;Q5KR47	./src/04260.html
map04261	Adrenergic signaling in cardiomyocytes	0.259221	32	4	A4IFH6;F1N2G0;P63315;Q5KR47	./src/04261.html
map04270	Vascular smooth muscle contraction	0.120265	15	3	P60661;P63315;Q148H2	./src/04270.html
map04371	Apelin signaling pathway	0.293084	13	2	F1MFX9;P63315	./src/04371.html
map04391	Hippo signaling pathway - fly	0.160261	2	1	Q5E9C0	./src/04391.html
map04514	Cell adhesion molecules (CAMs)	0.407197	6	1	P10522	./src/04514.html
map04530	Tight junction	0.673334	42	3	F1MFX9;P60661;Q148H2	./src/04530.html
map04626	Plant-pathogen interaction	0.353364	5	1	P63315	./src/04626.html
map04657	IL-17 signaling pathway	0.353364	5	1	F1MVC9	./src/04657.html
map04710	Circadian rhythm	0.160261	2	1	F1MFX9	./src/04710.html
map04713	Circadian entrainment	0.580908	10	1	P63315	./src/04713.html
map04720	Long-term potentiation	0.676578	13	1	P63315	./src/04720.html
map04722	Neurotrophin signaling pathway	0.676578	13	1	P63315	./src/04722.html
map04723	Retrograde endocannabinoid signaling	0.958131	37	1	P25712	./src/04723.html
map04728	Dopaminergic synapse	0.676578	13	1	P63315	./src/04728.html
map04740	Olfactory transduction	0.456498	7	1	P63315	./src/04740.html
map04742	Taste transduction	0.160261	2	1	F6Q7P1	./src/04742.html
map04744	Phototransduction	0.23038	3	1	P63315	./src/04744.html
map04750	Inflammatory mediator regulation of TRP channels	0.543017	9	1	P63315	./src/04750.html
map04910	Insulin signaling pathway	0.0287536	22	5	A5D984;B3IVN4;F1MFX9;P63315;Q2KJJ9	./src/04910.html
map04912	GnRH signaling pathway	0.647431	12	1	P63315	./src/04912.html
map04915	Estrogen signaling pathway	0.229903	11	2	F1MC11;P63315	./src/04915.html
map04916	Melanogenesis	0.580908	10	1	P63315	./src/04916.html
map04918	Thyroid hormone synthesis	0.543017	9	1	A0A140T897	./src/04918.html
map04919	Thyroid hormone signaling pathway	0.543017	9	1	A4IFH6	./src/04919.html
map04920	Adipocytokine signaling pathway	0.0825736	6	2	F1MFX9;Q0VCZ8	./src/04920.html
map04921	Oxytocin signaling pathway	0.172875	27	4	F1MFX9;P60661;P63315;Q148H2	./src/04921.html
map04922	Glucagon signaling pathway	0.245171	21	3	F1MFX9;F1N2F2;P63315	./src/04922.html
map04924	Renin secretion	0.501654	8	1	P63315	./src/04924.html
map04925	Aldosterone synthesis and secretion	0.580908	10	1	P63315	./src/04925.html
map04930	Type II diabetes mellitus	0.160261	2	1	B3IVN4	./src/04930.html
map04931	Insulin resistance	0.543017	9	1	F1MFX9	./src/04931.html
map04932	Non-alcoholic fatty liver disease (NAFLD)	0.380559	63	6	B3IVN4;F1MFX9;P00426;P00429;P25712;P62894	./src/04932.html
map04950	Maturity onset diabetes of the young	0.0836694	1	1	B3IVN4	./src/04950.html
map04964	Proximal tubule bicarbonate reclamation	0.294579	4	1	Q3T145	./src/04964.html
map04970	Salivary secretion	0.456498	7	1	P63315	./src/04970.html
map04971	Gastric acid secretion	0.647431	12	1	P63315	./src/04971.html
map04975	Fat digestion and absorption	0.294579	4	1	Q862R2	./src/04975.html
map05010	Alzheimer's disease	0.75609	79	5	P00426;P00429;P25712;P62894;P63315	./src/05010.html
map05012	Parkinson's disease	0.726481	76	5	P00426;P00429;P25712;P62894;Q5E946	./src/05012.html
map05014	Amyotrophic lateral sclerosis (ALS)	0.137856	8	2	F1MNQ4;P62894	./src/05014.html
map05016	Huntington's disease	0.446245	81	7	F1MNQ4;G3N1C8;P00426;P00429;P25712;P41976;P62894	./src/05016.html
map05020	Prion diseases	0.407197	6	1	F1MNQ4	./src/05020.html
map05031	Amphetamine addiction	0.580908	10	1	P63315	./src/05031.html
map05034	Alcoholism	0.676578	13	1	P63315	./src/05034.html
map05133	Pertussis	0.543017	9	1	P63315	./src/05133.html
map05134	Legionellosis	0.580908	10	1	P62894	./src/05134.html
map05145	Toxoplasmosis	0.647431	12	1	P62894	./src/05145.html
map05152	Tuberculosis	0.472485	19	2	P62894;P63315	./src/05152.html
map05161	Hepatitis B	0.543017	9	1	P62894	./src/05161.html
map05164	Influenza A	0.676578	13	1	P62894	./src/05164.html
map05167	Kaposi's sarcoma-associated herpesvirus infection	0.293084	13	2	P62894;P63315	./src/05167.html
map05168	Herpes simplex infection	0.543017	9	1	P62894	./src/05168.html
map05200	Pathways in cancer	0.550902	35	3	P62894;P63315;Q5KR47	./src/05200.html
map05204	Chemical carcinogenesis	0.00497027	5	3	A1A4L7;A4IFG0;F1MUX6	./src/05204.html
map05210	Colorectal cancer	0.501654	8	1	P62894	./src/05210.html
map05214	Glioma	0.501654	8	1	P63315	./src/05214.html
map05216	Thyroid cancer	0.294579	4	1	Q5KR47	./src/05216.html
map05222	Small cell lung cancer	0.543017	9	1	P62894	./src/05222.html
map05230	Central carbon metabolism in cancer	0.353364	5	1	F1N2F2	./src/05230.html
map05410	Hypertrophic cardiomyopathy (HCM)	0.681886	28	2	F1MFX9;Q5KR47	./src/05410.html
map05414	Dilated cardiomyopathy (DCM)	0.700293	29	2	A4IFH6;Q5KR47	./src/05414.html
map05416	Viral myocarditis	0.444401	18	2	F1N2G0;P62894	./src/05416.html
map05418	Fluid shear stress and atherosclerosis	0.676578	13	1	P63315	./src/05418.html
