# Supplementary material for: The Quality Changes and Proteomic Analysis of Cattle Muscle Postmortem during Rigor Mortis
Source: Foods. 2022 Jan 13;11(2):217. doi: 10.3390/foods11020217 (PMC8775072; doi:10.3390/foods11020217)
Supplement: Supplementary file 1 [file foods-11-00217-s001.zip › foods-1503078 (5)/Table S6.xls]

## Sheet: Sheet1
Pathway_acc	Pathway_Name	P-value	# Protein in Background	# Protein in Diff Exp	Protein List	Resource
map00010	Glycolysis / Gluconeogenesis	0.840172	25	1	B0JYN3	./src/00010.html
map00020	Citrate cycle (TCA cycle)	0.161154	20	3	F1MGC0;P35720;Q95123	./src/00020.html
map00062	Fatty acid elongation	0.358802	6	1	Q3ZCD7	./src/00062.html
map00130	Ubiquinone and other terpenoid-quinone biosynthesis	0.0144336	3	2	Q0VCN1;Q6B4J2	./src/00130.html
map00190	Oxidative phosphorylation	0.00647354	72	11	A0A0N9SLY9;P00423;P00430;P04038;P13621;P35720;Q02367;Q28851;Q862H6;Q8HXG5;Q95123	./src/00190.html
map00270	Cysteine and methionine metabolism	0.522484	10	1	B0JYN3	./src/00270.html
map00561	Glycerolipid metabolism	0.19953	3	1	Q3T100	./src/00561.html
map00590	Arachidonic acid metabolism	0.55632	11	1	B5B0D4	./src/00590.html
map00620	Pyruvate metabolism	0.692409	16	1	B0JYN3	./src/00620.html
map00640	Propanoate metabolism	0.286817	15	2	B0JYN3;F1MGC0	./src/00640.html
map00760	Nicotinate and nicotinamide metabolism	0.19953	3	1	P11024	./src/00760.html
map00910	Nitrogen metabolism	0.137956	2	1	Q3SZX4	./src/00910.html
map01040	Biosynthesis of unsaturated fatty acids	0.19953	3	1	Q3ZCD7	./src/01040.html
map01100	Metabolic pathways	0.133295	200	16	A0A0N9SLY9;B0JYN3;B5B0D4;F1MGC0;P00423;P00430;P04038;P11024;P13621;P35720;Q02367;Q28851;Q3T100;Q862H6;Q8HXG5;Q95123	./src/01100.html
map01110	Biosynthesis of secondary metabolites	0.404418	7	1	Q0VCN1	./src/01110.html
map01200	Carbon metabolism	0.728033	54	3	F1MGC0;P35720;Q95123	./src/01200.html
map01212	Fatty acid metabolism	0.669076	15	1	Q3ZCD7	./src/01212.html
map01522	Endocrine resistance	0.256649	4	1	P00517	./src/01522.html
map03013	RNA transport	0.786354	21	1	E1BF47	./src/03013.html
map03018	RNA degradation	0.404418	7	1	E1BDM8	./src/03018.html
map03320	PPAR signaling pathway	0.669076	15	1	C0LSL0	./src/03320.html
map04010	MAPK signaling pathway	0.770234	20	1	P00517	./src/04010.html
map04014	Ras signaling pathway	0.587727	12	1	P00517	./src/04014.html
map04020	Calcium signaling pathway	7.99502e-05	29	9	A4IFH6;E1BDQ4;F1MPR3;P00517;P02722;P30404;P68002;Q0VCY0;Q9MZ13	./src/04020.html
map04022	cGMP-PKG signaling pathway	0.00046865	22	7	A4IFH6;F1MPR3;P02722;P30404;P68002;Q0VCY0;Q9MZ13	./src/04022.html
map04024	cAMP signaling pathway	0.339812	17	2	A4IFH6;P00517	./src/04024.html
map04062	Chemokine signaling pathway	0.486028	9	1	P00517	./src/04062.html
map04068	FoxO signaling pathway	0.446747	8	1	F1MFX9	./src/04068.html
map04114	Oocyte meiosis	0.734194	18	1	P00517	./src/04114.html
map04137	Mitophagy - animal	0.19953	3	1	Q3T0I5	./src/04137.html
map04140	Autophagy - animal	0.358802	6	1	P00517	./src/04140.html
map04141	Protein processing in endoplasmic reticulum	0.861699	27	1	F1N7U2	./src/04141.html
map04144	Endocytosis	0.815239	23	1	A6QLS9	./src/04144.html
map04152	AMPK signaling pathway	0.313442	16	2	A6QLS9;F1MFX9	./src/04152.html
map04211	Longevity regulating pathway	0.0436203	5	2	F1MFX9;P00517	./src/04211.html
map04213	Longevity regulating pathway - multiple species	0.0623351	6	2	F1MFX9;P00517	./src/04213.html
map04216	Ferroptosis	0.105726	8	2	P68002;Q9MZ13	./src/04216.html
map04217	Necroptosis	0.0391889	19	4	A1A4R1;P02722;P68002;Q9MZ13	./src/04217.html
map04218	Cellular senescence	0.0834388	15	3	P02722;P68002;Q9MZ13	./src/04218.html
map04260	Cardiac muscle contraction	0.205869	34	4	F1N2G0;P00423;P00430;P04038	./src/04260.html
map04261	Adrenergic signaling in cardiomyocytes	0.386836	32	3	A4IFH6;F1N2G0;P00517	./src/04261.html
map04270	Vascular smooth muscle contraction	0.669076	15	1	P00517	./src/04270.html
map04310	Wnt signaling pathway	0.23328	13	2	E1BI79;P00517	./src/04310.html
map04340	Hedgehog signaling pathway	0.0715726	1	1	P00517	./src/04340.html
map04360	Axon guidance	0.643948	14	1	F1N2P7	./src/04360.html
map04371	Apelin signaling pathway	0.058317	13	3	E1BDQ4;F1MFX9;P00517	./src/04371.html
map04390	Hippo signaling pathway	0.522484	10	1	E1BI79	./src/04390.html
map04510	Focal adhesion	0.941585	39	1	Q3SZE5	./src/04510.html
map04514	Cell adhesion molecules (CAMs)	0.358802	6	1	P10522	./src/04514.html
map04530	Tight junction	0.563786	42	3	F1MFX9;P00517;Q3SZE5	./src/04530.html
map04540	Gap junction	0.55632	11	1	P00517	./src/04540.html
map04550	Signaling pathways regulating pluripotency of stem cells	0.256649	4	1	E1BI79	./src/04550.html
map04611	Platelet activation	0.391409	19	2	P00517;Q3SZE5	./src/04611.html
map04621	NOD-like receptor signaling pathway	0.105726	8	2	P68002;Q9MZ13	./src/04621.html
map04657	IL-17 signaling pathway	0.0436203	5	2	B5B0D4;P02639	./src/04657.html
map04670	Leukocyte transendothelial migration	0.734194	18	1	Q3SZE5	./src/04670.html
map04710	Circadian rhythm	0.137956	2	1	F1MFX9	./src/04710.html
map04713	Circadian entrainment	0.154617	10	2	E1BDQ4;P00517	./src/04713.html
map04720	Long-term potentiation	0.616881	13	1	P00517	./src/04720.html
map04723	Retrograde endocannabinoid signaling	0.479045	37	3	P00517;Q02367;Q8HXG5	./src/04723.html
map04724	Glutamatergic synapse	0.358802	6	1	P00517	./src/04724.html
map04725	Cholinergic synapse	0.404418	7	1	P00517	./src/04725.html
map04726	Serotonergic synapse	0.256649	4	1	P00517	./src/04726.html
map04727	GABAergic synapse	0.19953	3	1	P00517	./src/04727.html
map04728	Dopaminergic synapse	0.616881	13	1	P00517	./src/04728.html
map04730	Long-term depression	0.309639	5	1	E1BDQ4	./src/04730.html
map04740	Olfactory transduction	0.404418	7	1	P00517	./src/04740.html
map04742	Taste transduction	0.00505558	2	2	F6Q7P1;P00517	./src/04742.html
map04750	Inflammatory mediator regulation of TRP channels	0.486028	9	1	P00517	./src/04750.html
map04810	Regulation of actin cytoskeleton	0.666156	32	2	E1BI79;Q3SZE5	./src/04810.html
map04910	Insulin signaling pathway	0.464915	22	2	F1MFX9;P00517	./src/04910.html
map04911	Insulin secretion	0.404418	7	1	P00517	./src/04911.html
map04912	GnRH signaling pathway	0.587727	12	1	P00517	./src/04912.html
map04913	Ovarian steroidogenesis	0.0715726	1	1	P00517	./src/04913.html
map04914	Progesterone-mediated oocyte maturation	0.358802	6	1	P00517	./src/04914.html
map04915	Estrogen signaling pathway	0.180368	11	2	A6QNZ7;P00517	./src/04915.html
map04916	Melanogenesis	0.522484	10	1	P00517	./src/04916.html
map04917	Prolactin signaling pathway	0.256649	4	1	P02666	./src/04917.html
map04918	Thyroid hormone synthesis	0.486028	9	1	P00517	./src/04918.html
map04919	Thyroid hormone signaling pathway	0.129645	9	2	A4IFH6;P00517	./src/04919.html
map04920	Adipocytokine signaling pathway	0.358802	6	1	F1MFX9	./src/04920.html
map04921	Oxytocin signaling pathway	0.290761	27	3	E1BDQ4;F1MFX9;P00517	./src/04921.html
map04922	Glucagon signaling pathway	0.178632	21	3	B0JYN3;F1MFX9;P00517	./src/04922.html
map04923	Regulation of lipolysis in adipocytes	0.137956	2	1	P00517	./src/04923.html
map04924	Renin secretion	0.446747	8	1	P00517	./src/04924.html
map04925	Aldosterone synthesis and secretion	0.522484	10	1	P00517	./src/04925.html
map04926	Relaxin signaling pathway	0.358802	6	1	P00517	./src/04926.html
map04927	Cortisol synthesis and secretion	0.137956	2	1	P00517	./src/04927.html
map04931	Insulin resistance	0.486028	9	1	F1MFX9	./src/04931.html
map04932	Non-alcoholic fatty liver disease (NAFLD)	0.0562835	63	8	F1MFX9;P00423;P00430;P04038;P35720;Q02367;Q8HXG5;Q95123	./src/04932.html
map04961	Endocrine and other factor-regulated calcium reabsorption	0.309639	5	1	P00517	./src/04961.html
map04962	Vasopressin-regulated water reabsorption	0.358802	6	1	P00517	./src/04962.html
map04970	Salivary secretion	0.404418	7	1	P00517	./src/04970.html
map04971	Gastric acid secretion	0.587727	12	1	P00517	./src/04971.html
map04972	Pancreatic secretion	0.129645	9	2	F1MPR3;Q0VCY0	./src/04972.html
map04976	Bile secretion	0.256649	4	1	P00517	./src/04976.html
map04979	Cholesterol metabolism	0.129645	9	2	P68002;Q9MZ13	./src/04979.html
map05010	Alzheimer's disease	0.0125217	79	11	F1MPR3;P00423;P00430;P04038;P13621;P35720;Q02367;Q0VCY0;Q862H6;Q8HXG5;Q95123	./src/05010.html
map05012	Parkinson's disease	6.83394e-05	76	15	P00423;P00430;P00517;P02722;P04038;P13621;P30404;P35720;P68002;Q02367;Q5E946;Q862H6;Q8HXG5;Q95123;Q9MZ13	./src/05012.html
map05016	Huntington's disease	0.00176358	81	13	P00423;P00430;P02722;P04038;P13621;P30404;P35720;P68002;Q02367;Q862H6;Q8HXG5;Q95123;Q9MZ13	./src/05016.html
map05020	Prion diseases	0.358802	6	1	P00517	./src/05020.html
map05030	Cocaine addiction	0.19953	3	1	P00517	./src/05030.html
map05031	Amphetamine addiction	0.522484	10	1	P00517	./src/05031.html
map05032	Morphine addiction	0.137956	2	1	P00517	./src/05032.html
map05034	Alcoholism	0.23328	13	2	A1A4R1;G3X807	./src/05034.html
map05143	African trypanosomiasis	0.0623351	6	2	P01966;P02070	./src/05143.html
map05144	Malaria	0.0274817	4	2	P01966;P02070	./src/05144.html
map05145	Toxoplasmosis	0.587727	12	1	P30404	./src/05145.html
map05146	Amoebiasis	0.669076	15	1	P00517	./src/05146.html
map05150	Staphylococcus aureus infection	0.256649	4	1	A6QNZ7	./src/05150.html
map05161	Hepatitis B	0.486028	9	1	Q9MZ13	./src/05161.html
map05165	Human papillomavirus infection	0.510785	24	2	E1BI79;P00517	./src/05165.html
map05166	HTLV-I infection	0.00188888	14	5	E1BI79;P00517;P02722;P68002;Q9MZ13	./src/05166.html
map05169	Epstein-Barr virus infection	0.770234	20	1	P00517	./src/05169.html
map05200	Pathways in cancer	0.4429	35	3	E1BF47;E1BI79;P00517	./src/05200.html
map05203	Viral carcinogenesis	0.144217	19	3	G3X807;P00517;Q9MZ13	./src/05203.html
map05205	Proteoglycans in cancer	0.828163	24	1	P00517	./src/05205.html
map05206	MicroRNAs in cancer	0.522484	10	1	E1BI79	./src/05206.html
map05210	Colorectal cancer	0.446747	8	1	E1BI79	./src/05210.html
map05213	Endometrial cancer	0.256649	4	1	E1BI79	./src/05213.html
map05216	Thyroid cancer	0.256649	4	1	E1BF47	./src/05216.html
map05217	Basal cell carcinoma	0.0715726	1	1	E1BI79	./src/05217.html
map05224	Breast cancer	0.309639	5	1	E1BI79	./src/05224.html
map05225	Hepatocellular carcinoma	0.309639	5	1	E1BI79	./src/05225.html
map05226	Gastric cancer	0.256649	4	1	E1BI79	./src/05226.html
map05322	Systemic lupus erythematosus	0.154617	10	2	A1A4R1;G3X807	./src/05322.html
map05410	Hypertrophic cardiomyopathy (HCM)	0.871335	28	1	F1MFX9	./src/05410.html
map05414	Dilated cardiomyopathy (DCM)	0.613226	29	2	A4IFH6;P00517	./src/05414.html
map05416	Viral myocarditis	0.734194	18	1	F1N2G0	./src/05416.html
